# Supplementary material for: Loss of nuclear PTEN in HCV-infected human hepatocytes
Source: Infect Agent Cancer. 2014 Jul 18;9:23. doi: 10.1186/1750-9378-9-23 (PMC4114100; doi:10.1186/1750-9378-9-23)
Supplement: Additional file 2 — Differentially expressed genes in HCV infected vmr11 RNA transfected human hepatocytes. [file 1750-9378-9-23-S2.xls]

## Sheet: H77 vs Control_up
# Fold Change cut-off: 2.0 # Condition pairs: H77 vs Control # Column A: ProbeName, it represents probe name. # Column B: FC, Fold Change, positive value indicates up-regulation and negative value indicates down-regulation. # Column C: Log FC, Log Fold Change, log2 value of absolute fold change. Positive value indicates up-regulation and negative value indicates down-regulation. # Column D: FC (a…
H77 vs Control 2.0 fold up regulated mRNAs
	Fold Change and Regulation				Raw Intensities				Normalized Intensities				Annotations
ProbeName	FC ([H77] vs [Control])	Log FC ([H77] vs [Control])	FC (abs) ([H77] vs [Control])	Regulation ([H77] vs [Control])	[Control, Control](raw)	[H77-1, H77](raw)	[H77-2, H77](raw)	[H77-3, H77](raw)	[Control, Control](normalized)	[H77-1, H77](normalized)	[H77-2, H77](normalized)	[H77-3, H77](normalized)	type	seqname	GeneSymbol	source	RNAlength	chrom	strand	txStart	txEnd	Xhyb	probeSeq	EntrezID	unigene	GO	ProteinAccession	product
ASHG19A3A006787	2.53783	1.3436	2.53783	up	43.366	300.131	38.4324	90.5915	5.25124	7.8376	5.67112	6.27579	coding	NM_018896	CACNA1G	RefSeq_coding	7825	chr17	+	48638448	48704431	NM_198396,	CAGCCTGGGAGGCTCCGACCCACAGATCCCTCTAGCTGAGATGGAGGCTCTGTCTCTGAC	8913	Hs.591169	GO:0008332|GO:0005244|GO:0007411|GO:0006811|GO:0055085|GO:0006810|GO:0016021|GO:0016020|GO:0005891	NP_938407	Calcium channel, voltage-dependent, T type, alpha 1G subunit
CUST_48_PI426249100	2.24993	1.16988	2.24993	up	34.5384	94.9624	38.2278	88.8517	4.89821	6.2925	5.66581	6.24595	coding	NM_021193_Exon1+	NM_021193	HOX cluster	574	chr2	+	176964529	176965103	NM_021193,	AATCTGCAGTCGCCAGACTCTTTCTACTTCTCCAACCTGAGGCCGAATGGCGGCCAGTTG
ASHG19A3A045732	3.69106	1.88403	3.69106	up	13.7679	51.5306	23.7204	54.0271	3.46609	5.46986	5.09835	5.48216	coding	NM_020693	DSCAML1	RefSeq_coding	6899	chr11	-	117298488	117667976		TCAGTGCAGGAATATGTTAGCGTTGTATCTTGGGAGAAAGACACAGTCTCCATCATCCCA	57453	Hs.659513	GO:0042803|GO:0007409|GO:0007420|GO:0001709|GO:0007417|GO:0070593|GO:0009953|GO:0048704|GO:0007156|GO:0007162|GO:0009986|GO:0016021|GO:0005886	NP_065744	Down syndrome cell adhesion molecule like 1
ASHG19A3A049086	2.36117	1.2395	2.36117	up	14.5793	37.617	16.2579	32.5967	3.54723	5.04848	4.67169	4.64002	coding	NM_001109903	RNFT2	RefSeq_coding	2914	chr12	+	117176095	117291434		AAAGGGAAGCAACAGGAACTTCTGCAACTGGTTTTTATCGGAAAGATCATCCTGCCTGCA	84900	Hs.437195	GO:0046872|GO:0008270|GO:0016021|GO:0016020	NP_116203	Ring finger protein, transmembrane 2
ASHG19A3A015005	2.30911	1.20734	2.30911	up	55.8415	67.268	41.3969	535.705	5.64318	5.82941	5.76968	8.95246	coding	NM_020935	USP37	RefSeq_coding	8032	chr2	-	219314973	219433084		ATTCTTGTGAGAAGTGTGGTGGGAAGTGTGCTCTTGTCAGGCACAAATTTAACAGGCTTC	57695	Hs.166068	GO:0008234|GO:0008233|GO:0004221|GO:0006511|GO:0005634	NP_065986	Ubiquitin specific peptidase 37
ASHG19A3A000644	2.92601	1.54894	2.92601	up	625.455	1715.59	2057.04	2503.14	9.30261	10.2288	11.0872	11.2386	coding	NM_000995	RPL34	RefSeq_coding	918	chr4	+	109541721	109551637		TTTTTTCTTCCTCTTCCGGGGACGTTGTCTGCAGGCACTCAGAATGGTCCAGCGTTTGAC	6164	Hs.438227	GO:0003723|GO:0005515|GO:0003735|GO:0044267|GO:0031018|GO:0010467|GO:0006412|GO:0006414|GO:0006415|GO:0019058|GO:0016032|GO:0019083|GO:0005829|GO:0005829|GO:0022625|GO:0005622|GO:0005840	NP_296374	Ribosomal protein L34
ASHG19A3A041736	2.32958	1.22007	2.32958	up	3158.19	10370.2	6558.57	8144.43	11.6724	12.8827	12.8263	12.9685	coding	NM_001170760	SRPK3	RefSeq_coding	1999	chrX	+	153046455	153051186		GCCTCTTCCTCCCCCGCCCCAGGGGGCGGCCGTAGCCTCAGCGCGGGCTCACAGACCTCA	26576	Hs.104865	GO:0005524|GO:0000166|GO:0004674|GO:0016740|GO:0030154|GO:0007275|GO:0007517|GO:0060537|GO:0006468|GO:0005575	NP_055185	SRSF protein kinase 3
ASHG19A3A004775	6.91187	2.78908	6.91187	up	18.1536	164.332	111.064	68.4908	3.86379	7.02308	7.08175	5.85378	coding	NM_014888	FAM3C	RefSeq_coding	2552	chr7	-	120988906	121036422		CGGCGGAGAGGCGGGCGGGAGGCCGGAGCATATTAATGAAAAGTGCCATAAACTGAAAAA	10447	Hs.434053	GO:0005125|GO:0008150|GO:0007275|GO:0016023|GO:0005576	NP_055703	Family with sequence similarity 3, member C
ASHG19A3A043245	2.15711	1.1091	2.15711	up	4694.36	16548.1	9889.86	8065.3	12.2312	13.6157	13.4508	12.9545	coding	NM_005029	PITX3	RefSeq_coding	1407	chr10	-	103989945	104001231		TCTCCAGGCTTCCCCTCCCTCGTTTTCAAAGATAAATGAAATAAACGTGCGCGGACTGTC	5309	Hs.137568	GO:0043565|GO:0003700|GO:0016563|GO:0071542|GO:0002088|GO:0002089|GO:0007626|GO:0030901|GO:0007275|GO:0048666|GO:0009887|GO:0006355|GO:0005634	NP_005020	Paired-like homeodomain 3
ASHG19A3A004479	7.96315	2.99334	7.96315	up	8.61791	13.6114	50.7962	321.244	2.97939	3.71889	6.03329	8.16599	coding	NM_006240	PPEF1	RefSeq_coding	2873	chrX	+	18709044	18846032		CACTTAACAGAGCATGAATGGGAACAGATTATTGATATTCTGTGGAGTGATCCCAGAGGC	5475	Hs.211589	GO:0005509|GO:0016787|GO:0005506|GO:0030145|GO:0005515|GO:0004722|GO:0050906|GO:0006470	NP_689412	Protein phosphatase, EF-hand calcium binding domain 1
ASHG19A3A009945	2.62968	1.39489	2.62968	up	20.7083	72.461	24.7524	49.9215	4.08293	5.93486	5.14684	5.35174	coding	NM_003465	CHIT1	RefSeq_coding	2325	chr1	-	203185206	203198860		ACTTTTCCCTGATTTAAGCGCTCTGCGAGCAGCCACTCAGCATTACACTAAGAATTCAGA	1118	Hs.201688	GO:0043169|GO:0008061|GO:0004568|GO:0008843|GO:0005975|GO:0006032|GO:0006032|GO:0006955|GO:0000272|GO:0009617|GO:0005576|GO:0005615|GO:0005615|GO:0005764	NP_003456	Chitinase 1 (chitotriosidase)
ASHG19A3A006295	2.17259	1.11941	2.17259	up	53.2097	211.396	52.5449	113.317	5.56873	7.36862	6.07938	6.61643	coding	NM_172087	TNFSF13	RefSeq_coding	2245	chr17	+	7461608	7464925		GCAGTGCTCACCCAAAAACAGAAGAATGACTCCGATGTGACAGAGGTGATGTGGCAACCA	8741	Hs.54673	GO:0005125|GO:0005515|GO:0005102|GO:0005164|GO:0016070|GO:0006955|GO:0016071|GO:0008284|GO:0048298|GO:0007165|GO:0005576|GO:0005615|GO:0016020|GO:0005654	NP_742085	Tumor necrosis factor (ligand) superfamily, member 13
ASHG19A3A002133	3.31343	1.72832	3.31343	up	29.3934	58.019	29.8276	315.159	4.64794	5.62753	5.36674	8.13452	coding	NM_001130012	SLC9A3R2	RefSeq_coding	2192	chr16	+	2076887	2089026		GCCTGGTTCCGACAAGGACACTGAGGATGGCAGTGCCTGGAAGCAAGATCCCTTCCAGGA	9351	Hs.440896	GO:0008013|GO:0016247|GO:0019902|GO:0008022|GO:0005515|GO:0005102|GO:0048839|GO:0006461|GO:0016324|GO:0005737|GO:0012505|GO:0005634|GO:0005886	NP_004776	Solute carrier family 9 (sodium/hydrogen exchanger), member 3 regulator 2
ASHG19A3A008817	5.11216	2.35393	5.11216	up	15.828	15.0582	47.4192	339.638	3.6588	3.83868	5.94421	8.25533	coding	NM_032134	QRICH2	RefSeq_coding	5411	chr17	-	74270129	74303761		AATTCACTGCGTAGAATGAGTTCTAGTTTCCCCACGGCAGTGGAGACATTTCATCTGATG	84074	Hs.252739	GO:0005515	NP_115510	Glutamine rich 2
ASHG19A3A018584	2.08974	1.06332	2.08974	up	25.5412	61.9813	23.2656	60.7482	4.42651	5.72109	5.07684	5.67156	coding	NM_017806	LIME1	RefSeq_coding	1206	chr20	+	62367977	62370459		AGAAGCGCAAAGGGACCCATCGCAGTCCCCAAGAGCCACAGCAGGGGAAGACTGAGGTGA	54923	Hs.233220	GO:0016021|GO:0005886	NP_060276	Lck interacting transmembrane adaptor 1
ASHG19A3A003204	2.04933	1.03515	2.04933	up	19.9209	37.8856	24.5375	39.4677	4.01713	5.05854	5.13609	4.9622	coding	NM_001164267	WDR46	RefSeq_coding	2201	chr6	-	33246879	33257304		AGACAAACTTCAGACCAAGAGAAAGAAACCCCGAGAATGGAAGAACCCGGAGTCCCAGCG	9277	Hs.520063	GO:0003674|GO:0008150|GO:0005575	NP_005443	WD repeat domain 46
ASHG19A3A005811	2.20684	1.14198	2.20684	up	56.1607	136.568	79.9466	142.583	5.65261	6.78331	6.63579	6.96469	coding	NM_133454	SGSM1	RefSeq_coding	6018	chr22	+	25202135	25322813	NM_001098498,	GATGACGGAAACAGAAAGGAAAGAGTCCTCCCAGAGCTGCAGTTCGGGCCGCCAGAACAT	129049	Hs.474397	GO:0005097|GO:0032313|GO:0005794|GO:0005622	NP_597711	Small G protein signaling modulator 1
ASHG19A3A019993	2.07491	1.05305	2.07491	up	157.432	359.719	288.915	363.463	7.21939	8.08697	8.37093	8.35942	coding	NM_001145137	CPT1B	RefSeq_coding	2721	chr22	-	51007290	51016506		GGCGCGGCTGGCGGCGGGGCCGGCCTAAGCGCGCCCGCGCACCCATCTGCCCCCGTCCTA	1375	Hs.439777	GO:0008415|GO:0004095|GO:0016740|GO:0006853|GO:0044255|GO:0006635|GO:0006631|GO:0046320|GO:0006810|GO:0016021|GO:0016020|GO:0005792|GO:0005741|GO:0005739	NP_689452	Carnitine palmitoyltransferase 1B (muscle)
ASHG19A3A033194	2.78399	1.47715	2.78399	up	14.2646	38.8537	26.6294	32.7708	3.51521	5.09356	5.23355	4.64997	coding	NM_005221	DLX5	RefSeq_coding	1424	chr7	-	96649703	96654143		ATTTATTCCAGCTTTCAGCTGGCCGCATTACAGAGAAGGTTTCAGAAGACTCAGTACCTC	1749	Hs.99348	GO:0010843|GO:0003700|GO:0016563|GO:0048646|GO:0007411|GO:0008283|GO:0030326|GO:0001958|GO:0030855|GO:0042472|GO:0007275|GO:0007399|GO:0001649|GO:0090263|GO:0050679|GO:0045669|GO:0006355|GO:0001501|GO:0005737|GO:0005730|GO:0005634	NP_005212	Distal-less homeobox 5
ASHG19A3A039447	2.60673	1.38224	2.60673	up	26.6689	76.2185	27.2286	95.9296	4.49479	6.00126	5.26152	6.36831	coding	NM_001145638	GPSM1	RefSeq_coding	3651	chr9	+	139221931	139254057		CGGGAGGGCAGCCACTCCCCGCTGGACAGCGCCGACGTCCGGGTGCACGTGCCACGCACG	26086	Hs.239370	GO:0005096|GO:0005488|GO:0030154|GO:0007275|GO:0007399|GO:0008277|GO:0007165|GO:0005794|GO:0000139|GO:0005737|GO:0005829|GO:0005783|GO:0005789|GO:0005886	NP_056412	G-protein signaling modulator 1
ASHG19A3A049592	2.86128	1.51666	2.86128	up	34.7004	92.9932	59.5534	124.886	4.90587	6.26385	6.24402	6.75974	coding	NM_152720	NEK3	RefSeq_coding	2255	chr13	-	52706779	52733510		TTCCAGGAGAAAGGGCCCTCACGGGTGAGCGGGGCGACTGGGCTCCCCCGCGGTGCAGTT	4752	Hs.409989	GO:0005524|GO:0046872|GO:0000166|GO:0005515|GO:0004674|GO:0016740|GO:0007049|GO:0051301|GO:0007067|GO:0006468|GO:0005634	NP_689933	NIMA (never in mitosis gene a)-related kinase 3
ASHG19A3A048460	2.50695	1.32593	2.50695	up	8756.75	29157.8	19622.8	19428.2	13.09	14.4863	14.4811	14.2803	coding	NM_001171888	FGFR1OP2	RefSeq_coding	998	chr12	+	27091304	27113677		GGGTCCATTTTAAAAGTGCTTTTACATTGAATTTCCCTCCCAGATTAGATCAGCAAATAA	26127	Hs.591162	GO:0009611|GO:0005737	NP_056448	FGFR1 oncogene partner 2
ASHG19A3A014782	3.79344	1.92351	3.79344	up	152.422	840.971	489.182	530.898	7.16994	9.2574	9.07928	8.94367	coding	NM_001126240	TP73	RefSeq_coding	2822	chr1	+	3607235	3650467	NM_005427,NM_001126242,	TTTTAACAGGATTGGGGTGTCCAAACTGCATCGAGTATTTCACCTCCCAAGGGTTACAGA	7161	Hs.697294	GO:0003682|GO:0003684|GO:0003690|GO:0046872|GO:0002039|GO:0010843|GO:0005515|GO:0003700|GO:0016563|GO:0008134|GO:0016564|GO:0042771|GO:0006978|GO:0008630|GO:0007049|GO:0007050|GO:0034644|GO:0033326|GO:0048546|GO:0030900|GO:0021766|GO:0006954|GO:0006298|GO:0031571|GO:0043508|GO:0043524|GO:0000122|GO:0048666|GO:0045793|GO:0043193|GO:0010552|GO:0045893|GO:0009791|GO:0051262|GO:0001836|GO:0006974|GO:…	NP_005418	Tumor protein p73
ASHG19A3A016971	2.21852	1.1496	2.21852	up	11402.7	33350.4	21494.3	21885.9	13.4369	14.6928	14.6036	14.4629	coding	NM_005731	ARPC2	RefSeq_coding	1424	chr2	+	219082119	219119070		TCCGTCCTTGCCTCCCTTACCCACCCTCACCGGCCCTTGTTTCTCCTTCCCCTGGGGGCA	10109	Hs.529303	GO:0003779|GO:0005515|GO:0005200|GO:0006928|GO:0030838|GO:0005885|GO:0005794|GO:0015629|GO:0031252|GO:0042995|GO:0005737|GO:0005925	NP_690601	Actin related protein 2/3 complex, subunit 2, 34kDa
ASHG19A3A021063	2.12598	1.08813	2.12598	up	30.8338	31.8076	32.4006	160.863	4.7203	4.8208	5.46489	7.13958	coding	NM_198562	C3orf62	RefSeq_coding	3590	chr3	-	49306029	49314508		TGTATTGATGCATTCCTCCATTTTGGCACCTGAAAGAGAGTCTTGGAGAACTGCAGGAGA	375341	Hs.403828		NP_940964	Chromosome 3 open reading frame 62
ASHG19A3A029230	2.05605	1.03988	2.05605	up	25.0615	50.9496	29.9305	54.0388	4.39685	5.45628	5.37111	5.48279	coding	NM_001004105	GRK6	RefSeq_coding	1946	chr5	+	176853686	176868354		GGGAGCCACGGGCAGCCCTTCCATGGCAAAGGCAAGATGTGGGAGAAAGAAGTCTGGTGC	2870	Hs.235116	GO:0005524|GO:0004703|GO:0000166|GO:0004871|GO:0016740|GO:0006468|GO:0008277|GO:0016020	NP_002073	G protein-coupled receptor kinase 6
ASHG19A3A047966	2.25506	1.17316	2.25506	up	17.4682	50.6837	13.1839	41.0936	3.80291	5.44866	4.4476	5.03196	coding	NM_014840	NUAK1	RefSeq_coding	6821	chr12	-	106457124	106533811		TATGGAACAATGCCCTTCGATGGTTTCGATCACAAAAACCTCATTCGGCAAATCAGCAGC	9891	Hs.728863	GO:0005524|GO:0046872|GO:0000166|GO:0005515|GO:0004674|GO:0016740|GO:0006468	NP_055655	NUAK family, SNF1-like kinase, 1
ASHG19A3A035706	6.17374	2.62615	6.17374	up	8.30041	8.45112	37.423	375.946	2.94969	2.67938	5.63996	8.40817	coding	NM_207412	C8orf86	RefSeq_coding	2250	chr8	-	38368351	38386180		ACAGAGAGACAAAGAACAGGCAGTTCCAAAGAGCCAAGAATGCAAATCATTTGCAGACGC	389649	Hs.546586		NP_997295	Chromosome 8 open reading frame 86
ASHG19A3A023175	3.02677	1.59778	3.02677	up	17.728	64.9565	14.6632	71.7885	3.8253	5.78348	4.55927	5.92648	coding	NM_000174	GP9	RefSeq_coding	858	chr3	+	128779644	128781253		TCAGCCCAAACCACCAGAAGCCCAGAATAAACTGGCAGCTCAGCTGTTTTATATAAGCTC	2815	Hs.1144	GO:0005515|GO:0007596|GO:0007597|GO:0007155|GO:0030168|GO:0005887|GO:0005886|GO:0005886	NP_000165	Glycoprotein IX (platelet)
ASHG19A3A001918	2.02182	1.01566	2.02182	up	235.738	1095.64	682.177	189.439	7.8308	9.60702	9.54035	7.392	coding	NM_001114726	PRRT4	RefSeq_coding	2411	chr7	-	127990379	128001739		GGCCTGGGAGGCCCACGTGTACGGGCGATTACACCGTGGACTTCCGCCCGCCCTCCCCAA	401399	Hs.381096	GO:0016021|GO:0016020	NP_001167635	Proline-rich transmembrane protein 4
ASHG19A3A034828	2.81261	1.49191	2.81261	up	11.9906	43.1812	9.95459	37.4604	3.26112	5.23021	4.155	4.87388	coding	NM_001002294	FMO3	RefSeq_coding	2107	chr1	+	171060017	171086957		ACTAGAACATTTTCTCTTTCAAACTGCCCAGACGGTTGGACAGGACGTAGACACACAGAA	2328	Hs.445350	GO:0050661|GO:0016597|GO:0050660|GO:0004499|GO:0004497|GO:0017144|GO:0055114|GO:0006805|GO:0005783|GO:0005789|GO:0016021|GO:0031227|GO:0016020|GO:0005792	NP_008825	Flavin containing monooxygenase 3
ASHG19A3A019022	4.73245	2.24259	4.73245	up	16.1863	93.362	20.6199	111.104	3.69074	6.27094	4.93976	6.58928	coding	NM_058180	C21orf58	RefSeq_coding	2991	chr21	-	47721049	47743785		ATTTAATAACTAGGGACACCTGTGTCCACAGCTGTGGCACAGACTCCCACTAAAGAAGTA	54058	Hs.236572		NP_478060	Chromosome 21 open reading frame 58
ASHG19A3A053825	2.02534	1.01816	2.02534	up	56.6361	148.405	100.802	87.0559	5.66826	6.89166	6.94865	6.21896	coding	NM_001128850	RRAD	RefSeq_coding	1476	chr16	-	66955581	66959439		GCGGTAGCTATTTGTTTACATGCAGATTTTTGTAATAAAGGCTATTTCCTGATAGTCATG	6236	Hs.1027	GO:0005525|GO:0003924|GO:0005516|GO:0000166|GO:0005515|GO:0006184|GO:0030308|GO:0007165|GO:0007264|GO:0005886	NP_004156	Ras-related associated with diabetes
ASHG19A3A041711	2.31711	1.21233	2.31711	up	25.8105	71.0349	27.3336	65.9747	4.44363	5.9027	5.26581	5.79938	coding	NM_001178113	ZNF185	RefSeq_coding	3897	chrX	+	152086408	152142024		GGCCAAATCTGGAGGCAGGAGGGAGCCTGCAGGTAGACACATGGAACCTTCTCCTCTCTA	7739	Hs.16622	GO:0046872|GO:0008270|GO:0030054|GO:0005737|GO:0005856|GO:0005925	NP_009081	Zinc finger protein 185 (LIM domain)
ASHG19A3A017623	2.53558	1.34232	2.53558	up	155.715	517.682	245.164	510.358	7.2024	8.59709	8.15304	8.88402	coding	NM_016558	SCAND1	RefSeq_coding	916	chr20	-	34541545	34542428		TCCGACTCCCTCAAGGGTGACGCGAGCTCTGCCCTTTAACCGGAAACGTCTCCCTGCTCA	51282	Hs.584909	GO:0042802|GO:0003700|GO:0006355|GO:0006351|GO:0016032|GO:0005634	NP_361012	SCAN domain containing 1
ASHG19A3A053105	2.17221	1.11916	2.17221	up	435.369	1558.39	1012.66	780.805	8.77455	10.0926	10.0916	9.49693	coding	NM_003978	PSTPIP1	RefSeq_coding	1870	chr15	+	77287464	77329671		ATTTTGCTGCTGATTCTAGCCCCAAACAAAACAGGTTGAGCTTTTTCCTCCCCTCAGAAG	9051	Hs.129758	GO:0003779|GO:0003824|GO:0005515|GO:0019903|GO:0007155|GO:0007165|GO:0005826|GO:0032154|GO:0005737|GO:0005856|GO:0030027|GO:0048471|GO:0001725	NP_003969	Proline-serine-threonine phosphatase interacting protein 1
ASHG19A3A034574	2.5688	1.36109	2.5688	up	38.1129	78.0251	35.0578	225.391	5.04912	6.03108	5.55811	7.64143	coding	NM_000941	POR	RefSeq_coding	2509	chr7	+	75544419	75616172		CTGGTTCCTCTTCAGAAAGAAAAAAGAAGAAGTCCCCGAGTTCACCAAAATTCAGACATT	5447	Hs.354056	GO:0010181|GO:0050661|GO:0003958|GO:0003958|GO:0019899|GO:0050660|GO:0005506|GO:0016491|GO:0090346|GO:0071375|GO:0046210|GO:0055114|GO:0055114|GO:0032770|GO:0090181|GO:0005783|GO:0005789|GO:0016020|GO:0005792|GO:0005739|GO:0005625	NP_000932	P450 (cytochrome) oxidoreductase
ASHG19A3A009508	2.09592	1.06759	2.09592	up	32.9256	80.288	34.162	78.5073	4.82092	6.07108	5.52978	6.06463	coding	NM_033191	KRTAP9-4	RefSeq_coding	990	chr17	+	39405938	39406904		CCTTCTTTCTTCTTTTCATAACTTTGGGTTATGTTTCTGCTACCAGCAGAGATTCTTAGC	85280	Hs.528700	GO:0045095	NP_149461	Keratin associated protein 9-4
ASHG19A3A006563	2.51493	1.33052	2.51493	up	33.5689	96.9703	49.6967	87.5157	4.85419	6.32284	6.00622	6.22507	coding	NM_181642	SPINT1	RefSeq_coding	2484	chr15	+	41136245	41149852		GGGGCTCAGGCGACTTTCCCCCAGGGCCCCTCCATGGAAAGGCGCCATCCAGGTGGGCTT	6692	Hs.233950	GO:0030414|GO:0005515|GO:0004867|GO:0005576|GO:0005624	NP_857593	Serine peptidase inhibitor, Kunitz type 1
ASHG19A3A029718	2.34668	1.23062	2.34668	up	26.8229	127.379	27.2303	46.8178	4.50321	6.68742	5.26168	5.2524	coding	NM_000434	NEU1	RefSeq_coding	2088	chr6	-	31826829	31830709		AGTGAGCGATGTTGAGACAGGAGTAGTATTTCTTTTCTACTCCCTTTGTGCTCACAAGGC	4758	Hs.520037	GO:0004308|GO:0016798|GO:0005515|GO:0008152|GO:0016023|GO:0043202|GO:0005765|GO:0005764|GO:0005886	NP_000425	Sialidase 1 (lysosomal sialidase)
ASHG19A3A016629	3.18607	1.67178	3.18607	up	20.4279	51.8108	11.3191	194.677	4.06058	5.4755	4.28929	7.43227	coding	NM_021192	HOXD11	RefSeq_coding	1463	chr2	+	176972083	176974314		CTTCCTCTTCGGTGAATGCAGGTTATTTAAACTTTGGGAAATGTACTTTTAGTCTGTCAT	3237	Hs.421136	GO:0043565|GO:0003700|GO:0030528|GO:0009952|GO:0001658|GO:0060351|GO:0048589|GO:0009953|GO:0042733|GO:0001656|GO:0001759|GO:0007389|GO:0010720|GO:0032332|GO:0009954|GO:0006355|GO:0001501|GO:0006351|GO:0005634	NP_067015	Homeobox D11
ASHG19A3A037937	2.25228	1.17139	2.25228	up	1203.09	2197.49	9232.42	1455.2	10.2779	10.584	13.3306	10.4334	coding	NM_017443	POLE3	RefSeq_coding	2288	chr9	-	116169517	116173029		GCCCCGCCGAGTCAGCCACGCCTTCGTCTCCCACGCGCTGCGCCCGGCCGCGCCGTCACC	54107	Hs.108112	GO:0003887|GO:0016779|GO:0005515|GO:0043565|GO:0016740|GO:0006260|GO:0043966|GO:0005671|GO:0005622|GO:0005634	NP_059139	Polymerase (DNA directed), epsilon 3 (p17 subunit)
ASHG19A3A027442	2.40315	1.26493	2.40315	up	16.2869	40.9156	21.7955	34.0863	3.69768	5.16394	5.00476	4.71913	coding	NM_017415	KLHL3	RefSeq_coding	6806	chr5	-	136953189	137071779		AAAGAAACCCGTTTAGAGCACATGGCAAAGCTGATGGAACATGTCCGACTTCCTCTCTTA	26249	Hs.655084	GO:0003779|GO:0005198|GO:0005737|GO:0005856	NP_059111	Kelch-like 3 (Drosophila)
ASHG19A3A002162	3.29857	1.72184	3.29857	up	66.9964	87.5331	1427.89	84.9185	5.92339	6.18728	10.5701	6.17837	coding	NM_001130147	CCDC77	RefSeq_coding	2359	chr12	+	498515	551804		AACGACTCCACGCAGCTCGCCCTTGGTTATTTGGACAAGAGGCACATTGACCCAATTTGG	84318	Hs.631656		NP_115734	Coiled-coil domain containing 77
ASHG19A3A005747	2.3732	1.24684	2.3732	up	18.189	32.7033	17.7976	62.4225	3.867	4.85651	4.77264	5.71237	coding	NM_080813	COL13A1	RefSeq_coding	2956	chr10	+	71561643	71718903	NM_080805,NM_080802,NM_080801,	CTCCAGCCAAATAATTGCCCTGAAGGGCGAACAGAGCCAGGCCAGCATCCAAGGTCCACC
ASHG19A3A005722	2.09565	1.0674	2.09565	up	27.5008	73.8877	27.2719	58.2544	4.54302	5.96148	5.26336	5.60642	coding	NM_080590	CAPS	RefSeq_coding	1532	chr19	+	5914192	5916221		CCGCGGGGTGTACAGTGGCCGTGCCCACCCCAAGGTCACACTGGCGGAATTCCAGGACTA	828	Hs.584744	GO:0005509|GO:0035556|GO:0005737	NP_542157	Calcyphosine
ASHG19A3A048663	2.25032	1.17013	2.25032	up	64.6703	72.3502	103.079	330.423	5.87124	5.93191	6.97824	8.21394	coding	NM_004503	HOXC6	RefSeq_coding	1681	chr12	+	54422193	54424606		TAGACCGACCAGGTAAAGGCAAAGGGATGAATTCCTACTTCACTAACCCTTCCTTATCCT	3221	Hs.549040	GO:0043565|GO:0003700|GO:0030528|GO:0009952|GO:0051216|GO:0048562|GO:0007275|GO:0006355|GO:0006351|GO:0005634	NP_705897	Homeobox C4
CUST_1_PI426247286	2.63972	1.40039	2.63972	up	16.1481	29.6991	32.4194	41.9355	3.68724	4.73044	5.46555	5.06689	coding	NM_017410_intron1+	NM_017410	HOX cluster	5356	chr12	+	54333426	54338783		ATAACAGAAATGAAAAGCATTAGGGAGCTTCACTATGCAGTGCAATCCTCTGGCCCCGTT
ASHG19A3A006061	2.06783	1.04811	2.06783	up	187.812	633.385	223.198	463.009	7.49172	8.86787	8.02043	8.7312	coding	NM_147148	GSTM4	RefSeq_coding	1372	chr1	+	110198697	110208123		GAAGGACTTCATCTCCCGCTTTGAGGTTTCCTGTGGCATAATGTGATGGTCAATTTTCTG	2948	Hs.348387	GO:0004364|GO:0016740|GO:0008152|GO:0018916|GO:0042178|GO:0006805|GO:0005737|GO:0005789	NP_671489	Glutathione S-transferase mu 4
ASHG19A3A011205	2.39975	1.26288	2.39975	up	41.3399	112.643	49.7859	127.649	5.17808	6.52097	6.00777	6.79415	coding	NM_001080421	UNC13A	RefSeq_coding	9847	chr19	-	17712137	17799008		AGAAACGCAAGTTTGCGACCAAATCCAAGAACAATAGCTGGGCTCCCAAGTACAATGAGA	23025	Hs.164502	GO:0019992|GO:0046872|GO:0050435|GO:0006887|GO:0035556|GO:0016188|GO:0030054|GO:0005737|GO:0005886|GO:0042734|GO:0045202	NP_001073890	Unc-13 homolog A (C. elegans)
ASHG19A3A046751	2.03671	1.02624	2.03671	up	79.6411	206.92	109.815	172.931	6.1923	7.33871	7.06526	7.25164	coding	NM_014288	ITGB3BP	RefSeq_coding	892	chr1	-	63906461	63988835		GTCTATTTGCTTCTCCCACAAGTTCTGAAGAGCAAAAGCACAGAAATGGACTATCAAATG	23421	Hs.166539	GO:0008022|GO:0004871|GO:0034080|GO:0000087|GO:0006915|GO:0007155|GO:0008624|GO:0000278|GO:0000236|GO:0048011|GO:0006334|GO:0007165|GO:0000775|GO:0005737|GO:0005829|GO:0005829|GO:0005624|GO:0005730|GO:0005654|GO:0005654|GO:0005634	NP_055103	Integrin beta 3 binding protein (beta3-endonexin)
ASHG19A3A051158	2.95017	1.5608	2.95017	up	71.0696	258.425	116.028	277.67	6.01397	7.63521	7.14138	7.94771	coding	NM_001012758	NUDT17	RefSeq_coding	1093	chr1	-	145586493	145589435		ATACCATCACATTGTTCTGTATCTACTCGTGATCTCCCAGGAATCACAGCAGCAGTTGCA	200035	Hs.585066	GO:0016787|GO:0046872	NP_001012776	Nudix (nucleoside diphosphate linked moiety X)-type motif 17
ASHG19A3A029079	2.03062	1.02192	2.03062	up	74.0029	175.012	121.925	143.957	6.07821	7.1115	7.20922	6.97969	coding	NM_001037333	CYFIP2	RefSeq_coding	6498	chr5	+	156693090	156822604		GCGGGGCAGAGCATCCTGCGCCCCGGCGCGGGGCCCTGCGGTAGCCTCAGGCCCCTCCCC	26999	Hs.519702	GO:0005515|GO:0006915|GO:0016337|GO:0030054|GO:0005737|GO:0048471|GO:0045202|GO:0019717	NP_055191	Cytoplasmic FMR1 interacting protein 2
ASHG19A3A052676	3.4283	1.77749	3.4283	up	44.591	204.95	98.2504	144.342	5.29616	7.32632	6.91198	6.98267	coding	NM_001165037	GABRA5	RefSeq_coding	2776	chr15	+	27112272	27194356		GCGGAGGAGAAGGAGGATGCATCCTCACCGACGGCTCGCCTCCCGGGGCCGGCGCGCAGG	2558	Hs.24969	GO:0004890|GO:0005254|GO:0005230|GO:0005216|GO:0004872|GO:0005215|GO:0008306|GO:0001662|GO:0007420|GO:0007214|GO:0034220|GO:0007165|GO:0007268|GO:0055085|GO:0006810|GO:0030054|GO:0034707|GO:0005887|GO:0005886|GO:0045211|GO:0045202	NP_001158509	Gamma-aminobutyric acid (GABA) A receptor, alpha 5
ASHG19A3A034185	2.38615	1.25468	2.38615	up	64.6697	197.36	78.5043	202.755	5.87112	7.27475	6.61162	7.49106	coding	NM_207172	NPSR1	RefSeq_coding	1567	chr7	+	34697896	34889590		TAATGACTGCATGCACTGCTTAAGTATTGGCCAACACGAACTCCCCAGTTATTCATGCCA	387129	Hs.652373	GO:0004930|GO:0004872|GO:0005000|GO:0005737|GO:0016021|GO:0005886|GO:0005886|GO:0005886	NP_997056	Neuropeptide S receptor 1
ASHG19A3A023258	2.97415	1.57248	2.97415	up	203.979	1114.11	510.151	485.932	7.61757	9.63373	9.13293	8.80348	coding	NM_181897	PPP2R3A	RefSeq_coding	4664	chr3	+	135741581	135866733		TGTGATTTTGTTCTCCCTTCACGGTTTAAGAAGCGGCTGAAGTCATTTCAGCAGACACAG	5523	Hs.518155	GO:0005509|GO:0005515|GO:0008601|GO:0006470|GO:0000159|GO:0000159	NP_871626	Protein phosphatase 2, regulatory subunit B'', alpha
ASHG19A3A007715	2.75064	1.45977	2.75064	up	12.5884	28.3392	16.8545	40.1014	3.33068	4.67129	4.71047	4.98959	coding	NM_001168468	PDZD3	RefSeq_coding	2287	chr11	+	119056165	119060932	NR_033122,	CACTCACAACCAACTCACCAGGAAGCTTTGGCAGAGTGGACAGCAGGTGACCTTGCTGGT	79849	Hs.374726	GO:0030251|GO:0008200|GO:0008022|GO:0005515|GO:0019934|GO:0006811|GO:0030827|GO:0007168|GO:0009636|GO:0006833|GO:0045177|GO:0005903|GO:0005737|GO:0005829|GO:0005624|GO:0005886|GO:0035003	NP_079067	PDZ domain containing 3
ASHG19A3A044846	3.36232	1.74946	3.36232	up	17.3262	48.2055	38.0395	57.3612	3.79049	5.37936	5.6601	5.58038	coding	NM_001005567	OR51B5	RefSeq_coding	939	chr11	-	5363815	5364754		ACCAAGCAGATTCAGAATGCCATTCTTCACCTTTTTACTACCCATAGAATTGGAACCTGA	282763	Hs.690458	GO:0004984|GO:0004872|GO:0050896|GO:0007608|GO:0016021|GO:0005886	NP_001005567	Olfactory receptor, family 51, subfamily B, member 5
ASHG19A3A010097	2.28168	1.19009	2.28168	up	105.59	328.553	140.314	301.601	6.62349	7.96719	7.39835	8.07522	coding	NM_005993	TBCD	RefSeq_coding	4449	chr17	+	80709939	80901060		ATAAATGACACTTTGAGACATCTCCATCTCATCTCAAGTCACTCCCGCCAGCAGATGAAG	6904	Hs.728173	GO:0005096|GO:0005096|GO:0048487|GO:0051087|GO:0005515|GO:0051084|GO:0034333|GO:0044267|GO:0010812|GO:0031115|GO:0007023|GO:0006457|GO:0006457|GO:0070830|GO:0005912|GO:0030054|GO:0005737|GO:0016328|GO:0005874|GO:0005886|GO:0005923	NP_005984	Tubulin folding cofactor D
ASHG19A3A003102	2.67475	1.4194	2.67475	up	798.65	3139	2171	2161.97	9.67136	11.0788	11.177	11.0165	coding	NM_001161473	ALDH3B1	RefSeq_coding	2899	chr11	+	67776047	67796741		CCAGAAGACCTCACCGCCCTCCCAGGATGGACCCCCTTGGGGACACGCTGCGGCGACTGC	221	Hs.523841	GO:0004028|GO:0004030|GO:0016491|GO:0006066|GO:0006081|GO:0006629|GO:0055114	NP_001154945	Aldehyde dehydrogenase 3 family, member B1
ASHG19A3A011876	2.83785	1.5048	2.83785	up	16.1615	37.4505	26.3212	48.8244	3.68817	5.0427	5.22038	5.31583	coding	NM_001618	PARP1	RefSeq_coding	4001	chr1	-	226548392	226595801		AAGTATGTTAAGAACACTCATGCAACCACACACAATGCGTATGACTTGGAAGTCATCGAT	142	Hs.177766	GO:0003677|GO:0051287|GO:0003950|GO:0042802|GO:0046872|GO:0047485|GO:0005515|GO:0008134|GO:0016757|GO:0008270|GO:0042769|GO:0006281|GO:0006284|GO:0032869|GO:0006471|GO:0016540|GO:0040009|GO:0000723|GO:0006366|GO:0005622|GO:0005635|GO:0005730|GO:0005654|GO:0005634|GO:0005667	NP_001609	Poly (ADP-ribose) polymerase 1
ASHG19A3A050821	4.01156	2.00416	4.01156	up	50.4003	266.3	142.768	187.021	5.48474	7.67638	7.42053	7.36979	coding	NM_021728	OTX2	RefSeq_coding	2209	chr14	-	57267426	57277184		GCTGGCTATTTGGAATTTAAAGGATATTTGACTTTTTCTAACCTCCCATGAGGCTGTAAG	5015	Hs.288655	GO:0008190|GO:0046982|GO:0043565|GO:0003700|GO:0030528|GO:0009952|GO:0007411|GO:0001708|GO:0007417|GO:0009953|GO:0007492|GO:0042706|GO:0030900|GO:0042472|GO:0030901|GO:0007275|GO:0048663|GO:0009887|GO:0045944|GO:0040036|GO:0008589|GO:0006355|GO:0006351|GO:0005737|GO:0030426|GO:0005634	NP_758840	Orthodenticle homeobox 2
ASHG19A3A009572	2.1649	1.1143	2.1649	up	32.0615	78.5262	40.4492	70.5677	4.77898	6.03964	5.73846	5.90173	coding	NM_177441	TMUB2	RefSeq_coding	2443	chr17	+	42264573	42269098		AATAGGACCATCCAAAAGCGGAACCTTCGCCTCAGAAAAAGGGTGCGGGACCCCTCCTCA	79089	Hs.181391	GO:0016021|GO:0016020	NP_803190	Transmembrane and ubiquitin-like domain containing 2
ASHG19A3A001775	3.41704	1.77275	3.41704	up	17.6174	46.8922	32.7111	72.58	3.81543	5.34311	5.47834	5.94307	coding	NM_001100393	RALYL	RefSeq_coding	2206	chr8	+	85095452	85834071		ATTTTTATTCCAACATTTTACTCCCGCTCGGATTAAAGCAAGGAGAGCCAATCATGACTG	138046	Hs.121663	GO:0003723|GO:0042802|GO:0000166|GO:0005515	NP_776247	RALY RNA binding protein-like
ASHG19A3A033364	2.54547	1.34793	2.54547	up	67.3588	171.344	155.941	168.284	5.93118	7.08301	7.54244	7.2119	coding	NM_002291	LAMB1	RefSeq_coding	5866	chr7	-	107564245	107643804		ATTTCTACCATGATTTACCTTGGAGACCTGCTGAAGGCCGAAACAGCAACGCCTGTAAAA	3912	Hs.650585	GO:0005201|GO:0005198|GO:0007411|GO:0007155|GO:0031175|GO:0042476|GO:0030335|GO:0050679|GO:0034446|GO:0005604|GO:0005604|GO:0005576|GO:0005576|GO:0005615|GO:0005606|GO:0005606|GO:0005606|GO:0043259|GO:0005607|GO:0005607|GO:0043257|GO:0043257|GO:0048471	NP_002282	Laminin, beta 1
ASHG19A3A028354	7.07713	2.82316	7.07713	up	16.7954	834.625	17.3893	61.6807	3.74061	9.25028	4.74828	5.69278	coding	NM_004291	CARTPT	RefSeq_coding	933	chr5	+	71014989	71016875		AAGAAGCTCAAGAGTAAACGTGTTCCCATCTATGAGAAGAAGTATGGCCAAGTCCCCATG	9607	Hs.1707	GO:0003674|GO:0007186|GO:0000186|GO:0008343|GO:0007267|GO:0001678|GO:0009267|GO:0032922|GO:0032099|GO:0032099|GO:0045779|GO:0070093|GO:0045671|GO:0007218|GO:0045777|GO:0032812|GO:0051971|GO:0046850|GO:0050796|GO:0007165|GO:0070253|GO:0007268|GO:0005576|GO:0005615|GO:0005615	NP_004282	CART prepropeptide
ASHG19A3A016200	2.10107	1.07113	2.10107	up	26.2176	55.7016	29.5959	61.3276	4.46749	5.57444	5.35773	5.68368	coding	NM_198581	ZC3H6	RefSeq_coding	11557	chr2	+	113033177	113097640		TTACTCAGAGATACCAAGAAGATGAAGAACAAACCAGCACCCAACCTCATAGGGCACCAA	376940	Hs.190477	GO:0046872|GO:0003674|GO:0003676|GO:0008270|GO:0008150|GO:0005575	NP_940983	Zinc finger CCCH-type containing 6
ASHG19A3A033678	2.00047	1.00034	2.00047	up	13810.5	34031.8	22595.3	25315.1	13.6937	14.7158	14.6831	14.6831	coding	NM_014690	FAM131B	RefSeq_coding	4285	chr7	-	143050493	143059173		TCTCTCCCTCTCCGTTGCCTTTTACTGTCGTTCCTGCCTCCTCCGATTCGCTTTGTTCAC	9715	Hs.648908		NP_055505	Family with sequence similarity 131, member B
ASHG19A3A033565	2.70459	1.43541	2.70459	up	26.7171	49.9336	101.684	51.6638	4.49714	5.4281	6.96053	5.40901	coding	NM_020911	PLXNA4	RefSeq_coding	13061	chr7	-	131808091	132261323		AATGAGTTCAACACCATGAGTGCACTCTCAGAGATCTTCTCCTATGTGGGCAAATACAGC	91584	Hs.511454	GO:0004872|GO:0017154|GO:0007411|GO:0007275|GO:0007399|GO:0007165|GO:0016021|GO:0005622|GO:0005886|GO:0005886	NP_861440	Plexin A4
ASHG19A3A006574	2.85425	1.51311	2.85425	up	29.3469	44.2799	66.9369	129.317	4.6453	5.26519	6.39655	6.81351	coding	NM_181702	GEM	RefSeq_coding	2080	chr8	-	95261486	95274547		GCCCCGACGCCGATCCGGCCGAGCCAAGACTCAACGATGACTCTGAATAATGTCACCATG	2669	Hs.654463	GO:0019003|GO:0005525|GO:0003924|GO:0005516|GO:0000287|GO:0000166|GO:0005515|GO:0006184|GO:0007166|GO:0006955|GO:0007165|GO:0007264|GO:0009898|GO:0005886	NP_859053	GTP binding protein overexpressed in skeletal muscle
ASHG19A3A002496	2.52479	1.33616	2.52479	up	17.1532	41.5617	14.9348	56.7531	3.77186	5.18292	4.57816	5.56299	coding	NM_001142339	GNAL	RefSeq_coding	3402	chr18	+	11751561	11883144		GCCCGGAACCCAGGCCGGTCAGCGTCAGGAAAGAGAGGAGCCGTCGCAGGAGCCGCACAC	2774	Hs.136295	GO:0031683|GO:0001664|GO:0005525|GO:0003924|GO:0004016|GO:0019001|GO:0000166|GO:0004871|GO:0007186|GO:0006184|GO:0006184|GO:0007189|GO:0007191|GO:0006171|GO:0007193|GO:0001975|GO:0031000|GO:0007608|GO:0007165|GO:0007268|GO:0031234|GO:0005834|GO:0005886|GO:0005886	NP_892023	Guanine nucleotide binding protein (G protein), alpha activating activity polypeptide, olfactory type
ASHG19A3A052307	2.01855	1.01332	2.01855	up	16.7778	11.2024	18.1074	72.0885	3.73894	3.53161	4.79228	5.9329	coding	NM_024666	AAGAB	RefSeq_coding	2864	chr15	-	67493368	67547074		TTTAGCCTTCTCAACTCATTGACTGGAACAAACCATAGCATTGGGTCAGCAGATCCCTGT	79719	Hs.254642	GO:0015031|GO:0005737	NP_078942	Alpha- and gamma-adaptin binding protein
ASHG19A3A048629	2.19516	1.13433	2.19516	up	526.178	1469.66	1161.27	1285.99	9.04023	10.005	10.2734	10.2453	coding	NM_015319	TENC1	RefSeq_coding	4952	chr12	+	53442732	53458160		TGAAGACTCCCAGGCCATTAACCCCTTAGCTTTTAGGAAGATTACTCCCCCTTTTTCAAG	23371	Hs.6147	GO:0016787|GO:0046872|GO:0004721|GO:0005515|GO:0035556|GO:0008285|GO:0030054|GO:0005925|GO:0005886	NP_938072	Tensin like C1 domain containing phosphatase (tensin 2)
ASHG19A3A011735	2.26229	1.17778	2.26229	up	10363.4	26163.3	21941.9	21831.1	13.2988	14.3307	14.6405	14.4586	coding	NM_145888	KLK10	RefSeq_coding	2985	chr19	-	51516000	51522954		CCACAGGCAGGGCAGAGGCACGTCTGGGTCCCCTCCCTCCTTCCTATCGGCGACTCCCAG	5655	Hs.275464	GO:0008233|GO:0004252|GO:0008236|GO:0007049|GO:0006508|GO:0005576	NP_665895	Kallikrein-related peptidase 10
ASHG19A3A029602	2.78139	1.4758	2.78139	up	61.5627	184.538	122.069	193.038	5.79681	7.18713	7.21085	7.41986	coding	NM_001010877	ZNF311	RefSeq_coding	2698	chr6	-	28962593	28973037		TTTCCATTTCCTAAACCTCCTTTAATCTCTCATCTGGAGCGAGAAGTAGACCCCTGTGTG	282890	Hs.148218	GO:0003677|GO:0046872|GO:0005515|GO:0008270|GO:0006355|GO:0005622|GO:0005634	NP_001010877	Zinc finger protein 311
ASHG19A3A006849	5.768	2.52807	5.768	up	11.7774	40.4595	61.5488	69.1712	3.24131	5.14904	6.2871	5.87201	coding	NM_199139	XAF1	RefSeq_coding	3581	chr17	+	6659155	6678962		GCACTGCAAGCTTGAGCACCAGCAGGCCAATGAGTGCCAGGAGCGCCCTGTTGAGTGTAA	54739	Hs.441975	GO:0046872|GO:0008270|GO:0006915|GO:0019221|GO:0060337|GO:0005737|GO:0005739|GO:0005634	NP_954590	XIAP associated factor 1
ASHG19A3A002417	2.21973	1.15039	2.21973	up	41.8599	134.858	64.3813	72.0824	5.19857	6.76642	6.34783	5.93262	coding	NM_020895	GRAMD1A	RefSeq_coding	2672	chr19	+	35491245	35517373	NM_001136199,	TACAGCAACATCTTCCGCTGGGAGACCACGATCTCCATCCAGCTGAAGGAAGTGACATGT	57655	Hs.515351	GO:0016021|GO:0016020	NP_065946	GRAM domain containing 1A
ASHG19A3A001072	2.66323	1.41318	2.66323	up	259.236	973.339	686.649	630.973	7.98465	9.45253	9.54848	9.19247	coding	NM_001018677	FNTA	RefSeq_coding	1509	chr8	+	42911441	42940923		ACTCGCCCTCCTATGTCCTGTACAGGCATTTCCGGAGAGTTCTTTTGAAGTCACTTCAGA
ASHG19A3A050885	2.74759	1.45817	2.74759	up	1039.88	4730.07	2805.66	2657.35	10.0644	11.6856	11.5558	11.3263	coding	NM_145113	MAX	RefSeq_coding	2169	chr14	-	65541844	65569227		TCACTTCTCTTCCTCCCTCATGGAAGATGCAAGTAAAAGGAAATGCAAGTAACCACCTGG	4149	Hs.285354	GO:0003677|GO:0005515|GO:0003700|GO:0003713|GO:0003712|GO:0030528|GO:0006366|GO:0071339|GO:0005737|GO:0005730|GO:0005634	NP_932061	MYC associated factor X
ASHG19A3A018192	2.78055	1.47537	2.78055	up	1157.72	5658.05	4266.27	2095.48	10.2207	11.9577	12.1703	10.9601	coding	NM_080625	C20orf160	RefSeq_coding	2532	chr20	+	30598244	30619984		TAAACAGTGTAGAAGGTCTTTTTAAGGCTCTAAATGTCAGGGTCTCCCATCCCCTGATGC	140706	Hs.382151		NP_542192	Chromosome 20 open reading frame 160
ASHG19A3A005901	2.52464	1.33608	2.52464	up	244.277	768.047	564.666	663.757	7.88676	9.13186	9.26957	9.26707	coding	NM_138937	REG3A	RefSeq_coding	784	chr2	-	79384132	79386879		AAACCATACCATATCCCACCAGAGAGTCGCAGACACTATGCTGCCTCCCATGGCCCTGCC	5068	Hs.567312	GO:0005488|GO:0005529|GO:0006953|GO:0008283|GO:0007157|GO:0006954|GO:0007275|GO:0005737|GO:0005576|GO:0005615|GO:0005625	NP_620355	Regenerating islet-derived 3 alpha
ASHG19A3A005428	2.00891	1.00642	2.00891	up	236.308	647.619	377.321	518.256	7.83378	8.8945	8.71919	8.90689	coding	NM_030801	MAGED4B	RefSeq_coding	2602	chrX	-	51804924	51812368		GGACGCCATTGGAGTTCCCGAGAAGGCTGAGCTCTCATCTCCCTGGGACCCGCAGCATGG	81557	Hs.522650		NP_803881	Melanoma antigen family D, 4B
ASHG19A3A010929	2.51071	1.3281	2.51071	up	5.84838	13.6947	9.74536	25.9712	2.70681	3.72491	4.13385	4.24594	coding	NM_000635	RFX2	RefSeq_coding	4114	chr19	-	5993175	6110664		GAAAACCTCCAAAAAAGCGAAGGAATCACATCACACAAAAGCGGTTTACTCAACAGCCAT	5990	Hs.465709	GO:0003677|GO:0030528|GO:0006355|GO:0005634	NP_602309	Regulatory factor X, 2 (influences HLA class II expression)
CUST_11_PI426247286	2.5742	1.36412	2.5742	up	6823.11	22418.7	15668.2	16335	12.7438	14.1053	14.1548	14.0638	coding	NM_014620_intron3+	NM_014620	HOX cluster	487	chr12	+	54448145	54448633		TTTAAGCTTGATGACTTTATTTCCACCACTCCCTCCTCCTGTTTCTCAGAGCTGAGGATG
ASHG19A3A027363	2.2145	1.14698	2.2145	up	480.191	1660.79	1035.39	990.773	8.90689	10.1857	10.1217	9.85424	coding	NM_001009185	ACSL6	RefSeq_coding	3047	chr5	-	131289151	131347349		CAGGACGATGTGCTCATCTCCTTCCTGCCTCTGGCTCACATGTTTGAGAGAGTAATCCAG	23305	Hs.14945	GO:0005524|GO:0016874|GO:0004467|GO:0004467|GO:0000166|GO:0006637|GO:0044255|GO:0006631|GO:0035338|GO:0007405|GO:0019432|GO:0005783|GO:0005789|GO:0016021|GO:0005792|GO:0005741|GO:0005739|GO:0005778|GO:0005777|GO:0005886	NP_056071	Acyl-CoA synthetase long-chain family member 6
ASHG19A3A011618	3.12842	1.64544	3.12842	up	1160.45	6208.27	3932.29	2907.55	10.2263	12.0984	12.0558	11.4609	coding	NM_001079882	PRKD2	RefSeq_coding	2939	chr19	-	47177573	47217577		CGCCCGCTGCTGAAGGCGGCTCTGAGCTTTTCCGTCGCCACATCCCTCTCCCGCCCCTCA	25865	Hs.466987	GO:0005524|GO:0046872|GO:0000166|GO:0004697|GO:0004672|GO:0004674|GO:0050852|GO:0008219|GO:0035556|GO:0010552|GO:0046777|GO:0006468|GO:0005737|GO:0005622|GO:0016020|GO:0005634	NP_057541	Protein kinase D2
ASHG19A3A042324	2.06891	1.04887	2.06891	up	587.041	2080.44	1375.41	906.792	9.19877	10.5098	10.5162	9.71702	coding	NM_001001918	OR14C36	RefSeq_coding	939	chr1	+	248512076	248513013		CTCCCCTCTTTAACCCTATTATTTACAGTCTTAGAAATAAGCAAATAAAGGTGGCCATCA	127066	Hs.553583	GO:0004984|GO:0004872|GO:0050896|GO:0007608|GO:0016021|GO:0005886	NP_001001918	Olfactory receptor, family 14, subfamily C, member 36
ASHG19A3A000679	2.30596	1.20537	2.30596	up	17.7384	39.1621	21.3104	40.6662	3.82637	5.10399	4.97786	5.01335	coding	NM_001001732	CC2D2B	RefSeq_coding	1854	chr10	+	97759847	97792440		AAACGTTCAAGGAACAAAAATACAAAGCATACAGGTCACGGGATTTCCCATCCAGATGCC	387707	Hs.652240		NP_001153219	Coiled-coil and C2 domain containing 2B
ASHG19A3A026443	5.51611	2.46365	5.51611	up	31.2739	160.068	150.507	160.484	4.7419	6.9862	7.49533	7.13513	coding	NM_023924	BRD9	RefSeq_coding	2699	chr5	-	863850	892939	NR_027633,	GGCCAGCCAGGGCCAGGGGGCGGTGGCGGCCAAGGTCCGACCGGGTGCCAGCTGTTCCCA	65980	Hs.449278	GO:0003676|GO:0008150|GO:0005575	NP_076413	Bromodomain containing 9
ASHG19A3A047599	3.59524	1.84609	3.59524	up	79.351	360.062	273.946	236.864	6.1871	8.08899	8.29419	7.71639	coding	NM_001081492	KRT80	RefSeq_coding	3894	chr12	-	52562780	52585784		TGAAGAACCAGGAGAAGGAGGAGATGAAGGCCCTCAATGATAAATTTGCCTCCCTAATTG	144501	Hs.140978	GO:0005198|GO:0045095	NP_872313	Keratin 80
ASHG19A3A052769	2.28729	1.19364	2.28729	up	58.9265	168.304	86.3461	143.373	5.7307	7.05713	6.74172	6.97416	coding	NM_001145643	PHGR1	RefSeq_coding	464	chr15	+	40643233	40648632		GGAATGAGGCCTAAACCACAATCTTCTCTTCCTAATAAACAGCCTCCTAGAGGCCACATT	644844	Hs.447537		NP_001139115	Proline/histidine/glycine-rich 1
ASHG19A3A006606	2.05467	1.0389	2.05467	up	22.6366	43.0955	26.2962	50.4421	4.23341	5.22724	5.21958	5.37013	coding	NM_182556	SLC25A45	RefSeq_coding	2286	chr11	-	65142662	65150142		ACCCTGAAGAGAACAGCCAGGCCTGTTCCCGCAAGCCCAGACAATGCCGGTGGAGGAATT	283130	Hs.661604	GO:0005488|GO:0055085|GO:0016021|GO:0016020|GO:0005743|GO:0005739	NP_872362	Solute carrier family 25, member 45
ASHG19A3A030395	2.0477	1.034	2.0477	up	70.5952	203.763	106.381	126.497	6.00335	7.31793	7.01524	6.77888	coding	NM_002037	FYN	RefSeq_coding	2650	chr6	-	111982486	112194627		TGTCAAAACCAAAGATGTCTGGGAAATCCCTCGAGAATCCCTGCAGTTGATCAAGAGACT	2534	Hs.390567	GO:0005524|GO:0001948|GO:0042802|GO:0046872|GO:0004715|GO:0000166|GO:0005515|GO:0004713|GO:0004713|GO:0016740|GO:0031295|GO:0050852|GO:0007411|GO:0007596|GO:0006816|GO:0007631|GO:0044419|GO:0007243|GO:0007612|GO:0050900|GO:0007275|GO:0030168|GO:0006468|GO:0050690|GO:0016032|GO:0005829|GO:0005829|GO:0005768|GO:0005886	NP_694593	FYN oncogene related to SRC, FGR, YES
ASHG19A3A011902	2.03072	1.02199	2.03072	up	33.5986	70.1622	36.2575	83.0436	4.85517	5.88744	5.59844	6.1456	coding	NM_001146186	PEG3	RefSeq_coding	8722	chr19	-	57321444	57336374		TTGTTTGCCTATTTACTGGGGACTCCCATATCCCAAAAGCATTGTCGATGCCTCTGGTAA	5178	Hs.726173	GO:0046872|GO:0003676|GO:0003700|GO:0008270|GO:0006915|GO:0006355|GO:0016032|GO:0005737|GO:0005622|GO:0005730|GO:0005634	NP_006201	Paternally expressed 3
ASHG19A3A048185	4.31403	2.10904	4.31403	up	11.5481	55.096	23.9601	48.7712	3.21911	5.56014	5.10968	5.31461	coding	NM_021808	GALNT9	RefSeq_coding	1744	chr12	-	132680917	132690573		ACGATGTGAACCTGATGCAGAAACGCGGTTCGCTCCCTCGGGATGCAAAGGCCAACTTCA	50614	Hs.301062	GO:0004653|GO:0005529|GO:0016757|GO:0006493|GO:0005794|GO:0000139|GO:0016021|GO:0016020	NP_068580	UDP-N-acetyl-alpha-D-galactosamine:polypeptide N-acetylgalactosaminyltransferase 9 (GalNAc-T9)
ASHG19A3A019740	2.53781	1.34358	2.53781	up	398.033	1391.93	1031.23	1026.01	8.64164	9.93435	10.1145	9.90679	coding	NM_203378	MB	RefSeq_coding	1153	chr22	-	36002811	36013555		TAAAATAGCTTCCCATGTGAGGGCTAGAGAAAGGAAAAGATTAGACCCTCCCTGGATGAG	4151	Hs.517586	GO:0020037|GO:0046872|GO:0019825|GO:0005344|GO:0050873|GO:0043353|GO:0007507|GO:0009725|GO:0042542|GO:0001666|GO:0031444|GO:0006810	NP_976312	Myoglobin
ASHG19A3A048220	2.02737	1.01961	2.02737	up	1365.73	4775.65	2324.1	3020.89	10.4774	11.6988	11.2749	11.5172	coding	NM_024551	ADIPOR2	RefSeq_coding	3982	chr12	+	1800246	1897844		TTGCTTCATCTACTTGATTGTCATCTGTGTGCTGGGCATTGCAGCCATTATAGTCTCCCA	79602	Hs.371642	GO:0042562|GO:0042802|GO:0046982|GO:0004872|GO:0019395|GO:0009755|GO:0006629|GO:0016021|GO:0016020	NP_078827	Adiponectin receptor 2
ASHG19A3A045396	2.78872	1.4796	2.78872	up	48.3324	176.833	56.9707	188.312	5.41914	7.12822	6.18635	7.38165	coding	NM_018219	CCDC87	RefSeq_coding	2915	chr11	-	66357640	66360554		TAGTAGTCCCATTATGTCAAGCCTTGCACAATACAAGCCAAATCTCCTATATCAAAAGAA	55231	Hs.121072		NP_060689	Coiled-coil domain containing 87
ASHG19A3A001910	2.12592	1.08809	2.12592	up	31.1658	76.2545	36.7449	68.6754	4.73709	6.00159	5.6149	5.85906	coding	NM_001114380	ITGAL	RefSeq_coding	4974	chr16	+	30483982	30534505		AGGGACACCGAGGGACCAAAGGGCGGGCAAGGACATACCGCCCATCCTGAGACCCTCCCT	3683	Hs.174103	GO:0050839|GO:0005515|GO:0004872|GO:0002291|GO:0050798|GO:0007596|GO:0007155|GO:0006928|GO:0007157|GO:0006954|GO:0007229|GO:0007159|GO:0050900|GO:0042102|GO:0050850|GO:0022409|GO:0050776|GO:0007165|GO:0009897|GO:0001772|GO:0016021|GO:0008305|GO:0005886|GO:0005886	NP_002200	Integrin, alpha L (antigen CD11A (p180), lymphocyte function-associated antigen 1; alpha polypeptide)
ASHG19A3A011372	2.32285	1.21589	2.32285	up	1003.8	3480.87	2312.79	2431.65	10.0138	11.2357	11.2657	11.1877	coding	NM_007207	DUSP10	RefSeq_coding	2619	chr1	-	221874765	221915461		TATAGTTTATGATGAGAATACCAATGAACCAAGCCGAGTGATGCCCTCCCAGCCACTTCA	11221	Hs.497822	GO:0017017|GO:0016787|GO:0004721|GO:0004725|GO:0007254|GO:0000188|GO:0046329|GO:0043508|GO:0032873|GO:0006470|GO:0006950|GO:0005794|GO:0005737|GO:0005730|GO:0005634	NP_653330	Dual specificity phosphatase 10
ASHG19A3A018581	2.19834	1.13641	2.19834	up	78.5771	177.546	127.341	206.005	6.1698	7.13407	7.27067	7.51391	coding	NM_003823	TNFRSF6B	RefSeq_coding	1124	chr20	+	62328020	62330033		CATGTCGGTCAGGCACAGCAGGGTCCTGTGTCCGCGCTGAGCCGCGCTCTCCCTGCTCCA	8771	Hs.434878	GO:0005515|GO:0004872|GO:0006916|GO:0006915|GO:0005576|GO:0005625	NP_003814	Tumor necrosis factor receptor superfamily, member 6b, decoy
ASHG19A3A023776	2.47673	1.30844	2.47673	up	29.9652	67.2792	33.4852	113.364	4.67593	5.82964	5.50661	6.61685	coding	NM_002577	PAK2	RefSeq_coding	6139	chr3	+	196466727	196559516	NR_027053,	CTCTGTTCCAGAAGAGAAAAAGCCCAGGCATAAAATCATCTCCATATTCTCAGGCACAGA	5062	Hs.518530	GO:0005524|GO:0042802|GO:0000166|GO:0005515|GO:0004672|GO:0019901|GO:0004674|GO:0030296|GO:0016740|GO:0031295|GO:0050852|GO:0006915|GO:0007411|GO:0006921|GO:0044419|GO:0006469|GO:0018105|GO:0050731|GO:0061098|GO:0046777|GO:0006468|GO:0042981|GO:0050690|GO:0040008|GO:0007165|GO:0016032|GO:0005737|GO:0005829|GO:0005829|GO:0005634|GO:0048471|GO:0005886	NP_002568	P21 protein (Cdc42/Rac)-activated kinase 2
ASHG19A3A025146	2.50234	1.32328	2.50234	up	263.537	900.129	500.402	806.528	8.01119	9.34996	9.10673	9.5467	coding	NM_006315	PCGF3	RefSeq_coding	5666	chr4	+	699572	764425		TGATTCCCATAGGTGTGTCAACTGACAAATGAATGTTCCATCTCCCTACGACAATTTGCT	10336	Hs.144309	GO:0046872|GO:0008270	NP_006306	Polycomb group ring finger 3
ASHG19A3A018987	2.29133	1.19618	2.29133	up	30.7781	33.1357	27.7418	216.56	4.71796	4.87707	5.28212	7.58326	coding	NM_000211	ITGB2	RefSeq_coding	2977	chr21	-	46305867	46340965		AGGAACAGGAAGTGTCAGGACTTTACGACCCGCGCCTCCAGCTGAGGTTTCTAGACGTGA	3689	Hs.375957	GO:0001948|GO:0005515|GO:0019901|GO:0004872|GO:0006915|GO:0007596|GO:0007155|GO:0007267|GO:0007160|GO:0006954|GO:0007229|GO:0007159|GO:0050900|GO:0007275|GO:0030593|GO:0008360|GO:0050776|GO:0050730|GO:0016021|GO:0008305|GO:0005886|GO:0005886	NP_001120963	Integrin, beta 2 (complement component 3 receptor 3 and 4 subunit)
ASHG19A3A005172	2.38075	1.25142	2.38075	up	13.6893	13.776	26.9181	43.8503	3.45692	3.73166	5.2475	5.14584	coding	NM_020809	ARHGAP20	RefSeq_coding	6207	chr11	-	110447765	110583451		ACAGTGAACTTTGTGGCCACTTTCAGTTCTCCAGAACAAAAGGACAAATGGCTCTCTCTC	57569	Hs.6136	GO:0005096|GO:0051056|GO:0007165|GO:0007264|GO:0005829|GO:0005622	NP_065860	Rho GTPase activating protein 20
ASHG19A3A008182	3.1624	1.66102	3.1624	up	111.356	422.201	299.601	359.828	6.69388	8.30676	8.41445	8.34348	coding	NM_001014445	NLE1	RefSeq_coding	2726	chr17	-	33458367	33469322		GCGAAGTGGGGCCCTTCTGGGCGGGCGACCAGACTGACTCCCGCCCCACTTGCTCGCGCA	54475	Hs.85570	GO:0005730|GO:0005634	NP_060566	Notchless homolog 1 (Drosophila)
ASHG19A3A024693	2.4119	1.27017	2.4119	up	535.337	1910.37	1241.93	1284.89	9.06472	10.3772	10.3827	10.2448	coding	NM_198041	NUDT6	RefSeq_coding	1077	chr4	-	123813804	123844123		TTAGATTGTAAATTCCTGAAAAACAGGACGTTTTTGCATCTCCTCCCGGCTTCCCCATCC	11162	Hs.558459	GO:0008083|GO:0016787|GO:0008150|GO:0005575|GO:0005737|GO:0005739|GO:0005634	NP_932158	Nudix (nucleoside diphosphate linked moiety X)-type motif 6
ASHG19A3A035746	2.41788	1.27375	2.41788	up	630.754	2372.75	1409.56	1524.35	9.31374	10.7058	10.5557	10.501	coding	NM_144696	C1orf125	RefSeq_coding	3642	chr1	+	179334854	179523868		TTCGAAGGAATAAATTCAAATACCTGATTGACCATCCCGTCTCCCTCACAGGAGCTGGAA	126859	Hs.658505		NP_653297	Chromosome 1 open reading frame 125
ASHG19A3A052240	2.04557	1.0325	2.04557	up	19.6765	38.7044	25.2728	36.5201	3.99732	5.08821	5.16952	4.83174	coding	NM_015920	RPS27L	RefSeq_coding	1084	chr15	-	63445539	63449741		CATCCGTCCTTGGAAGAGGAAAAGAAAAAACATAAAAAGAAACGCCTAGTACAAAGTCCA	51065	Hs.108957	GO:0008656|GO:0046872|GO:0003735|GO:0008494|GO:0042771|GO:0006281|GO:0031571|GO:0045768|GO:0045727|GO:0006974|GO:0006412|GO:0005622|GO:0005634|GO:0005840	NP_057004	Ribosomal protein S27-like
ASHG19A3A053977	3.02011	1.5946	3.02011	up	49.702	222.063	89.3913	141.479	5.4636	7.43475	6.79112	6.94874	coding	NM_004833	AIM2	RefSeq_coding	1485	chr1	-	159032274	159046647		AGCCATCAGAAATGATGTCGCAAAGCAACGTGCTGCACCAAAAGTCTCTCCTCATGTTAA	9447	Hs.281898	GO:0006955|GO:0005739|GO:0005730|GO:0005634	NP_004824	Absent in melanoma 2
ASHG19A3A000843	2.51153	1.32857	2.51153	up	44.1569	112.895	85.8222	109.604	5.28098	6.52508	6.7323	6.57125	coding	NM_001007075	KLHL5	RefSeq_coding	7666	chr4	+	39046450	39127852		ACGGCCGCCTCCGGAGCCCGACGCGCAGGGCATATACTTCTCTTGTCTTGGTTGGATGCA	51088	Hs.272251	GO:0003779|GO:0003674|GO:0008150|GO:0005737|GO:0005856	NP_950240	Kelch-like 5 (Drosophila)
ASHG19A3A003814	2.99336	1.58177	2.99336	up	7.58511	50.9332	6.82512	24.2951	2.87197	5.45571	3.77802	4.12747	coding	NM_001178040	STX3	RefSeq_coding	6384	chr11	+	59522531	59573354		GAAATACCAGAGTCAGGCCCGGAAGAAACTGATTTCACTCCAGACTGGTGTGGCCACCCT	6809	Hs.180711	GO:0005484|GO:0050544|GO:0005515|GO:0006944|GO:0034599|GO:0006887|GO:0006886|GO:0031175|GO:0006836|GO:0031201|GO:0016324|GO:0042582|GO:0005911|GO:0030426|GO:0016021|GO:0043005|GO:0005886|GO:0001950|GO:0042581|GO:0005773	NP_004168	Syntaxin 3
ASHG19A3A004911	4.85112	2.27832	4.85112	up	11.8343	46.8126	22.4642	85.919	3.24675	5.34027	5.03785	6.19708	coding	NM_016553	NUP62	RefSeq_coding	3399	chr19	-	50410085	50432786		GGTGGAGGAATCCTGATACTGAGCGAAATCTTCCCAAGGCTGCAGACACCGACGGATTTG	23636	Hs.574492	GO:0051425|GO:0042169|GO:0042169|GO:0003682|GO:0005487|GO:0005515|GO:0004674|GO:0030159|GO:0030159|GO:0017056|GO:0046966|GO:0046966|GO:0030528|GO:0030528|GO:0043130|GO:0043130|GO:0005975|GO:0007569|GO:0008219|GO:0008219|GO:0007166|GO:0007166|GO:0007166|GO:0015758|GO:0008645|GO:0009755|GO:0051028|GO:0043407|GO:0046580|GO:0043066|GO:0043066|GO:0008285|GO:0008285|GO:0042059|GO:0043069|GO:0043069|GO:…	NP_714941	Nucleoporin 62kDa
ASHG19A3A032379	2.24086	1.16405	2.24086	up	54.4322	98.2374	110.047	136.98	5.60569	6.34037	7.06951	6.89937	coding	NM_001164758	PRKAR1B	RefSeq_coding	2488	chr7	-	588833	767313		TGAGGGCCAAGCAGGAACAGGGGTCACGGGGCAAGGAGCACGTGGCAGCGCAGGAAACAG	5575	Hs.520851	GO:0030552|GO:0008603|GO:0000166|GO:0007202|GO:0034199|GO:0007596|GO:0071377|GO:0006112|GO:0007611|GO:0048011|GO:0006468|GO:0050796|GO:0045859|GO:0007165|GO:0055085|GO:0006833|GO:0005952|GO:0005737|GO:0005829|GO:0005829|GO:0005626|GO:0005625	NP_002726	Protein kinase, cAMP-dependent, regulatory, type I, beta
ASHG19A3A004049	2.19819	1.13631	2.19819	up	1044.32	3432.44	2324.04	2338.81	10.071	11.2144	11.2742	11.1334	coding	NM_002588	PCDHGC3	RefSeq_coding	4726	chr5	+	140855568	140892546		TGCAGAGAGCGCCCCTCCCGGACAGCAAGCCCCGCCCAACACGGACTGGCGTTTCTCTCA	5098	Hs.368160	GO:0005509|GO:0016339|GO:0007155|GO:0007156|GO:0016021|GO:0016020|GO:0005886	NP_115779	Protocadherin gamma subfamily C, 3
ASHG19A3A015502	4.00265	2.00096	4.00265	up	44.9616	1527.25	41.9353	79.8452	5.30763	10.0525	5.78454	6.08871	coding	NM_170672	RASGRP3	RefSeq_coding	4711	chr2	+	33661415	33789797		TTTTAAAACATCCATATCTCTTCTTTGCCATGGAAACTACACCCAATCTACCTGAACCTG	25780	Hs.143674	GO:0046582|GO:0005509|GO:0019992|GO:0005085|GO:0005515|GO:0004871|GO:0000165|GO:0051056|GO:0007264|GO:0005887|GO:0005622	NP_733772	RAS guanyl releasing protein 3 (calcium and DAG-regulated)
ASHG19A3A017723	5.52435	2.46581	5.52435	up	27.4286	4526.7	16.608	33.6585	4.53894	11.6179	4.69593	4.70035	coding	NM_080614	WFDC3	RefSeq_coding	1000	chr20	-	44402846	44420547		TTGGCTGTGTGATGGATGAGAATTGTCAAGCTGGAGAAAAATGTTGCAAGTCAGGCTGTG	140686	Hs.419126	GO:0030414|GO:0004867|GO:0005576	NP_542181	WAP four-disulfide core domain 3
ASHG19A3A001569	2.45906	1.29811	2.45906	up	5872.78	18786.9	12769.3	13320.6	12.5062	13.8532	13.8273	13.7323	coding	NM_001079880	PRKD2	RefSeq_coding	3338	chr19	-	47177573	47220384		GAGACTCCTGCCCTCCACCCCCAAGGACCCCGCCATCCTCAGGTCCCCTCCGCCTGCCAG	25865	Hs.466987	GO:0005524|GO:0046872|GO:0000166|GO:0004697|GO:0004672|GO:0004674|GO:0050852|GO:0008219|GO:0035556|GO:0010552|GO:0046777|GO:0006468|GO:0005737|GO:0005622|GO:0016020|GO:0005634	NP_057541	Protein kinase D2
ASHG19A3A033634	2.85273	1.51234	2.85273	up	16.4175	32.7496	61.3815	30.3555	3.70758	4.85917	6.28358	4.51703	coding	NM_053035	MRPS33	RefSeq_coding	690	chr7	-	140705961	140714781		GCCGGGTAGAGGGCGGGCCTTCCGGGACGAGGGCGCGTGGGTGAGGAAGGTCAGGTCTAG	51650	Hs.416207	GO:0003735|GO:0006412|GO:0005763|GO:0005739|GO:0005840	NP_444263	Mitochondrial ribosomal protein S33
ASHG19A3A011472	2.46209	1.29988	2.46209	up	1455.01	5348.05	3459.73	3971.7	10.5681	11.8637	11.8517	11.8885	coding	NM_198476	C19orf54	RefSeq_coding	2769	chr19	-	41246760	41255828		TTCTGGAACTCAGCTCTTAAACCTTTAAAATCTCCATCCCTGAGACCGTTCTCCGTTGGA	284325	Hs.585105		NP_940878	Chromosome 19 open reading frame 54
ASHG19A3A001390	2.30226	1.20305	2.30226	up	2241.25	7531.47	4990.13	5170.31	11.1633	12.3955	12.4089	12.2948	coding	NM_001042365	PTPN20B	RefSeq_coding	1885	chr10	-	48737041	48827924	NM_001042362,	ATCACAGGCTCTCTCCCCTCTACTTTCTGTTCAACATCATGGATATAGTGGCCCAAATGA	26095	Hs.499552		NP_056420	Protein tyrosine phosphatase, non-receptor type 20B
ASHG19A3A050796	2.00727	1.00524	2.00727	up	133.623	332.891	184.835	327.505	6.98069	7.98762	7.77297	8.19719	coding	NM_001202	BMP4	RefSeq_coding	1957	chr14	-	54416456	54423554		TAGCTTGTCTCCCCGATGGGATTCCCGTCCAAGCTATCTCGAGCCTGCAGCGCCACAGTC	652	Hs.68879	GO:0070700|GO:0042056|GO:0005125|GO:0008083|GO:0008201|GO:0005515|GO:0042803|GO:0016563|GO:0016564|GO:0030509|GO:0030509|GO:0071893|GO:0061151|GO:0061149|GO:0060395|GO:0000186|GO:0001525|GO:0001568|GO:0002043|GO:0060348|GO:0001658|GO:0048754|GO:0060433|GO:0060503|GO:0060449|GO:0048593|GO:0003279|GO:0071549|GO:0071363|GO:0060197|GO:0060363|GO:0021904|GO:0048701|GO:0042733|GO:0060272|GO:0003197|GO:…	NP_570912	Bone morphogenetic protein 4
ASHG19A3A013530	3.87894	1.95566	3.87894	up	14.8549	60.6942	36.2952	48.0549	3.57231	5.69156	5.59963	5.29272	coding	NM_004431	EPHA2	RefSeq_coding	3970	chr1	-	16450831	16482582		ATGCAGAACATCATGAATGACATGCCGATCTACATGTACTCCGTGTGCAACGTGATGTCT	1969	Hs.171596	GO:0005524|GO:0005003|GO:0000166|GO:0005515|GO:0004872|GO:0004714|GO:0032863|GO:0006915|GO:0048320|GO:0001568|GO:0060326|GO:0048013|GO:0007275|GO:0021915|GO:0030182|GO:0060035|GO:0014028|GO:0090004|GO:0006468|GO:0045765|GO:0043535|GO:0007165|GO:0001501|GO:0035121|GO:0001570|GO:0005887|GO:0005886|GO:0001726	NP_004422	EPH receptor A2
ASHG19A3A031124	2.23608	1.16097	2.23608	up	982.282	2679.07	3080.82	1957.7	9.97716	10.8745	11.6786	10.8614	coding	NM_006994	BTN3A3	RefSeq_coding	3019	chr6	+	26440699	26453642	NM_007047,	ATGAAAATGGCAAGTTCCCTGGCTTTCCTTCTGCTCAACTTTCATGTCTCCCTCTTCTTG	10384	Hs.167741	GO:0016021|GO:0016020	NP_932078	Butyrophilin, subfamily 3, member A3
ASHG19A3A031241	2.4828	1.31197	2.4828	up	181.262	584.723	301.084	572.079	7.43572	8.76811	8.41957	9.05538	coding	NM_024839	RPP21	RefSeq_coding	541	chr6	+	30312936	30314632		TCCAGTAACCAGTGATGGATTCACCCCATCTCCCAAATAAAGTTTACTTGTTTTACATTC	79897	Hs.183232	GO:0016787|GO:0005515|GO:0004526|GO:0042493|GO:0008033|GO:0005730|GO:0005634	NP_079115	Ribonuclease P/MRP 21kDa subunit
ASHG19A3A005640	2.45701	1.2969	2.45701	up	184.72	667.601	426.595	384.265	7.46432	8.94314	8.89929	8.44124	coding	NM_033420	C19orf6	RefSeq_coding	2654	chr19	-	1009649	1021141		GCACCAGCAAGCGGCATTGGCTGCGCATTCCATGATCTACTTCTTCCACCACTACGAGCT	91304	Hs.515003	GO:0005737|GO:0016021|GO:0016020	NP_219488	Chromosome 19 open reading frame 6
ASHG19A3A004358	2.13341	1.09316	2.13341	up	30.8497	69.906	31.5417	81.9076	4.72152	5.88176	5.43576	6.12652	coding	NM_005033	EXOSC9	RefSeq_coding	1593	chr4	+	122722471	122738175		GAAGTCTCTGATATTGGAAGCCAAGATGCTCCCATAATACTCTCAGATAGTGAAGAAGAA	5393	Hs.91728	GO:0000175|GO:0017091|GO:0003723|GO:0004532|GO:0016787|GO:0005515|GO:0016070|GO:0006396|GO:0043928|GO:0043928|GO:0006955|GO:0016071|GO:0071028|GO:0071035|GO:0000956|GO:0000288|GO:0030307|GO:0006364|GO:0005737|GO:0005829|GO:0000176|GO:0000176|GO:0005730|GO:0005730|GO:0005730|GO:0005634	NP_005024	Exosome component 9
ASHG19A3A006099	3.17839	1.6683	3.17839	up	3799.21	17999.3	11130.1	10881	11.9396	13.7779	13.6272	13.4184	coding	NM_148921	EPN2	RefSeq_coding	4664	chr17	+	19140689	19240027		GGCTCCCCGGCCTCCTACCATGGCTCCACCTCCCCGCGAGTGTCCTCCGAGCTGGAGCAA	22905	Hs.309467	GO:0008289|GO:0006897|GO:0030136|GO:0005737|GO:0031410	NP_683723	Epsin 2
ASHG19A3A047672	4.71799	2.23817	4.71799	up	22.7356	155.137	92.5001	59.9873	4.24062	6.94715	6.83721	5.65202	coding	NM_002206	ITGA7	RefSeq_coding	4138	chr12	-	56078355	56101686		TTTTTGTGACCAACATTGATAGCTCAGACCCCGACCAGCTGGTGTATAAAACTTTGGACC	3679	Hs.524484	GO:0004872|GO:0007155|GO:0007160|GO:0007229|GO:0007517|GO:0008360|GO:0016021|GO:0008305|GO:0005886|GO:0005886	NP_002197	Integrin, alpha 7
ASHG19A3A000915	2.23279	1.15885	2.23279	up	176.516	625.234	274.569	403.989	7.39674	8.85085	8.29723	8.51868	coding	NM_001009924	C20orf30	RefSeq_coding	1792	chr20	-	5080488	5093733		ATTTCTCTCCCTGGCAAGGTCTGAAGACGGatggagtctagttctgtcgcccaggctgga	29058	Hs.472024	GO:0016021|GO:0016020	NP_054864	Chromosome 20 open reading frame 30
ASHG19A3A019263	2.6691	1.41635	2.6691	up	692.755	2756.5	1789.66	1930.45	9.45953	10.9091	10.876	10.8426	coding	NM_004627	WRB	RefSeq_coding	1580	chr21	+	40752212	40769814		GCTCAGCTTCGTGTTTGGATGCAATGTTCTTAGGATCCTCCTCCCGTCCTTCTCATCCTT	7485	Hs.198308	GO:0016021|GO:0016020|GO:0005730|GO:0005634	NP_004618	Tryptophan rich basic protein
ASHG19A3A039530	2.34319	1.22848	2.34319	up	52.2009	145.402	81.9923	125.733	5.53935	6.86395	6.67068	6.76884	coding	NM_004192	ASMTL	RefSeq_coding	2149	chrX	-	1522031	1571870	NM_001173474,	CACAAGCGCGTGGTGCTGGCCAGCGCCTCCCCACGCCGTCAGGAGATCCTCAGCAACGCG	8623	Hs.533514	GO:0017096|GO:0030187|GO:0005575|GO:0005737	NP_004183	Acetylserotonin O-methyltransferase-like
ASHG19A3A002122	2.54722	1.34892	2.54722	up	466.739	1854.69	986.642	1293.79	8.8686	10.3396	10.0558	10.2571	coding	NM_001129889	DCT	RefSeq_coding	2403	chr13	-	95091842	95131936		ACAACAAACATCCTTGAACATGTAAGAAAAGAGAAAGCGACCAAGGAACTCCCTTCCCTG	1638	Hs.301865	GO:0005507|GO:0004167|GO:0016853|GO:0046872|GO:0016491|GO:0008544|GO:0006583|GO:0008152|GO:0005829|GO:0016021|GO:0042470|GO:0033162|GO:0016020|GO:0005792	NP_001913	Dopachrome tautomerase (dopachrome delta-isomerase, tyrosine-related protein 2)
ASHG19A3A036830	3.13906	1.65033	3.13906	up	156.003	720.355	456.674	409.693	7.20563	9.04294	8.98615	8.53879	coding	NM_003506	FZD6	RefSeq_coding	3806	chr8	+	104311058	104345092	NM_001164615,	GTATTTTTCTACCCCTCCTAAGAGGGCACAGTCTCTTCACCTGTGAACCAATTACTGTTC	8323	Hs.591863	GO:0004930|GO:0030165|GO:0042813|GO:0017147|GO:0005515|GO:0007199|GO:0060071|GO:0001525|GO:0007409|GO:0033278|GO:0001736|GO:0008406|GO:0001942|GO:0042472|GO:0007275|GO:0090090|GO:0043433|GO:0001843|GO:0035567|GO:0030168|GO:0010551|GO:0045177|GO:0016327|GO:0005737|GO:0005887|GO:0032589|GO:0005886	NP_003497	Frizzled homolog 6 (Drosophila)
ASHG19A3A021471	2.37082	1.24539	2.37082	up	23.1275	47.2291	34.0934	60.1265	4.26662	5.35222	5.52745	5.65634	coding	NM_003976	ARTN	RefSeq_coding	1453	chr1	+	44401030	44402911		GGAGAAACTGGGGTGGCAGGCCGGTCCCCCACAAAAGATAACTCATCTCTTAATTTGCAA
ASHG19A3A042586	3.89494	1.9616	3.89494	up	32.4068	14.2347	3298.11	34.1589	4.79411	3.76789	11.7772	4.72209	coding	NM_182755	ZNF438	RefSeq_coding	3258	chr10	-	31133566	31320866	NM_001143770,	GGAACAGATGTTCTGTCATTGCCACATTCTTCTGGACACAGACTGGAGAACTATAGGAAT	220929	Hs.660642	GO:0003677|GO:0046872|GO:0003674|GO:0008270|GO:0008150|GO:0005575|GO:0005622|GO:0005634	NP_877432	Zinc finger protein 438
ASHG19A3A019667	3.14721	1.65408	3.14721	up	19.3206	51.093	57.0757	45.7036	3.9667	5.46005	6.18912	5.21316	coding	NM_002309	LIF	RefSeq_coding	3935	chr22	-	30636441	30642796		AAATCAGGCAAATTCCCCATTTGAGCATGAACCTCTGAAAACTGCCGGCATCTGAGGTTT	3976	Hs.2250	GO:0005125|GO:0008083|GO:0005146|GO:0005146|GO:0005102|GO:0001974|GO:0046697|GO:0007566|GO:0006955|GO:0048861|GO:0048286|GO:0060463|GO:0060426|GO:0060135|GO:0007275|GO:0048644|GO:0070373|GO:0016525|GO:0008285|GO:0046888|GO:0045835|GO:0048666|GO:0031100|GO:0043410|GO:0051461|GO:0048711|GO:0008284|GO:0010552|GO:0045651|GO:0072108|GO:0010976|GO:0033138|GO:0033141|GO:0050731|GO:0045944|GO:0042511|GO:…	NP_002300	Leukemia inhibitory factor (cholinergic differentiation factor)
ASHG19A3A011246	2.30395	1.20411	2.30395	up	7336.72	25721.9	17032	12129.4	12.8531	14.3023	14.2741	13.5953	coding	NM_001145784	LOC729991	RefSeq_coding	1451	chr19	-	19287713	19303400		GCTGAGTTGGACATTCGCAGATCTACCCTCCCAACCTGCATTCTGCCTCAAGCAGCAACG	729991	Hs.153629	GO:0005515	NP_001139256	Hypothetical protein LOC729991
ASHG19A3A024999	2.21262	1.14575	2.21262	up	6157.06	15389.2	14780.1	12181.9	12.5867	13.5086	14.0815	13.6072	coding	NM_001130689	HMGB2	RefSeq_coding	1454	chr4	-	174252526	174254920		TGGCAGCTGCGGGCTCCGCGCCGACCCTCCGGCTTCCCCTCTCCCCCCTCGGCCCCGTCA	3148	Hs.434953	GO:0008301|GO:0003677|GO:0050786|GO:0042056|GO:0003684|GO:0003690|GO:0016565|GO:0010843|GO:0005515|GO:0019904|GO:0003700|GO:0003697|GO:0016563|GO:0006309|GO:0051103|GO:0006265|GO:0033151|GO:0006915|GO:0006288|GO:0060326|GO:0006921|GO:0071222|GO:0006325|GO:0008584|GO:0006334|GO:0048015|GO:0050918|GO:0043388|GO:0001938|GO:0045648|GO:0010552|GO:0045654|GO:0032075|GO:0045944|GO:0006357|GO:0048545|GO:…	NP_002120	High-mobility group box 2
ASHG19A3A006081	2.05298	1.03772	2.05298	up	7638.57	19802.2	17518.8	12134.6	12.9111	13.9322	14.3167	13.5976	coding	NM_148415	ATXN2L	RefSeq_coding	3781	chr16	+	28834413	28848556		CCCTCACCCTACCCCTACATCGGACACCCCCAAGTTCAATCTCATCCCTCCCAGCAGCTC	11273	Hs.460499	GO:0003674|GO:0008150|GO:0016020	NP_680782	Ataxin 2-like
ASHG19A3A021066	2.43351	1.28304	2.43351	up	929.517	3309.34	2083.77	2558.64	9.89485	11.159	11.108	11.2667	coding	NM_201397	GPX1	RefSeq_coding	1200	chr3	-	49394610	49395791		TGACTCATAGAAAATCTCCCTTGTTTGTGGTTAGAACGTTTCTCTCCTCCTCTTGACCCC	2876	Hs.76686	GO:0017124|GO:0004866|GO:0004602|GO:0004602|GO:0016491|GO:0009650|GO:0060055|GO:0006916|GO:0043534|GO:0045454|GO:0001885|GO:0045444|GO:0006749|GO:0060047|GO:0042744|GO:0006917|GO:0008631|GO:0051702|GO:0006629|GO:0051450|GO:0014902|GO:0043154|GO:0010951|GO:0002862|GO:0055086|GO:0051897|GO:0018158|GO:0006144|GO:0006195|GO:0040029|GO:0033599|GO:0043523|GO:0061136|GO:0001836|GO:0010332|GO:0042542|GO:…	NP_958799	Glutathione peroxidase 1
ASHG19A3A001643	2.60884	1.38341	2.60884	up	244.642	899.843	581.573	618.932	7.89013	9.34957	9.30854	9.16249	coding	NM_001097577	ANG	RefSeq_coding	742	chr14	+	21156931	21162343		AACTGCCAGATTTTTGTAAGATTCTTCCTCCTGGGAGCCTGTGTTGGAAGAGATGGTGAT	283	Hs.283749	GO:0003677|GO:0003779|GO:0005507|GO:0004519|GO:0008201|GO:0016787|GO:0004522|GO:0042277|GO:0005515|GO:0019843|GO:0005102|GO:0004540|GO:0030041|GO:0032431|GO:0007202|GO:0032148|GO:0001525|GO:0001525|GO:0001525|GO:0007154|GO:0008219|GO:0030154|GO:0016477|GO:0006651|GO:0042592|GO:0007275|GO:0048662|GO:0017148|GO:0001556|GO:0001541|GO:0001890|GO:0001938|GO:0042327|GO:0050714|GO:0050714|GO:0009303|GO:…	NP_001136	Angiogenin, ribonuclease, RNase A family, 5
ASHG19A3A005436	2.14247	1.09927	2.14247	up	22.2554	61.2919	33.3285	34.0514	4.20834	5.70487	5.50001	4.71796	coding	NM_030914	URM1	RefSeq_coding	1389	chr9	+	131133597	131153015		TAACGATGCCGACTGGGAGCTACTGGGTGAGCTGGACTACCAGCTTCAGGACCAGGACAG	81605	Hs.495229	GO:0005515|GO:0016783|GO:0008033|GO:0034227|GO:0002098|GO:0005737|GO:0005829	NP_112176	Ubiquitin related modifier 1
ASHG19A3A049061	2.03775	1.02697	2.03775	up	20.2029	16.1	82.6482	31.7531	4.04078	3.92523	6.68248	4.59554	coding	NM_001032731	OAS2	RefSeq_coding	2123	chr12	+	113416273	113426609		AGCACATCTGCACATTCCAATTTTAATGACAGCTCCTTAGAATTTCTTATCAACGAAGAC	4939	Hs.414332	GO:0005524|GO:0003723|GO:0000166|GO:0016779|GO:0016740|GO:0019221|GO:0006955|GO:0060333|GO:0006139|GO:0060337|GO:0005783|GO:0016020|GO:0005792|GO:0005739|GO:0005634	NP_058197	2'-5'-oligoadenylate synthetase 2, 69/71kDa
ASHG19A3A003389	2.04371	1.03119	2.04371	up	54.1288	153.484	55.3194	128.105	5.59671	6.93405	6.1499	6.79973	coding	NM_001166538	LST1	RefSeq_coding	560	chr6	+	31554976	31556685	NR_029462,NR_029461,NM_205840,NM_205837,	AGCCTCCGTTCAAATTGATCATCATCAAAACTTATGTGGCTTTTTGACCTTTGAATAGGG	7940	Hs.436066	GO:0005515|GO:0009653|GO:0000902|GO:0016358|GO:0006955|GO:0050672|GO:0008360|GO:0005794|GO:0000139|GO:0005737|GO:0016021|GO:0016020	NP_995312	Leukocyte specific transcript 1
ASHG19A3A016967	2.43188	1.28207	2.43188	up	324.186	1055.6	909.18	698.03	8.32961	9.55073	9.94427	9.34004	coding	NM_001168298	CXCR2	RefSeq_coding	2672	chr2	+	218990012	219001975		GATAGCTGAGAATATGCAGCCGTTTTCTCCTTCCTGGGTACAGTGCTATTCTGCCTAGAG	3579	Hs.846	GO:0016494|GO:0004930|GO:0019959|GO:0004918|GO:0004872|GO:0004871|GO:0007200|GO:0006915|GO:0007166|GO:0006968|GO:0006935|GO:0006954|GO:0042119|GO:0030593|GO:0008284|GO:0007165|GO:0009986|GO:0005887|GO:0005622|GO:0042629|GO:0016020|GO:0005886|GO:0005886	NP_001548	Chemokine (C-X-C motif) receptor 2
ASHG19A3A001626	2.89982	1.53596	2.89982	up	14.0138	31.284	36.265	33.49	3.49319	4.79941	5.59865	4.68939	coding	NM_001085425	ARSA	RefSeq_coding	1966	chr22	-	51063449	51066607		GGAGCTTCAGGAGGCGGCCGTCAGGACCCCTCGGTCCCATGTCCATGGGGGCACCGCGGT	410	Hs.88251	GO:0004065|GO:0005509|GO:0004098|GO:0016787|GO:0008484|GO:0006914|GO:0007339|GO:0007417|GO:0043627|GO:0045471|GO:0051597|GO:0007584|GO:0009268|GO:0001669|GO:0005737|GO:0005768|GO:0005615|GO:0031232|GO:0000299|GO:0005764|GO:0005886	NP_001078897	Arylsulfatase A
ASHG19A3A000841	2.13663	1.09534	2.13663	up	1598.93	5275.6	3291.69	3588.5	10.6939	11.8353	11.7721	11.7605	coding	NM_001007027	ALG8	RefSeq_coding	1743	chr11	-	77811987	77850699		GCTAACTGAAACCTCCGCCTCCCAGAAAAGAAAAACCTCTTTTTAATTGGATGGAAACTT	79053	Hs.503368	GO:0000033|GO:0004583|GO:0016758|GO:0044267|GO:0006488|GO:0043687|GO:0006487|GO:0018279|GO:0005783|GO:0005789|GO:0016021|GO:0016020	NP_076984	Asparagine-linked glycosylation 8, alpha-1,3-glucosyltransferase homolog (S. cerevisiae)
ASHG19A3A019354	2.50096	1.32248	2.50096	up	27.9922	75.2805	41.6873	71.3468	4.57184	5.98677	5.7776	5.91861	coding	NM_198697	KRTAP12-3	RefSeq_coding	410	chr21	+	46077848	46078257		CTGGTACACGGGGGTACACACCTGTATCCCTCCGTGAATAAGCATCTGGTGGACCCCCAG	386683	Hs.528023	GO:0005882	NP_941970	Keratin associated protein 12-3
ASHG19A3A004266	2.44222	1.28819	2.44222	up	968.18	3433.94	2440.35	2367.53	9.95126	11.2152	11.3456	11.1575	coding	NM_004320	ATP2A1	RefSeq_coding	3570	chr16	+	28889808	28915830		AGTTCGTTGCTCGGAACTACCTAGAGGGATAACTGTTCCCCCTCCTCCATCTCTGAGCCC	487	Hs.657344	GO:0005524|GO:0005524|GO:0005509|GO:0005509|GO:0005388|GO:0005388|GO:0016787|GO:0016820|GO:0000166|GO:0005515|GO:0042803|GO:0006754|GO:0006200|GO:0070059|GO:0008637|GO:0007596|GO:0070509|GO:0006816|GO:0006816|GO:0006812|GO:0032470|GO:0051561|GO:0034220|GO:0034220|GO:0051659|GO:0045988|GO:0030168|GO:0031448|GO:0032471|GO:0006942|GO:0090076|GO:0034976|GO:0055085|GO:0005793|GO:0031673|GO:0031674|GO:…	NP_775293	ATPase, Ca++ transporting, cardiac muscle, fast twitch 1
ASHG19A3A004541	2.35168	1.23369	2.35168	up	43.4057	113.413	82.9907	88.4706	5.25276	6.53138	6.68793	6.24006	coding	NM_006731	FKTN	RefSeq_coding	7364	chr9	+	108320410	108403398		CGGCTGCAGCCTGCTGTTGAGTGAGAAAACAAAATTATCTTCCTTTCCAAATCCAAAAAG	2218	Hs.55777	GO:0016740|GO:0007517|GO:0007399|GO:0005794|GO:0000139|GO:0005801|GO:0005615|GO:0016021|GO:0016020	NP_006722	Fukutin
ASHG19A3A005251	2.51524	1.33069	2.51524	up	20.4971	30.9341	55.0248	47.0652	4.06562	4.78388	6.14256	5.26249	coding	NM_022088	ZFP64	RefSeq_coding	3119	chr20	-	50767819	50808524		ACCTCGGAGACCCAGACAATCACAGGTTGCCAATTCAAGACTGCTTATGGCATGAAGGAC	55734	Hs.473082	GO:0003677|GO:0046872|GO:0008270|GO:0005622|GO:0005634	NP_955459	Zinc finger protein 64 homolog (mouse)
ASHG19A3A044598	2.11852	1.08306	2.11852	up	180.851	588.687	313.78	349.416	7.43227	8.77413	8.47021	8.30165	coding	NM_024066	ERI3	RefSeq_coding	1769	chr1	-	44686742	44820939		AGAACATTGCCAACATCATGAAGACACTCGCCTATCGAGGCTTCATCTTCAAGCAGACAT	79033	Hs.132497	GO:0004527|GO:0016787|GO:0046872|GO:0003676|GO:0005622	NP_076971	ERI1 exoribonuclease family member 3
ASHG19A3A039950	2.32463	1.217	2.32463	up	26.7997	63.3488	28.8463	79.2139	4.5018	5.74972	5.32746	6.07922	coding	NM_001166703	FAM104B	RefSeq_coding	1405	chrX	-	55171677	55187535		TCGTGCTTGAAAAAAAATCCCGCGAAGCCTTCTCCGAAAGAACATGCTGGTTCTTTGGTT	90736	Hs.415414		NP_612371	Family with sequence similarity 104, member B
ASHG19A3A048498	2.22931	1.1566	2.22931	up	3895.68	13169.4	8338.99	8100.69	11.9716	13.2479	13.1758	12.961	coding	NM_001993	F3	RefSeq_coding	2393	chr1	-	94994731	95007413		AACTACTGTTTCAGTGTTCAAGCAGTGATTCCCTCCCGAACAGTTAACCGGAAGAGTACA	2152	Hs.62192	GO:0043498|GO:0005543|GO:0002020|GO:0002543|GO:0006919|GO:0002541|GO:0007568|GO:0006916|GO:0007596|GO:0007598|GO:0070301|GO:0045766|GO:0030335|GO:0001938|GO:0010641|GO:0050927|GO:0051897|GO:0014911|GO:0032355|GO:0034405|GO:0032496|GO:0055098|GO:0009612|GO:0009266|GO:0009611|GO:0009986|GO:0005737|GO:0031012|GO:0005615|GO:0016021|GO:0031233|GO:0005886|GO:0005886	NP_001984	Coagulation factor III (thromboplastin, tissue factor)
ASHG19A3A044308	2.29241	1.19687	2.29241	up	17.2124	28.2268	17.6993	54.3866	3.77848	4.66459	4.76701	5.49444	coding	NM_018131	CEP55	RefSeq_coding	2656	chr10	+	95256388	95288847		TCAGTGGGCAGATCGCGTCCGCGGGATTCAATCTCTGCCCGCTCTGATAACAGTCCTTTT	55165	Hs.14559	GO:0007049|GO:0051301|GO:0007067|GO:0005814|GO:0032154|GO:0005737|GO:0005856|GO:0005815|GO:0030496	NP_060601	Centrosomal protein 55kDa
ASHG19A3A044311	2.65399	1.40816	2.65399	up	855.246	3575.9	2577.49	1867.01	9.76337	11.2749	11.4343	10.8054	coding	NM_033553	GUCA2A	RefSeq_coding	575	chr1	-	42628361	42630395		GGGAAGCTCTTTTCTCCTGCAGAAAGGGCCACCCATGATACTCCACTCCCAGCAGCTCAA	2980	Hs.778	GO:0030250|GO:0005179|GO:0007165|GO:0005576	NP_291031	Guanylate cyclase activator 2A (guanylin)
ASHG19A3A005588	2.15822	1.10984	2.15822	up	722.686	2307.76	1508.59	1616.03	9.52672	10.6586	10.6543	10.5967	coding	NM_033119	NKD1	RefSeq_coding	2604	chr16	+	50582240	50668641	AF289584,	AGAAAACTACACGTCCCAATTTGGGCCTGGCTCCCCTTCCGTGGCCCAGAAGTCAGAACT	85407	Hs.592059	GO:0005509|GO:0005515|GO:0016055|GO:0005737|GO:0005886	NP_149110	Naked cuticle homolog 1 (Drosophila)
ASHG19A3A049278	2.08761	1.06185	2.08761	up	75.652	192.554	66.7089	264.794	6.11184	7.24089	6.3926	7.8876	coding	NM_174928	N6AMT2	RefSeq_coding	890	chr13	-	21303072	21348057		ATCCTCCCTATCTTTCGGAGGAATGTCTCAGAAAAACATCGGAAACCGTCAAGTACCTGA	221143	Hs.26674	GO:0008168|GO:0003676|GO:0016740	NP_777588	N-6 adenine-specific DNA methyltransferase 2 (putative)
ASHG19A3A004317	2.42003	1.27503	2.42003	up	437.965	1216.08	1271.02	1093.05	8.78681	9.758	10.4172	10.0103	coding	NM_004639	BAT3	RefSeq_coding	3832	chr6	-	31606805	31620477		TATACAGACCTTACTATCCCGGATGGAGACTCTCCCCTACCTTCAGTGTCGAGGAGGGCC	7917	Hs.440900	GO:0031593|GO:0070628|GO:0005515|GO:0043022|GO:0042771|GO:0070059|GO:0007420|GO:0030154|GO:0016568|GO:0009790|GO:0018393|GO:0001822|GO:0030324|GO:0032435|GO:0045861|GO:0050821|GO:0007283|GO:0007130|GO:0071816|GO:0006810|GO:0006511|GO:0071818|GO:0005737|GO:0005829|GO:0005634	NP_542434	BCL2-associated athanogene 6
ASHG19A3A048431	2.63575	1.39822	2.63575	up	1094.48	4850.5	2467.1	2970.55	10.127	11.7221	11.3645	11.489	coding	NM_001145946	SLCO1C1	RefSeq_coding	3471	chr12	+	20848288	20906318	NM_001145945,	TTATTCACTCTCTCCCATAAAGAAAGCTTTATCACGTGTGGCCTTAAACTTGCAGCAAAT	53919	Hs.47261	GO:0015125|GO:0015349|GO:0005215|GO:0006811|GO:0043252|GO:0070327|GO:0055085|GO:0016021|GO:0005886	NP_059131	Solute carrier organic anion transporter family, member 1C1
ASHG19A3A018907	4.16453	2.05815	4.16453	up	58.4524	275.453	221.609	218.102	5.71761	7.72351	8.01004	7.59374	coding	NM_005656	TMPRSS2	RefSeq_coding	3212	chr21	-	42836478	42880085		TAAGCAGGAGGCGGAGGCGGAGGCGGAGGGCGAGGGGCGGGGAGCGCCGCCTGGAGCGCG	7113	Hs.439309	GO:0008233|GO:0005044|GO:0004252|GO:0008236|GO:0006508|GO:0005737|GO:0005576|GO:0005887|GO:0005886	NP_005647	Transmembrane protease, serine 2
ASHG19A3A013693	2.63087	1.39554	2.63087	up	205.328	741.604	489.199	515.707	7.62529	9.08346	9.08014	8.89888	coding	NM_003400	XPO1	RefSeq_coding	4830	chr2	-	61705069	61765418		TTTAATTTCCTTTTTTGAGGTGGGAAAACTGAAACCCACCTTGATTCGTCCCCTCTCCCC	7514	Hs.370770	GO:0003723|GO:0005515|GO:0008565|GO:0000087|GO:0016070|GO:0044419|GO:0006886|GO:0016071|GO:0051028|GO:0000278|GO:0000236|GO:0046796|GO:0019058|GO:0016032|GO:0015030|GO:0005642|GO:0005737|GO:0005829|GO:0005829|GO:0000776|GO:0005635|GO:0005730|GO:0005654|GO:0005654|GO:0005634|GO:0030529	NP_003391	Exportin 1 (CRM1 homolog, yeast)
ASHG19A3A001675	3.08138	1.62358	3.08138	up	22.8175	43.9902	85.3116	59.0936	4.24614	5.25718	6.72361	5.62836	coding	NM_001098509	SGSM2	RefSeq_coding	4775	chr17	+	2240807	2284347		TCTACCCCGGCCACAGGCACGAGCACAACGCTGGTGACATGATCGAGATGCAGGGCTTTG	9905	Hs.513861	GO:0005097|GO:0032313|GO:0005622	NP_055668	Small G protein signaling modulator 2
ASHG19A3A052247	2.74305	1.45578	2.74305	up	101.436	434.714	164.019	303.885	6.55947	8.3455	7.6157	8.08455	coding	NM_005988	SPRR2A	RefSeq_coding	692	chr1	-	153028596	153029988	NM_006945,	TCTACCACCTTTGCAATTGTCACTTATCTTTCACTCCCTGAATAAAGTATCTATGCATAT	6700	Hs.355542	GO:0005488|GO:0008544|GO:0031424|GO:0030216|GO:0001533|GO:0005737	NP_005979	Small proline-rich protein 2A
ASHG19A3A051644	2.88836	1.53025	2.88836	up	62.1403	148.163	302.73	120.456	5.81205	6.89006	8.4271	6.70975	coding	NM_033426	KIAA1737	RefSeq_coding	4397	chr14	+	77564577	77583629	DA335757,	TACCAATGAATCTGCCTCCAGCTGAATAAACCATGGAGAGGAAAAACCCATCCAGAGAGA	85457	Hs.709066		NP_219494	KIAA1737
ASHG19A3A039936	2.07307	1.05177	2.07307	up	1203.46	2975.89	3535.21	2258.67	10.2792	11.0187	11.8909	11.0833	coding	NM_017848	FAM120C	RefSeq_coding	8090	chrX	-	54094758	54209714		TTTCGGAATAATAGGCTTGGAAATCCTCCCCTTCCACGAAATCAAGTGGGCACCATTTCT	54954	Hs.86045		NP_940858	Family with sequence similarity 120C
ASHG19A3A049434	2.62389	1.39171	2.62389	up	6.201	26.8957	6.65475	39.8559	2.74397	4.60017	2.82793	4.97894	coding	NM_001144985	C13orf38	RefSeq_coding	816	chr13	-	36805215	36871992	NM_001144981,	ATCTTCCAGAACTCCATCCATGATTCCAGAACTGGATGGATTTCTATTTCTTCCTTTTTT	728591	Hs.124519		NP_001185837	Chromosome 13 open reading frame 38
ASHG19A3A005339	2.10022	1.07054	2.10022	up	23.7062	27.7702	71.3554	40.3914	4.30626	4.64347	6.48503	5.00189	coding	NM_024069	C19orf50	RefSeq_coding	1461	chr19	+	18668571	18680196		GCGAGCAAGGCCGCCAGATGTGCAGGCAGCGGAGGAGGAGAAAGAGATGGACCTCCCGGA	79036	Hs.369785	GO:0005515	NP_076974	Chromosome 19 open reading frame 50
ASHG19A3A012620	2.10984	1.07714	2.10984	up	54.7964	151.297	60.0546	137.353	5.61477	6.91612	6.2565	6.9031	coding	NM_181786	HKR1	RefSeq_coding	2952	chr19	+	37825579	37855355		ACCACACAGTGTCTACAATGCTCCCTACATGCATGGTTCACAGACAAACCATGAGTTGTT	284459	Hs.729090	GO:0003677|GO:0046872|GO:0008270|GO:0007275|GO:0006355|GO:0005622|GO:0005634	NP_861451	HKR1, GLI-Kruppel zinc finger family member
ASHG19A3A044945	2.98956	1.57994	2.98956	up	8.60854	18.8096	39.2634	20.7988	2.97823	4.12918	5.69683	3.84849	coding	NM_001018057	DKK3	RefSeq_coding	2587	chr11	-	11984544	12030186	NM_015881,NM_013253,	ACCAACACAGACACGAAGGTTGGAAATAATACCATCCATGTGCACCGAGAAATTCACAAG	27122	Hs.292156	GO:0016564|GO:0030325|GO:0009653|GO:0007275|GO:0030178|GO:0032348|GO:2000065|GO:0005576|GO:0005615	NP_056965	Dickkopf homolog 3 (Xenopus laevis)
ASHG19A3A010564	2.19525	1.13439	2.19525	up	90.9899	248.752	142.422	218.889	6.39976	7.58699	7.41722	7.59823	coding	NM_001134453	DSG4	RefSeq_coding	3637	chr18	+	28956739	28993880		TTAGGCAGATGCGCGCTGCAGGCAACTCCAGCGCTGTTAAACCAACATCCTCCCTTTTCA	147409	Hs.407618	GO:0005509|GO:0007155|GO:0007156|GO:0030054|GO:0030057|GO:0016021|GO:0005886	NP_817123	Desmoglein 4
ASHG19A3A004512	4.51733	2.17547	4.51733	up	7.30101	44.9375	19.1071	38.2901	2.84098	5.28532	4.85361	4.91044	coding	NM_006489	NOVA1	RefSeq_coding	3846	chr14	-	26915089	27066960		ACCGTTAATCCAGATCGCATCAAACAAGTAAAGATTATAGTTCCCAACAGCACAGCAGGT	4857	Hs.31588	GO:0003723|GO:0003729|GO:0006396|GO:0008380|GO:0007626|GO:0000398|GO:0007268|GO:0005634	NP_006482	Neuro-oncological ventral antigen 1
ASHG19A3A026736	2.37291	1.24666	2.37291	up	20.0689	67.7172	14.4897	52.727	4.02924	5.83828	4.54555	5.44387	coding	NM_000065	C6	RefSeq_coding	3606	chr5	-	41142335	41213667		CTATTTTTTCCCCAATAATTTGCAGCTTAGGTCCGAGGACACCACAAACTCTGCTTAAAG	729	Hs.481992	GO:0005515|GO:0006919|GO:0006956|GO:0006958|GO:0019835|GO:0001701|GO:0006917|GO:0045087|GO:0001970|GO:0045766|GO:0005576|GO:0005576|GO:0005615|GO:0005579	NP_001108603	Complement component 6
ASHG19A3A008264	2.88689	1.52952	2.88689	up	373.518	1565.06	963.77	1168.05	8.54254	10.0975	10.02	10.0987	coding	NM_032339	C17orf37	RefSeq_coding	781	chr17	-	37885410	37886788		TATTTATTCTCCCCTAACCCAGGGCAATGTCAGCTATTGGCAGTAAAGTGGCGCTACAAA	84299	Hs.333526	GO:0008430|GO:0045454|GO:0005737|GO:0005829|GO:0016020	NP_115715	Chromosome 17 open reading frame 37
ASHG19A3A021474	2.12016	1.08418	2.12016	up	3261.81	10177.5	6476.71	7096.08	11.7221	12.86	12.7996	12.7591	coding	NM_057160	ARTN	RefSeq_coding	1206	chr1	+	44401653	44402911		ACAGCCCCTCCTTGAGGTCCTTCCTCCCCAAGCCCACCTGGGTGCCCTCTTTCTCCCTGA
ASHG19A3A044867	2.02635	1.01889	2.02635	up	44.1924	131.207	31.0579	124.631	5.28155	6.72951	5.41598	6.75581	coding	NM_001005179	OR56A4	RefSeq_coding	1098	chr11	-	6023282	6024378		ATCTCCTATTCTTTTATATTGAAAGTTGTGCTTAGGATCAAGGCCGAGGGTGCTGTGGCC	120793	Hs.553571	GO:0004984|GO:0004872|GO:0050896|GO:0007608|GO:0016021|GO:0005886	NP_001005179	Olfactory receptor, family 56, subfamily A, member 4
ASHG19A3A021230	3.85062	1.94509	3.85062	up	13.7004	70.7155	18.218	55.0818	3.45838	5.89556	4.79874	5.51611	coding	NM_003848	SUCLG2	RefSeq_coding	2363	chr3	-	67425141	67705038		CCTCCCAGAATCTACCAGTTTATGGTAGAAAGATGGGAACCTTATTTGAATGTGTTTTTT	8801	Hs.644919	GO:0005524|GO:0005525|GO:0016874|GO:0000166|GO:0004776|GO:0006104|GO:0006099|GO:0005759|GO:0005739	NP_003839	Succinate-CoA ligase, GDP-forming, beta subunit
ASHG19A3A028239	2.0433	1.0309	2.0433	up	31.4376	82.2034	39.8387	55.0875	4.74939	6.10433	5.72009	5.51644	coding	NM_005921	MAP3K1	RefSeq_coding	7522	chr5	+	56110899	56191976		AAAGGAACTGGTGCAGGAGAGTTTCAGGGACAATTACTGGGGACAATTGCATTTATGGCA	4214	Hs.653654	GO:0005524|GO:0008432|GO:0008545|GO:0004706|GO:0004709|GO:0004710|GO:0042802|GO:0046872|GO:0051019|GO:0031434|GO:0000166|GO:0005515|GO:0004672|GO:0004672|GO:0019901|GO:0004674|GO:0046625|GO:0004842|GO:0008270|GO:0002755|GO:0002755|GO:0008063|GO:0007256|GO:0007257|GO:0008637|GO:0043010|GO:0071260|GO:0045087|GO:0032232|GO:0018105|GO:0030838|GO:0043065|GO:0010552|GO:0050434|GO:0046777|GO:0051259|GO:…	NP_005912	Mitogen-activated protein kinase kinase kinase 1
ASHG19A3A010035	2.70079	1.43338	2.70079	up	70.9666	243.576	94.3873	270.032	6.01109	7.55552	6.86442	7.91348	coding	NM_000537	REN	RefSeq_coding	1493	chr1	-	204123943	204135465		TCGACAACATCATCTCCCAAGGGGTGCTAAAAGAGGACGTCTTCTCTTTCTACTACAACA	5972	Hs.3210	GO:0004190|GO:0005159|GO:0008233|GO:0005102|GO:0002003|GO:0001822|GO:0008584|GO:0001823|GO:0006508|GO:0043408|GO:0008217|GO:0051591|GO:0070305|GO:0042493|GO:0006950|GO:0044444|GO:0005576|GO:0005615|GO:0016020	NP_000528	Renin
ASHG19A3A042699	2.16639	1.11529	2.16639	up	21.977	151.369	59.3555	7.99204	4.18429	6.91658	6.23912	2.74304	coding	NM_001004297	OR13A1	RefSeq_coding	2078	chr10	-	45798101	45811056		TGCCCAAGGGTTTGATAAATGTGGAAAATAACCGCTGTTCGAATATCCTGTTGGCCTGCT	79290	Hs.532435	GO:0004984|GO:0004872|GO:0050896|GO:0007608|GO:0016021|GO:0005886	NP_001004297	Olfactory receptor, family 13, subfamily A, member 1
ASHG19A3A003175	2.04246	1.03031	2.04246	up	40.4225	181.347	72.841	36.8126	5.14325	7.16364	6.51185	4.84519	coding	NM_001163673	WDR81	RefSeq_coding	3184	chr17	+	1619816	1641893		TCGTTCCCAGAACCCAGCGCGCTCTATACAGCCTGCAAGATGGTCCGCTGGCTGTCTGCC	124997	Hs.234572		NP_689561	WD repeat domain 81
ASHG19A3A006021	3.18416	1.67091	3.18416	up	715.519	3589.22	2215.8	2228.8	9.51185	11.282	11.2034	11.0628	coding	NM_145687	MAP4K4	RefSeq_coding	7171	chr2	+	102314487	102511151		CCTGCAGAGACCAGCGGAGCCACAGGTTCCTGTGAGAACAACATCTCGCTCCCCTGTTCT	9448	Hs.431550	GO:0005524|GO:0000166|GO:0005515|GO:0004674|GO:0005083|GO:0016740|GO:0007243|GO:0006468|GO:0046328|GO:0006950|GO:0005737	NP_663720	Mitogen-activated protein kinase kinase kinase kinase 4
ASHG19A3A002060	2.3145	1.2107	2.3145	up	16.9596	38.164	18.0374	41.2147	3.75405	5.06904	4.78824	5.03695	coding	NM_001128161	UBP1	RefSeq_coding	3781	chr3	-	33429830	33481897		CGGCCGGCAGAGCGGCGTCGGCGGGGACGCGCCAGCGGAGCTCCGGCTCCTTCGCCCTGG	7342	Hs.729120	GO:0003677|GO:0003700|GO:0016566|GO:0003714|GO:0001525|GO:0006357|GO:0006351|GO:0019079|GO:0005634	NP_055332	Upstream binding protein 1 (LBP-1a)
ASHG19A3A047032	2.00837	1.00602	2.00837	up	17956.4	51590.2	28775.3	29014.3	14.0581	15.3359	15.0249	14.8316	coding	NM_001142505	ABCG4	RefSeq_coding	3650	chr11	+	119020298	119033372		GGCTGCCTCTTCTCCCCCGCCCCCTATTCCTTCAGTCCCCAGGGGCTGCTGGCCTGCGGG	64137	Hs.126378	GO:0005524|GO:0016887|GO:0000166|GO:0046982|GO:0042803|GO:0033344|GO:0006810|GO:0016021|GO:0016020	NP_071452	ATP-binding cassette, sub-family G (WHITE), member 4
ASHG19A3A027583	3.7148	1.89328	3.7148	up	35.4818	127.284	110.4	123.486	4.94038	6.6856	7.07334	6.74205	coding	NM_001012301	ARSI	RefSeq_coding	3225	chr5	-	149675908	149682525		TCTGGAAGACTGGCCAAGGTTGTGGAGGAGCTTGTGAACTTGATTAAAGTGTCGTAACAT	340075	Hs.591252	GO:0004065|GO:0016787|GO:0046872|GO:0005783|GO:0005576	NP_001012301	Arylsulfatase family, member I
ASHG19A3A043366	2.50603	1.3254	2.50603	up	2001.68	7621.51	4646.85	5364.26	11.0203	12.4099	12.2811	12.3462	coding	NM_032017	STK40	RefSeq_coding	3863	chr1	-	36805224	36851485		AAAGTTTTACAGCACAATATATGTGCTCTGCTCTCCTCCCGCAATCCTGCTCCAAGAGAT	83931	Hs.603131	GO:0005524|GO:0000166|GO:0004674|GO:0016740|GO:0006468|GO:0005737|GO:0005730|GO:0005634	NP_114406	Serine/threonine kinase 40
ASHG19A3A047608	3.7069	1.89021	3.7069	up	9.02293	51.3961	10.4389	41.5003	3.01602	5.46724	4.20264	5.04881	coding	NM_173086	KRT6C	RefSeq_coding	2345	chr12	-	52862300	52867569	NM_005555,	TACATGAACAAGGTTGAACTGCAAGCCAAGGCAGACACTCTCACAGATGAGATCAACTTC	286887	Hs.709234	GO:0005198|GO:0007010|GO:0005882|GO:0045095	NP_775109	Keratin 6C
ASHG19A3H0000623	3.25574	1.70298	3.25574	up	1477.7	6861.41	4976.28	4955.64	10.5869	12.2301	12.4027	12.2369	coding	NM_153631_Exon4+	NM_153631	HOX cluster	2530	chr7	+	27145809	27148339		AATTTATAAAATTGCAGTTTTATTACAAAGATACCGATCTCCTTGCTCTCTCCCCCTCCC
ASHG19A3A041134	2.34529	1.22976	2.34529	up	628.265	2170.76	1299.73	1615.84	9.30662	10.5686	10.4464	10.5942	coding	NM_207320	OTUD6A	RefSeq_coding	1689	chrX	+	69282340	69284029		AAGGGTCTTTTACCTCCCTCACCAACTAAGATTTGGTCATGTTGCGTATAACTTCACCAC	139562	Hs.447381		NP_997203	OTU domain containing 6A
ASHG19A3A017117	2.87193	1.52202	2.87193	up	68.1811	219.437	166.019	186.72	5.94956	7.41769	7.63152	7.36553	coding	NM_000541	SAG	RefSeq_coding	1767	chr2	+	234216308	234255701		TGCTGCGTATGAAAGGATGAGTCTTCTTCCGAGAAATAAAGCTTGTTTGTTCTCCCCTGG	6295	Hs.32721	GO:0002046|GO:0051219|GO:0004864|GO:0007166|GO:0050896|GO:0009586|GO:0016056|GO:0007601	NP_000532	S-antigen; retina and pineal gland (arrestin)
CUST_65_PI426249100	2.51479	1.33044	2.51479	up	460.576	1732.5	1014.46	1248.42	8.8486	10.2386	10.0926	10.2058	coding	NM_153620_Exon2-	NM_153620	HOX cluster	95	chr7	-	27134879	27134974	NM_153620,NM_005522,	CATCTTCTCCAGCGCAGACTTTTGACTGGATGAAAGTCAAAAGAAACCCTCCCAAAACAG
ASHG19A3A051081	2.07641	1.05409	2.07641	up	457.96	1298.08	928.865	1005.16	8.84373	9.84536	9.97225	9.87585	coding	NM_032490	C14orf142	RefSeq_coding	1191	chr14	-	93669236	93673459		ATCTGCATTGATTACAATTTGGATATTTCCTCTCCTCCTGTAGCCATACTTTGATTTTGC	84520	Hs.20142		NP_115879	Chromosome 14 open reading frame 142
ASHG19A3A006907	2.30804	1.20667	2.30804	up	36.9028	116.975	33.7558	106.742	4.99981	6.57038	5.51602	6.53304	coding	NM_201430	RTN3	RefSeq_coding	2542	chr11	+	63448921	63527357		TTTCAGTGTCCCGATTGTCTATGAGAAGTACAAGGATCCAAGCAAAACTCCCTGGAATCG	10313	Hs.473761	GO:0006915|GO:0071786|GO:0044419|GO:0006950|GO:0016192|GO:0005794|GO:0000139|GO:0005783|GO:0005789|GO:0005615|GO:0016021|GO:0016020	NP_958833	Reticulon 3
ASHG19A3A013835	2.35167	1.23368	2.35167	up	2282.64	7803.48	5606.57	5023.5	11.1964	12.4468	12.5867	12.2569	coding	NM_001136036	ZNF692	RefSeq_coding	2065	chr1	-	249144264	249153059		TGAAATTTCCCGTGAAAGTCTCTCGCCCCTTCCCCACAGCTCCACTTCAGTGGACTGGAG	55657	Hs.377705	GO:0003677|GO:0046872|GO:0008270|GO:0005622|GO:0005634	NP_060335	Zinc finger protein 692
ASHG19A3A002685	2.74414	1.45635	2.74414	up	1505.04	5602.41	4416.79	4414.12	10.609	11.9461	12.209	12.0411	coding	NM_001144762	TLE2	RefSeq_coding	2299	chr19	-	2997636	3029612		GGGGGAGCTGAACAGCCTCATCGGGAGTGCATCTCCCTCGCCCCCTGAGAGTCTCGTGGA	7089	Hs.332173	GO:0005515|GO:0003714|GO:0016055|GO:0090090|GO:0009887|GO:0007165|GO:0005634	NP_003251	Transducin-like enhancer of split 2 (E(sp1) homolog, Drosophila)
ASHG19A3A017829	3.77521	1.91656	3.77521	up	12.4723	40.1891	34.7705	40.5787	3.3157	5.13977	5.54825	5.00874	coding	NM_001719	BMP7	RefSeq_coding	4049	chr20	-	55743808	55841707		ATAAATAGACAAAATGAAAAGGGTTTGACCTTGCAATAAAAGGAGACGTTTGGTTCTGGC	655	Hs.473163	GO:0005125|GO:0008083|GO:0008201|GO:0005515|GO:0005515|GO:0030509|GO:0060395|GO:0048646|GO:0007411|GO:0060445|GO:0048754|GO:0051216|GO:0048468|GO:0048596|GO:0030326|GO:0009880|GO:0060272|GO:0030855|GO:0001837|GO:0001654|GO:0040007|GO:0048762|GO:0060485|GO:0001707|GO:0001823|GO:0072136|GO:0072133|GO:0001656|GO:0043407|GO:0045746|GO:0045786|GO:0060548|GO:0032582|GO:0072125|GO:0072040|GO:0045839|GO:…	NP_001710	Bone morphogenetic protein 7
ASHG19A3A002188	2.04477	1.03194	2.04477	up	108.606	256.975	169.492	250.238	6.66348	7.62868	7.65832	7.79926	coding	NM_001130705	ADAM29	RefSeq_coding	3138	chr4	+	175839508	175899330	NM_001130704,	CTGAGGACGCCCTCGATCACAAGCAGGTTAGAGTACAAAACATTCTCCCTGCAGTCTCAC	11086	Hs.126838	GO:0004222|GO:0008237|GO:0008270|GO:0006508|GO:0007283|GO:0005887|GO:0016020	NP_055084	ADAM metallopeptidase domain 29
ASHG19A3A004318	3.05409	1.61075	3.05409	up	92.7812	326.473	239.245	292.983	6.42707	7.95998	8.11928	8.03419	coding	NM_004647	DPF1	RefSeq_coding	2227	chr19	-	38701649	38714890		CCTGTGCGGAACCTCCGAGAACGACGGTGCCAGCTGGGCGGGTCTCACCCCCCAGGACCA	8193	Hs.631576	GO:0046872|GO:0008270|GO:0006917|GO:0007399|GO:0005737|GO:0071565|GO:0005634	NP_004638	D4, zinc and double PHD fingers family 1
ASHG19A3A015127	2.25936	1.17591	2.25936	up	17.8497	30.7146	19.5975	50.8494	3.83692	4.77522	4.88048	5.3828	coding	NM_001114090	NGEF	RefSeq_coding	2812	chr2	-	233743395	233792861		CGACAGTTCCACCTCGGAAAGCGACGCGCGCGACTCGGCGGCGGGACACCTGCCCGGCAG	25791	Hs.97316	GO:0005089|GO:0005085|GO:0006915|GO:0030154|GO:0009987|GO:0008624|GO:0007275|GO:0048011|GO:0007399|GO:0035023|GO:0051056|GO:0007264|GO:0042995|GO:0005737|GO:0005829|GO:0005829|GO:0030426|GO:0005622|GO:0005886	NP_062824	Neuronal guanine nucleotide exchange factor
ASHG19A3A029805	2.03931	1.02808	2.03931	up	13591.8	33176.6	24043.6	24090.8	13.6684	14.6831	14.789	14.6174	coding	NM_178508	C6orf1	RefSeq_coding	1244	chr6	-	34214157	34216904		CCTGACGCCCTCCCCACCCTGGCATGCCCCCTTGACCTGGGACGATGAGCATACGACTGG	221491	Hs.381300	GO:0005576	NP_848603	Chromosome 6 open reading frame 1
ASHG19A3A021975	3.38272	1.75818	3.38272	up	796.57	4353.33	2326.76	2848.96	9.66564	11.567	11.2759	11.4286	coding	NM_171830	KCNMB3	RefSeq_coding	1835	chr3	-	178960554	178969645		ATGGATTGGAAATGTTCCCCCTTCTTTATGAGCTCACTGCAGTATCTCCTTCTCCCTTTC	27094	Hs.591285	GO:0015269|GO:0005216|GO:0015459|GO:0007596|GO:0005513|GO:0006811|GO:0030168|GO:0006813|GO:0001508|GO:0019228|GO:0005887|GO:0016020|GO:0008076	NP_741981	Potassium large conductance calcium-activated channel, subfamily M beta member 3
ASHG19A3A010261	3.23912	1.6956	3.23912	up	76.712	309.996	214	223.947	6.13243	7.88063	7.97125	7.6322	coding	NM_001025087	CELF4	RefSeq_coding	4067	chr18	-	34823007	35146000		ATCTACCATCTGCCCCAGGAGTTTGGGGACGCTGAGCTGATGCAGATGTTCCTCCCTTTC	56853	Hs.435976	GO:0042835|GO:0003729|GO:0000166|GO:0000900|GO:0009790|GO:0007281|GO:0006376|GO:0000381|GO:0005737|GO:0005634	NP_064565	CUGBP, Elav-like family member 4
ASHG19A3A018819	2.82396	1.49772	2.82396	up	35.0794	115.723	54.9874	108.849	4.92197	6.55726	6.14133	6.5605	coding	NM_145858	CRYZL1	RefSeq_coding	1726	chr21	-	34961649	35014160		TTTCAACAGCATGCAGCCTTGAAGATAAGCAGTGCCTTGAAAGATTCAGACCTCCCATAG	9946	Hs.352671	GO:0050661|GO:0003960|GO:0005488|GO:0016491|GO:0008270|GO:0055114|GO:0042375|GO:0005829	NP_665857	Crystallin, zeta (quinone reductase)-like 1
ASHG19A3A040960	2.05435	1.03868	2.05435	up	31.5356	62.8292	46.3365	62.8056	4.75322	5.73762	5.91444	5.72365	coding	NM_006044	HDAC6	RefSeq_coding	4099	chrX	+	48660486	48683380		TATCCCCAATCTAGCGGAGGTAAAGAAGAAAGGCAAAATGAAGAAGCTCGGCCAAGCAAT	10013	Hs.6764	GO:0051879|GO:0032041|GO:0046969|GO:0046970|GO:0003779|GO:0043014|GO:0008013|GO:0048487|GO:0070840|GO:0019899|GO:0004407|GO:0034739|GO:0042826|GO:0016787|GO:0046872|GO:0008017|GO:0008017|GO:0031593|GO:0005515|GO:0016566|GO:0048156|GO:0042903|GO:0042903|GO:0008270|GO:0070846|GO:0070842|GO:0070301|GO:0071218|GO:0016568|GO:0016575|GO:0016575|GO:0006886|GO:0032418|GO:0016236|GO:0006515|GO:0010727|GO:…	NP_006035	Histone deacetylase 6
ASHG19A3A032288	2.25321	1.17198	2.25321	up	24.2801	56.7168	23.5246	68.8199	4.34398	5.59807	5.08743	5.86239	coding	NM_002377	MAS1	RefSeq_coding	1135	chr6	+	160327973	160329105		CTTAAGTATCTCCTAAATGTGATACAGAAGAACATCTCATCCCATATGCATGAGATACTA	4142	Hs.99900	GO:0004930|GO:0001595|GO:0004945|GO:0042277|GO:0017046|GO:0004872|GO:0007186|GO:0009653|GO:0008283|GO:0071375|GO:0021766|GO:0008584|GO:0001933|GO:0045740|GO:0008284|GO:0060732|GO:0070528|GO:0014823|GO:0042493|GO:0034698|GO:0007283|GO:0009986|GO:0005887|GO:0005886	NP_002368	MAS1 oncogene
ASHG19A3A044578	2.38008	1.25101	2.38008	up	2537.93	8906.46	6487.27	5205.42	11.3393	12.6634	12.8065	12.3008	coding	NM_201649	SLC6A9	RefSeq_coding	3375	chr1	-	44462155	44482997		AGTCTGTCCTCAAAGTCTGGCATGGGGCCTACAACTCTGGTCTCCTTCCCCAACTCATGG	6536	Hs.442590	GO:0015375|GO:0005328|GO:0015293|GO:0006865|GO:0006836|GO:0055085|GO:0006810|GO:0005887|GO:0005624|GO:0005886	NP_964012	Solute carrier family 6 (neurotransmitter transporter, glycine), member 9
ASHG19A3A043711	2.0185	1.01328	2.0185	up	699.966	1924.81	1581.87	1386.2	9.47415	10.3884	10.7223	10.3516	coding	NM_001098500	KIAA1217	RefSeq_coding	6142	chr10	+	23983674	24836771		CCTGAAAGACTGCATTACTTCTCCATGGAGTCTTCCTCCTCCTGCTTATTTTCTTTTTGG	56243	Hs.445885	GO:0003674|GO:0048706|GO:0007275|GO:0005737	NP_062536	KIAA1217
ASHG19A3A042468	2.58869	1.37222	2.58869	up	379.425	1340.9	1145.69	887.188	8.57054	9.8838	10.2571	9.68737	coding	NM_031453	FAM107B	RefSeq_coding	3785	chr10	-	14560558	14816896		ACGTGGAAAGCAAGACTCACCAAAAGACTGAAGTCTCCCTCTAGAAGCATGCATCCATTT	83641	Hs.446315		NP_113641	Family with sequence similarity 107, member B
ASHG19A3A003711	2.84239	1.5071	2.84239	up	2986.89	11796.2	8413.37	8450.96	11.5897	13.0639	13.1916	13.035	coding	NM_001173466	AAAS	RefSeq_coding	1755	chr12	-	53701240	53715412		GCTGAATTTGCCCAAGTCACAAATTGCACCATAGTCCCCTCCCTGAAGCACCGGCTGCAG	8086	Hs.369144	GO:0003674|GO:0005975|GO:0009566|GO:0015758|GO:0008645|GO:0007612|GO:0006913|GO:0010827|GO:0046822|GO:0055085|GO:0016032|GO:0005635|GO:0005635|GO:0005643|GO:0005643	NP_056480	Achalasia, adrenocortical insufficiency, alacrimia
ASHG19A3A033348	2.37712	1.24922	2.37712	up	18047.1	53045.4	33643.8	38998	14.0638	15.3793	15.2423	15.3174	coding	NM_182715	SYPL1	RefSeq_coding	2149	chr7	-	105730952	105752758		TGGTCTCGTCGGTCCCCTCCTCCGCCCCGTCGTCCTGACTCTCTCTCCCTCCTTTCCTCA	6856	Hs.80919	GO:0005215|GO:0007268|GO:0031410|GO:0030659|GO:0016021|GO:0005887|GO:0042470|GO:0016020|GO:0030141|GO:0008021	NP_874384	Synaptophysin-like 1
ASHG19A3A010988	2.23416	1.15973	2.23416	up	39.5123	107.08	54.8394	86.761	5.10856	6.45388	6.1364	6.21459	coding	NM_032370	ZNF414	RefSeq_coding	1204	chr19	-	8576216	8579048		CCCTTCCCAGGGGGCACAAATGCCACCGTCCCGAAATACAGGATTTTTGCCTTAAAAATG	84330	Hs.515114	GO:0003677|GO:0046872|GO:0008270|GO:0005622|GO:0005634	NP_115746	Zinc finger protein 414
ASHG19A3A005869	2.6518	1.40697	2.6518	up	2228.21	8108.59	6030.03	5852.67	11.159	12.5214	12.6888	12.4878	coding	NM_138558	PPP1R8	RefSeq_coding	2691	chr1	+	28157292	28178183		TGGAGCATCGCATCTGGCCCCTTCCTGGCAGGTAAGCCCCCTCCCGGTTTACATCTGGAT	5511	Hs.533474	GO:0003677|GO:0003723|GO:0004519|GO:0016787|GO:0005515|GO:0004865|GO:0008995|GO:0006401|GO:0008380|GO:0006397|GO:0005737|GO:0016607|GO:0005730|GO:0005634|GO:0005681	NP_612568	Protein phosphatase 1, regulatory (inhibitor) subunit 8
ASHG19A3A026067	2.58418	1.36971	2.58418	up	60.5029	158.316	128.305	164.166	5.77229	6.97212	7.28273	7.17113	coding	NM_031296	RAB33B	RefSeq_coding	3876	chr4	+	140374960	140397063		TTGTGGAATAGTGTCACTGTTACATTTCCCCCATGAAGTTCAATAAACCAGCTTAGCCAC	83452	Hs.591679	GO:0005525|GO:0000166|GO:0015031|GO:0007264|GO:0005794|GO:0000139|GO:0016020	NP_112586	RAB33B, member RAS oncogene family
ASHG19A3A002590	2.25809	1.1751	2.25809	up	1449.79	4348.67	3705.63	3427.11	10.5631	11.5651	11.9602	11.6893	coding	NM_001142622	GHDC	RefSeq_coding	2379	chr17	-	40341105	40346550		TCCGGAATCATCTCCCTCTGACCAAGGCCTACCCAGAAGTGCTGGCTCAGGGACGCACTG	84514	Hs.38039	GO:0003674|GO:0008150|GO:0005575|GO:0005783|GO:0005635|GO:0005634	NP_115873	GH3 domain containing
ASHG19A3A044777	2.22008	1.15061	2.22008	up	58.1649	134.447	117.111	117.076	5.70928	6.76202	7.15249	6.66516	coding	NM_000076	CDKN1C	RefSeq_coding	1943	chr11	-	2904449	2906995		TAGCCGCCGCGTCCCTCGCACACGCAGAGTCGGGCGGCGCGGGGTCTCCCTTGCGCCCGG	1028	Hs.106070	GO:0004861|GO:0005515|GO:0004860|GO:0016563|GO:0016564|GO:0000080|GO:0007049|GO:0007050|GO:0008285|GO:0050680|GO:0032582|GO:0033673|GO:0042326|GO:0030511|GO:0000079|GO:0005737|GO:0005730|GO:0005634	NP_001116103	Cyclin-dependent kinase inhibitor 1C (p57, Kip2)
ASHG19A3A029625	2.70468	1.43546	2.70468	up	57.8244	209.918	87.698	176.616	5.70041	7.35991	6.76642	7.28127	coding	NM_001109809	ZFP57	RefSeq_coding	1870	chr6	-	29640170	29644931		TAATCACCAAGCTTGAGCAAGAAGAGGAACAGTGGAGAGAGTTTGTCCATCTCCCAAACA	346171	Hs.156326	GO:0003677|GO:0046872|GO:0008270|GO:0043045|GO:0007275|GO:0006349|GO:0006355|GO:0005622|GO:0005634	NP_001103279	Zinc finger protein 57 homolog (mouse)
ASHG19A3A035858	2.05806	1.04129	2.05806	up	54.1688	139.024	52.5338	150.048	5.59807	6.80318	6.0787	7.0362	coding	NM_172058	EYA1	RefSeq_coding	3988	chr8	-	72109669	72268979	NM_172059,NM_000503,	GCCCCAAACTCGGTAACTCTCATATAAATAGTAATTCCATGACTCCCAATGGCACCGAAG	2138	Hs.491997	GO:0016787|GO:0046872|GO:0004725|GO:0021984|GO:0009653|GO:0016568|GO:0006302|GO:0016576|GO:0042472|GO:0007275|GO:0048840|GO:0045739|GO:0010212|GO:0007605|GO:0005737|GO:0005634	NP_742057	Eyes absent homolog 1 (Drosophila)
ASHG19A3A028173	2.38995	1.25698	2.38995	up	34.4675	90.0057	43.5438	98.1044	4.89544	6.22403	5.83137	6.40184	coding	NM_182977	NNT	RefSeq_coding	4655	chr5	+	43603228	43705667		GCGCGACGTCCTCTCGCGGCCCTCAGGGCACAGCCCAAGGCTGTCAGCCTCCCGGCCCAG	23530	Hs.482043	GO:0051287|GO:0008750|GO:0003957|GO:0008746|GO:0050661|GO:0005488|GO:0016491|GO:0055114|GO:0015992|GO:0006099|GO:0016021|GO:0016020|GO:0005743|GO:0005746|GO:0005739	NP_892022	Nicotinamide nucleotide transhydrogenase
ASHG19A3A012124	3.35867	1.74789	3.35867	up	21.6068	68.2452	62.5059	56.6204	4.15761	5.84841	6.30853	5.55957	coding	NM_015318	ARHGEF18	RefSeq_coding	5252	chr19	+	7459998	7537370		GGCGGCTGCGAGAGTGGCAGAGGAGCTGGCGGAGAGCGGCCTGCGGGCGATCGGGCCGAG	23370	Hs.465761	GO:0005089|GO:0005085|GO:0005085|GO:0030036|GO:0006915|GO:0008624|GO:0048011|GO:0035023|GO:0008360|GO:0051056|GO:0007264|GO:0007264|GO:0005737|GO:0005829|GO:0005829|GO:0005622	NP_056133	Rho/Rac guanine nucleotide exchange factor (GEF) 18
ASHG19A3A020385	2.7445	1.45654	2.7445	up	91.9082	428.181	242.773	161.445	6.41428	8.3261	8.1395	7.14688	coding	NM_006739	MCM5	RefSeq_coding	2568	chr22	+	35796115	35820494		ACAAATGCAAATGCGTGGACTTCCAGACCCTGAAGCTGCAGGAGCTGCCTGATGCAGTCC	4174	Hs.517582	GO:0005524|GO:0003677|GO:0000166|GO:0005515|GO:0006260|GO:0006271|GO:0006270|GO:0000082|GO:0000216|GO:0000084|GO:0000075|GO:0000278|GO:0042555|GO:0005654|GO:0005654|GO:0005634	NP_006730	Minichromosome maintenance complex component 5
ASHG19A3A028375	2.04295	1.03065	2.04295	up	2067.31	5562.8	4106.81	5001.27	11.0688	11.936	12.115	12.2472	coding	NM_001080479	RGNEF	RefSeq_coding	6369	chr5	+	72921982	73237817		GCAGTTGTACGTTGACATCTCCCCCGGGACTGTGGACTGGAACCACATCTACTTTGAAAG	64283	Hs.482521	GO:0003723|GO:0005089|GO:0005085|GO:0046872|GO:0030154|GO:0035556|GO:0035023|GO:0005737|GO:0005622|GO:0005886	NP_001171164	190 kDa guanine nucleotide exchange factor
ASHG19A3A034793	2.19503	1.13424	2.19503	up	306.69	974.733	537.158	754.037	8.23682	9.4535	9.20859	9.45111	coding	NM_004722	AP4M1	RefSeq_coding	1886	chr7	+	99699129	99704802		TCTATTTGGTGGTCACAACTTCAGAAAACGTTTCTCCCTTCAGCCTCCTAGAACTGCTCT	9179	Hs.632317	GO:0005215|GO:0006886|GO:0016192|GO:0030119|GO:0005794|GO:0000138|GO:0030131|GO:0005905|GO:0016020	NP_004713	Adaptor-related protein complex 4, mu 1 subunit
ASHG19A3A054410	2.56229	1.35743	2.56229	up	83.0291	274.008	147.806	228.066	6.25531	7.71363	7.4667	7.65789	coding	NM_006040	HS3ST4	RefSeq_coding	3203	chr16	+	25703346	26149008		TAAACTGTCATTTCTCCCGCTAAATGAAAACCGTGTTGTTATAAAGCTTAATGCAACCTG	9951	Hs.655275	GO:0008467|GO:0008146|GO:0016740|GO:0030201|GO:0005794|GO:0000139|GO:0005576|GO:0016021|GO:0016020	NP_006031	Heparan sulfate (glucosamine) 3-O-sulfotransferase 4
ASHG19A3A002926	2.17024	1.11785	2.17024	up	1391.01	3361.16	3511.79	3764.76	10.5079	11.1813	11.8757	11.8203	coding	NM_001146170	TATDN3	RefSeq_coding	2525	chr1	+	212965169	212990167		CACCAGAAGACCAAAGAAGTGTCACACTAAAGGTTGGACTAGATTTCTCCCCCAGATTTG	128387	Hs.530538	GO:0016888|GO:0016787|GO:0004518|GO:0005739|GO:0005634	NP_001139643	TatD DNase domain containing 3
ASHG19A3A048736	2.97413	1.57247	2.97413	up	54.1408	260.421	136.629	104.299	5.59699	7.64608	7.36647	6.4958	coding	NM_005967	NAB2	RefSeq_coding	2725	chr12	+	57482676	57489258		TGATAATGACAGCCAGAAGGAAGAGGAGATCCGCAAATACAGCATCATCTATGGCCGTTT	4665	Hs.159223	GO:0003714|GO:0016564|GO:0014037|GO:0008283|GO:0001958|GO:0042552|GO:0007399|GO:0045682|GO:0005634	NP_005958	NGFI-A binding protein 2 (EGR1 binding protein 2)
ASHG19A3A011686	2.16519	1.1145	2.16519	up	20.9534	54.6842	30.9453	33.562	4.10425	5.5495	5.41181	4.69492	coding	NM_003598	TEAD2	RefSeq_coding	2220	chr19	-	49843856	49865714		TTCTAGTCACATCCAGGTTTTGGCCCGAAGGAAATCAAGGGAAATCCAGTCCAAGTTGAA	8463	Hs.515534	GO:0003677|GO:0005515|GO:0003700|GO:0003700|GO:0016563|GO:0035329|GO:0045944|GO:0006355|GO:0006351|GO:0006351|GO:0005634|GO:0005667	NP_003589	TEA domain family member 2
ASHG19A3A035868	2.73527	1.45168	2.73527	up	13.8479	34.8727	13.0049	51.4762	3.47555	4.94462	4.43373	5.40335	coding	NM_153225	C8orf84	RefSeq_coding	3804	chr8	-	73976778	74005507		TTATAACTACCTCTGCATTCAACAAGGAGAGAACACGACAAGCTACGTCTCCACACTGGT	157869	Hs.439040	GO:0030247|GO:0005044|GO:0006955|GO:0031012|GO:0005576	NP_694957	Chromosome 8 open reading frame 84
ASHG19A3A011153	2.19309	1.13297	2.19309	up	22.5208	53.3637	36.5441	39.2021	4.22513	5.51644	5.60767	4.95018	coding	NM_006844	ILVBL	RefSeq_coding	2328	chr19	-	15225786	15236577		TCATCATCGTCAATCGTAATCGGGAAGAGATGTTGCTCAACTCAGACATCTTCTGGAAGC	10994	Hs.78880	GO:0000287|GO:0003674|GO:0030976|GO:0016740|GO:0008150|GO:0005575|GO:0016021|GO:0016020	NP_006835	IlvB (bacterial acetolactate synthase)-like
ASHG19A3A002610	2.5672	1.36019	2.5672	up	195.951	742.388	482.583	429.779	7.55847	9.08533	9.05839	8.61226	coding	NM_005585	SMAD6	RefSeq_coding	2886	chr15	+	66994673	67074335	NM_001142861,	TCATCACTGCTCCGGGTGAATTCTCAGACGCCAGCATGTCTCCGGACGCCACCAAGCCGA	4091	Hs.153863	GO:0070411|GO:0070412|GO:0070410|GO:0005515|GO:0003700|GO:0030617|GO:0030617|GO:0070698|GO:0034713|GO:0031625|GO:0030509|GO:0006955|GO:0030514|GO:0010991|GO:0043066|GO:0043154|GO:0060394|GO:0060394|GO:0030512|GO:0045750|GO:0006355|GO:0034616|GO:0007179|GO:0007352|GO:0005737|GO:0005829|GO:0005829|GO:0005622|GO:0005634|GO:0005667	NP_005576	SMAD family member 6
ASHG19A3A044367	2.19932	1.13706	2.19932	up	97.6743	322.966	136.144	221.288	6.50379	7.94507	7.35991	7.61757	coding	NM_014472	C10orf28	RefSeq_coding	3386	chr10	+	99894380	100004653		TCTCACACAGAGGGAATTACTGCCATTGAGGAGAGCTGGGAGTCTATGTTTAACGATGAT	27291	Hs.419800	GO:0000166	NP_055287	Chromosome 10 open reading frame 28
ASHG19A3A030971	2.04731	1.03373	2.04731	up	678.196	1951.19	1437.7	1422.5	9.43037	10.4099	10.5836	10.3989	coding	NM_145649	GCNT2	RefSeq_coding	4540	chr6	+	10521567	10629600		AAATTAAAAACTCCTCCTCCTCATGACATGGTGATTTACTTTGGCACGGCCTACGTGGCT	2651	Hs.519884	GO:0008109|GO:0016757|GO:0006024|GO:0007275|GO:0005794|GO:0000139|GO:0016021|GO:0016020|GO:0005624	NP_663630	Glucosaminyl (N-acetyl) transferase 2, I-branching enzyme (I blood group)
ASHG19A3A007039	2.10338	1.07271	2.10338	up	472.532	1514.36	1058.1	883.229	8.88554	10.0418	10.152	9.68096	coding	NM_207196	ADAM15	RefSeq_coding	2967	chr1	+	155023761	155035252		GGCCCTGCTGGCACGAGGCACTAAGGCTAGTGCTCTCAGCTTCCCGGCCCCCCCTTCCAG	8751	Hs.312098	GO:0017124|GO:0046872|GO:0004222|GO:0008237|GO:0008233|GO:0005515|GO:0008270|GO:0001525|GO:0060317|GO:0007155|GO:0007160|GO:0030574|GO:0006508|GO:0042246|GO:0001669|GO:0005912|GO:0030054|GO:0031410|GO:0012505|GO:0019861|GO:0016021|GO:0016020	NP_997080	ADAM metallopeptidase domain 15
ASHG19A3A009509	2.43068	1.28136	2.43068	up	160.567	522.025	268.487	457.376	7.24833	8.6087	8.26924	8.71112	coding	NM_030975	KRTAP9-9	RefSeq_coding	981	chr17	+	39411635	39412615		CTTCCTTCTTTTAATGATCACTTTGGGTTATCTCCCTATAACCAGGGATCTTACCTATAT	81870	Hs.722077	GO:0045095	NP_112237	Keratin associated protein 9-9
ASHG19A3A006505	2.37072	1.24533	2.37072	up	87.8265	297.912	103.583	278.43	6.34292	7.82798	6.9845	7.95226	coding	NM_178549	ZNF678	RefSeq_coding	8565	chr1	+	227751219	227850163		CCTAATCCTCCCAAAGTTCTTAGATTACAGGGACTACTGGCATTCAGTGATGTGGTCATA	339500	Hs.30323	GO:0003677|GO:0046872|GO:0008270|GO:0005622|GO:0005634	NP_848644	Zinc finger protein 678
ASHG19A3A030499	2.43245	1.28241	2.43245	up	41.6098	113.493	68.612	101.116	5.18863	6.53274	6.43029	6.4501	coding	NM_001010923	THEMIS	RefSeq_coding	3866	chr6	-	128029339	128222226	NM_001164685,	ACAAACTACCCAAGGCATAGCAATGGCATTATCACTGGAAGAATTCGTCCACTCCCTTGA	387357	Hs.661756	GO:0050852|GO:0007275|GO:0043383|GO:0043368|GO:0005737|GO:0005634	NP_001158159	Thymocyte selection associated
ASHG19A3A043484	2.44424	1.28939	2.44424	up	72.9551	222.717	120.213	191.321	6.05556	7.43891	7.18887	7.40706	coding	NM_001080998	FRG2B	RefSeq_coding	890	chr10	-	135438603	135440299	NM_001124759,NM_001005217,	TTCAAAGAAAAAGGCAAGACCGCCTTCTCCCATTCCAGTGAGAAGCACATACAAAGGCAA	441581	Hs.690471	GO:0005634	NP_001074467	FSHD region gene 2 family, member B
ASHG19A3A003348	2.33678	1.22452	2.33678	up	232.987	610.913	543.672	570.849	7.80789	8.82169	9.22267	9.05287	coding	NM_001166175	NKX2-5	RefSeq_coding	1961	chr5	-	172659106	172662315		AAGGACCCTAGAGCCGAAAAGAAAGCCTGAAATTTTAAGTCACCGTCTGTCTCCCTCACC	1482	Hs.54473	GO:0003677|GO:0003682|GO:0010843|GO:0005515|GO:0046982|GO:0042803|GO:0043565|GO:0003700|GO:0003700|GO:0003700|GO:0010736|GO:0016563|GO:0008134|GO:0016564|GO:0007512|GO:0003278|GO:0055014|GO:0060413|GO:0060928|GO:0060929|GO:0003162|GO:0003166|GO:0003168|GO:0003161|GO:0055007|GO:0055008|GO:0003211|GO:0030154|GO:0035050|GO:0060971|GO:0001947|GO:0003007|GO:0060347|GO:0030097|GO:0007275|GO:0043066|GO:…	NP_004378	NK2 transcription factor related, locus 5 (Drosophila)
ASHG19A3A012837	2.73095	1.4494	2.73095	up	914.513	3639.29	2297.9	2754.97	9.86743	11.3018	11.2594	11.3893	coding	NM_015603	CCDC9	RefSeq_coding	2093	chr19	+	47759730	47775208		TACTTTTGGGGAGTTCCTGTCCCAGCACAAAGCTGAGGCCAGCAGCCGCAGAAGGAGAAA	26093	Hs.227782		NP_056418	Coiled-coil domain containing 9
ASHG19A3A036215	2.1913	1.13179	2.1913	up	16.3569	46.6735	8.55903	44.5101	3.70386	5.33602	3.99913	5.1718	coding	NM_201589	MAFA	RefSeq_coding	1062	chr8	-	144511514	144512576		TCGAGTACGTCAACGACTTCGACCTGATGAAGTTCGAGGTGAAGAAGGAGCCTCCCGAGG	389692	Hs.521914	GO:0003677|GO:0046982|GO:0042803|GO:0043565|GO:0003700|GO:0016563|GO:0030073|GO:0007263|GO:0045944|GO:0006355|GO:0009749|GO:0006351|GO:0005634	NP_963883	V-maf musculoaponeurotic fibrosarcoma oncogene homolog A (avian)
ASHG19A3A033748	3.23737	1.69482	3.23737	up	272.741	1350.34	835.341	808.178	8.05906	9.89264	9.81641	9.55261	coding	NM_201563	FCGR2C	RefSeq_coding	1510	chr1	+	161551128	161570031	NM_001002275,NM_001002273,	GAATGGAAAATCCAAGAAATTTTCCCGTTCGGATCCCAACTTCTCCATCCCACAAGCAAA	9103	Hs.713617	GO:0019864|GO:0005515|GO:0004888|GO:0006955|GO:0005737|GO:0016021|GO:0005886	NP_963857	Fc fragment of IgG, low affinity IIc, receptor for (CD32) (gene/pseudogene)
ASHG19A3A019681	2.49993	1.32189	2.49993	up	56.5148	189.106	122.058	106.542	5.66451	7.21813	7.21031	6.53076	coding	NM_004861	GAL3ST1	RefSeq_coding	1791	chr22	-	30950623	30960876		TCTGCCTCCCCTTAAAGGGGAGACCTCAGAAGTAAAGGAATTTGATGTTGTGTTTTTGTT	9514	Hs.17958	GO:0001733|GO:0008146|GO:0016740|GO:0009058|GO:0006682|GO:0042552|GO:0006487|GO:0007283|GO:0005794|GO:0000139|GO:0005887|GO:0016020|GO:0005624	NP_004852	Galactose-3-O-sulfotransferase 1
ASHG19A3A049071	2.67824	1.42129	2.67824	up	475.784	2586.4	1370.82	841.272	8.8945	10.8295	10.5122	9.60568	coding	NM_173542	PLBD2	RefSeq_coding	2832	chr12	+	113796370	113827458		ATAACAACCAGTGGATGATCGTGGACTACAAGGCGTTCATCCCGGGTGGGCCCAGCCCCG	196463	Hs.115896	GO:0016787|GO:0016042|GO:0043202	NP_775813	Phospholipase B domain containing 2
ASHG19A3A004679	2.5811	1.36798	2.5811	up	683.689	2471.44	1884.33	1744.8	9.44166	10.7661	10.9532	10.7097	coding	NM_013404	MSLN	RefSeq_coding	2154	chr16	+	811072	818865		TGAAGTCAACAAAGGGCACGAAATGAGTCCTCAGGCTCCTCGGCGGCCCCTCCCACAGGT	10232	Hs.408488	GO:0007155|GO:0005794|GO:0031225|GO:0005576|GO:0016020|GO:0005886	NP_037536	Mesothelin
ASHG19A3A054497	2.21943	1.15019	2.21943	up	17.6247	46.7686	9.77535	52.0943	3.81609	5.339	4.13727	5.42256	coding	NM_001142544	CTF1	RefSeq_coding	1678	chr16	+	30907927	30914880		TGCCTCCCAGCAGATCTGTGGAGACAAAACAAGCAACACCTTAAAAGAGTTTTATTTCTG	1489	Hs.483811	GO:0005125|GO:0005146|GO:0008283|GO:0007267|GO:0007517|GO:0007399|GO:0008284|GO:0005576|GO:0005615	NP_001321	Cardiotrophin 1
ASHG19A3A028275	2.03994	1.02852	2.03994	up	1096.87	2987.05	2707.32	2104.04	10.1353	11.0222	11.5058	10.9636	coding	NM_001098511	KIF2A	RefSeq_coding	3374	chr5	+	61601988	61682209		TGGCAGTCGCCCTGATCTCTCTCCTTCTTATGAATATGACGACTTTTCTCCTTCAGTTAC	3796	Hs.558351	GO:0005524|GO:0003777|GO:0003774|GO:0000166|GO:0005515|GO:0000087|GO:0007596|GO:0030154|GO:0051301|GO:0007018|GO:0000278|GO:0000236|GO:0007052|GO:0007275|GO:0007399|GO:0005737|GO:0005856|GO:0005829|GO:0005815|GO:0005876|GO:0000922	NP_004511	Kinesin heavy chain member 2A
ASHG19A3A012544	2.45502	1.29573	2.45502	up	3391.91	11180.9	8905.31	7848.78	11.7662	13.0039	13.2773	12.9046	coding	NM_021910	FXYD3	RefSeq_coding	1544	chr19	+	35606731	35615227	NM_001136012,NM_001136008,	GGGGAGCAGGCGGGCCGGGGCTGGGGCTCCCCTCCCCTGACCACTCAGCTCTCCCCAACA	5349	Hs.301350	GO:0051117|GO:0005254|GO:0005216|GO:0006821|GO:0006811|GO:0034707|GO:0005789|GO:0005887|GO:0016020|GO:0005792	NP_068710	FXYD domain containing ion transport regulator 3
ASHG19A3A053091	2.45336	1.29476	2.45336	up	27.998	73.5332	35.2867	79.2628	4.57256	5.95517	5.56698	6.07979	coding	NM_153271	SNX33	RefSeq_coding	3250	chr15	+	75941347	75950966		TGTGGAGGACCCCACAAAACAGACCAAATTCAAGGGCATCAAAAGCTACATCTCCTACAA	257364	Hs.8705	GO:0035091|GO:0005515|GO:0007154	NP_695003	Sorting nexin 33
ASHG19A3A006082	2.07819	1.05533	2.07819	up	60.0211	141.257	94.9499	123.981	5.75894	6.82396	6.87096	6.74789	coding	NM_148886	SMCR7	RefSeq_coding	2458	chr17	+	18164423	18169093		AGATGGGGCTGAGTCCCAATTTAGACAGGCAGACCATGGCAGAGTTCTCCCAGAAACGGG	125170	Hs.655555	GO:0005515|GO:0016021|GO:0016020	NP_683684	Smith-Magenis syndrome chromosome region, candidate 7
ASHG19A3A029933	2.7448	1.4567	2.7448	up	23.672	61.818	45.8698	60.4573	4.30348	5.71707	5.89959	5.66388	coding	NM_206539	DLK2	RefSeq_coding	1470	chr6	-	43418091	43423786		CAACGTGGACAGGAAGAAGCGGAGGGCGAGGAGGAGCAGAGGAGCACACAGATGAAGCAG	65989	Hs.337251	GO:0005509|GO:0045598|GO:0016021|GO:0016020	NP_996262	Delta-like 2 homolog (Drosophila)
ASHG19A3A020733	2.60805	1.38297	2.60805	up	308.888	1102.16	744.907	848.15	8.24723	9.61468	9.65661	9.61931	coding	NM_024923	NUP210	RefSeq_coding	7191	chr3	-	13357736	13461809		ATCCTCACTTTCTTGGAGTCTACGTACATCCCTCCTTCTTACATCTCAGAGATGGAGAAG	23225	Hs.475525	GO:0005515|GO:0046983|GO:0005975|GO:0015758|GO:0008645|GO:0051028|GO:0015031|GO:0010827|GO:0055085|GO:0016032|GO:0005783|GO:0005789|GO:0016021|GO:0016020|GO:0005635|GO:0005635|GO:0031965|GO:0005643|GO:0005634	NP_079199	Nucleoporin 210kDa
ASHG19A3A047659	2.56473	1.35881	2.56473	up	273.788	899.315	707.072	695.418	8.06437	9.34902	9.58802	9.33248	coding	NM_015481	ZNF385A	RefSeq_coding	2421	chr12	-	54762919	54778481		TTGGGTGGGGTTCCCAAGCTTTAATCTTCCTACCCCACAGAATGTTTTCTCTGCCCTTCA	25946	Hs.505653	GO:0003677|GO:0046872|GO:0005515|GO:0008270|GO:0005737|GO:0005622|GO:0005730|GO:0005634	NP_056296	Zinc finger protein 385A
ASHG19A3A024520	2.58051	1.36765	2.58051	up	9408.61	30217.4	22790.4	21155.9	13.1782	14.527	14.7048	14.4058	coding	NM_000672	ADH6	RefSeq_coding	1400	chr4	-	100125879	100140403		GCTTTCAGGAATTTGTAAAGCATCTCCTTCCCCTCTGCATTTTGTTTTATTTCTAGCTAA	130	Hs.586161	GO:0004022|GO:0005488|GO:0009055|GO:0046872|GO:0016491|GO:0008270|GO:0006069|GO:0006069|GO:0045471|GO:0006805|GO:0005575|GO:0005737|GO:0005829	NP_001095940	Alcohol dehydrogenase 6 (class V)
ASHG19A3A003683	2.00526	1.00379	2.00526	up	39.8432	123.453	54.6406	58.0238	5.12141	6.64245	6.13203	5.60113	coding	NM_001172702	SLC38A6	RefSeq_coding	1766	chr14	+	61447831	61550450		cctcagcctccagagtagctgagactacaggaagagataccatggagatgtgcacccaga	145389	Hs.200738	GO:0006865|GO:0006811|GO:0006814|GO:0016021|GO:0016020	NP_722518	Solute carrier family 38, member 6
ASHG19A3A035235	2.30962	1.20766	2.30962	up	23.9354	57.8285	20.3585	77.1194	4.32165	5.6224	4.92663	6.03889	coding	NM_001008747	LOC441294	RefSeq_coding	2355	chr7	+	143268889	143271243	NM_178561,ENST00000397819,	ACATGCTCCATTTGCAATGAGAAACATCTACCCACCGAGGGGTTTACCTCCTTACTTTCA	441294	Hs.450233		NP_001008747	CTAGE family, member 15, pseudogene
ASHG19A3A040170	2.4755	1.30772	2.4755	up	189.474	894.221	343.693	398.988	7.50485	9.34176	8.59736	8.49859	coding	NM_001105243	PCDH19	RefSeq_coding	9632	chrX	-	99546649	99665271		AACTATGATCTTCGTGGCAATCAAGTGCAAGCGAGACAACAAAGAGATCCGGACCTACAA	57526	Hs.4993	GO:0005509|GO:0007155|GO:0007156|GO:0016021|GO:0005886	NP_065817	Protocadherin 19
ASHG19A3A024404	2.1377	1.09606	2.1377	up	59.793	145.109	114.793	108.797	5.75388	6.86178	7.12814	6.5599	coding	NM_152545	RASGEF1B	RefSeq_coding	2269	chr4	-	82348218	82393061		AAACAAGGAACCCGACTGGTTAGACAGATTTTGTTTTTCTTCTTCCCGCGCGCTTTAGCT	153020	Hs.591696	GO:0005088|GO:0051056|GO:0005622	NP_689758	RasGEF domain family, member 1B
ASHG19A3A049741	2.41298	1.27081	2.41298	up	155.426	533.865	294.809	368.235	7.19933	8.64105	8.39438	8.37499	coding	NM_001042679	RHOC	RefSeq_coding	1313	chr1	-	113243748	113249678		CCCTCCCCGGGCTGCAGCGAGGGGGCCCGGACCTGCCGGCAGGGGCTCTGGCCTCCTGAG	389	Hs.502659	GO:0005525|GO:0003924|GO:0000166|GO:0005515|GO:0019904|GO:0004871|GO:0006184|GO:0007411|GO:0043124|GO:0051927|GO:0045665|GO:0048812|GO:0043123|GO:0030838|GO:0043280|GO:0045785|GO:0030307|GO:0030335|GO:0043525|GO:0045727|GO:0045907|GO:0008064|GO:0050773|GO:0051056|GO:0043200|GO:0042493|GO:0045471|GO:0051384|GO:0009749|GO:0001666|GO:0009612|GO:0007165|GO:0007264|GO:0031098|GO:0030424|GO:0005737|GO:…	NP_786886	Ras homolog gene family, member C
ASHG19A3A045194	2.52378	1.33558	2.52378	up	19.9554	50.0772	24.3851	54.7282	4.02039	5.43242	5.12964	5.50584	coding	NM_145008	YPEL4	RefSeq_coding	1731	chr11	-	57412560	57417417		GTGGCTGCCACCAGCGAATGAAACTTTTGTATGATACATAAAGTGCTTGAGTCTATTTTT	219539	Hs.135978	GO:0005730|GO:0005634	NP_659445	Yippee-like 4 (Drosophila)
ASHG19A3A037837	2.95704	1.56415	2.95704	up	15.146	38.9208	20.9479	52.5999	3.60048	5.09582	4.95918	5.43888	coding	NM_001004482	OR13C5	RefSeq_coding	957	chr9	-	107360739	107361694		CCACTGACAAACTTATATTCATATTCTACAGGGTGATGACTCCCATGATGAATCCTTTAA	138799	Hs.553598	GO:0004984|GO:0004872|GO:0050896|GO:0007608|GO:0016021|GO:0005886	NP_001004482	Olfactory receptor, family 13, subfamily C, member 5
ASHG19A3A014996	2.35024	1.23281	2.35024	up	5222.15	15965.2	11383.7	11985.8	12.3656	13.5621	13.6596	13.5736	coding	NM_000634	CXCR1	RefSeq_coding	2502	chr2	-	219027569	219031716		AGCTCACCAGTCCCTCCCCAAATGCTTTCCATGAGTTGCAGTTTTTTCCTAGTCTGTTTT	3577	Hs.194778	GO:0004930|GO:0004950|GO:0019959|GO:0004918|GO:0004872|GO:0007186|GO:0007166|GO:0006935|GO:0006954|GO:0016021|GO:0016020|GO:0005886|GO:0005886	NP_000625	Chemokine (C-X-C motif) receptor 1
ASHG19A3A011606	2.94677	1.55913	2.94677	up	112.063	392.766	242.866	385.971	6.70468	8.20451	8.14004	8.44689	coding	NM_207393	IGFL3	RefSeq_coding	662	chr19	-	46623327	46627931		TTTCTTGTGAAGTTGAGGGTTCTGGGTATGAAGTCTCAGTGTCACTTATCTCCCATCTCC	388555	Hs.365496	GO:0005576	NP_997276	IGF-like family member 3
ASHG19A3A027597	3.02608	1.59745	3.02608	up	2000.02	8967.97	6111.77	5770.23	11.0187	12.6775	12.7035	12.4673	coding	NM_203404	AMPD2	RefSeq_coding	3423	chr1	+	110168048	110174677		CTGTAGGAGAGTGCCCGAGGGCGGAGGGCCAGCCATGCTGACCTTCCTTCCCTCCCCCCA	271	Hs.82927	GO:0003876|GO:0016787|GO:0046872|GO:0055086|GO:0006144|GO:0006163|GO:0009168|GO:0043101|GO:0005575|GO:0005829	NP_981949	Adenosine monophosphate deaminase 2
ASHG19A3A001814	2.80143	1.48616	2.80143	up	119.414	456.399	301.658	293.433	6.80318	8.4093	8.42267	8.03605	coding	NM_001102401	C8orf41	RefSeq_coding	2198	chr8	-	33356236	33370703		TTAGACACCGGCGGGCGCGAGCCGTTGCAGTTCTCTTTGGGTGATCGCTCCTTCCCTCTT	80185	Hs.77135	GO:0005488	NP_079391	Chromosome 8 open reading frame 41
ASHG19A3A053458	2.38285	1.25269	2.38285	up	123.511	383.931	235.745	296.871	6.85378	8.17174	8.09553	8.05214	coding	NM_152459	C16orf89	RefSeq_coding	1898	chr16	-	5094123	5116111		TGTGTTGAATAAAGGGCCAAGGTTCTTGCCACCCAGCACTCATGGGGGCTCTCTCCCCTA	146556	Hs.11782	GO:0005576	NP_689672	Chromosome 16 open reading frame 89
ASHG19A3A019211	2.53265	1.34065	2.53265	up	83.7799	272.55	128.575	256.318	6.2695	7.70491	7.28729	7.83823	coding	NM_001757	CBR1	RefSeq_coding	1245	chr21	+	37442284	37445462		CAAATTTCTTTGGTACCCGAGATGTGTGCACAGAATTACTCCCTCTAATAAAACCCCAAG	873	Hs.88778	GO:0047021|GO:0004090|GO:0016491|GO:0050221|GO:0005515|GO:0017144|GO:0055114|GO:0042373|GO:0005737	NP_001748	Carbonyl reductase 1
ASHG19A3A007870	2.47116	1.30519	2.47116	up	600.907	2298.71	1494.25	1372.48	9.23852	10.6518	10.6407	10.3386	coding	NM_001165967	HES7	RefSeq_coding	1699	chr17	-	8023907	8027410		TCAGGCGCTCCCCACTCCCAGATATAGTCCCACCCAAATAAACTAGTTTTGTTGTAAATT	84667	Hs.434828	GO:0003677|GO:0016564|GO:0007219|GO:0007498|GO:0007275|GO:0000122|GO:0006355|GO:0048511|GO:0001501|GO:0001756|GO:0035121|GO:0005634	NP_115969	Hairy and enhancer of split 7 (Drosophila)
ASHG19A3A039220	2.13863	1.09669	2.13863	up	4126.26	12407.2	7919.14	9388.04	12.044	13.1337	13.0929	13.1955	coding	NM_004789	LHX2	RefSeq_coding	2416	chr9	+	126773888	126795442		GGATGACTTGTTCATTTTTCTCTCCCTCTTTTTCTCTGTATATTTATGACCAGAGCAAAA	9355	Hs.696425	GO:0046872|GO:0043565|GO:0003700|GO:0030528|GO:0008270|GO:0048646|GO:0007411|GO:0007420|GO:0009953|GO:0007498|GO:0007399|GO:0001843|GO:0030182|GO:0006355|GO:0021978|GO:0005622|GO:0005634	NP_004780	LIM homeobox 2
ASHG19A3A008607	2.45824	1.29763	2.45824	up	309.166	972.196	846.047	705.149	8.24972	9.45111	9.83725	9.3537	coding	NM_004645	COIL	RefSeq_coding	2649	chr17	-	55015562	55038411		CGTGAAAATTGGTTTCATTTAACAAAAGATCAGATCCCTCCTTCAGCTGTACACATTTTT	8161	Hs.532795	GO:0008022|GO:0005515|GO:0015030|GO:0005730|GO:0005654|GO:0005634	NP_004636	Coilin
ASHG19A3A036292	2.46823	1.30348	2.46823	up	55.7206	174.683	94.6122	132.927	5.63959	7.10861	6.86696	6.85363	coding	NM_014629	ARHGEF10	RefSeq_coding	5595	chr8	+	1772148	1906806		TCAAAATTCCACTCCCAAAGTCATTGAGTGCTTCAACGTGGAATCTCGCATCCTGTGCAT	9639	Hs.98594	GO:0005089|GO:0005085|GO:0035023|GO:0005622	NP_055444	Rho guanine nucleotide exchange factor (GEF) 10
ASHG19A3A006288	2.07582	1.05368	2.07582	up	16.8011	32.7464	13.509	41.5559	3.741	4.85889	4.4741	5.05105	coding	NM_172059	EYA1	RefSeq_coding	3883	chr8	-	72109669	72268979		GTCCTACGCCAACAGATATGGGAGGGAATGTGACCAAGTCCATATAGATGATGTTTCTTC	2138	Hs.491997	GO:0016787|GO:0046872|GO:0004725|GO:0021984|GO:0009653|GO:0016568|GO:0006302|GO:0016576|GO:0042472|GO:0007275|GO:0048840|GO:0045739|GO:0010212|GO:0007605|GO:0005737|GO:0005634	NP_742057	Eyes absent homolog 1 (Drosophila)
ASHG19A3A039121	2.46794	1.30331	2.46794	up	14.8642	59.0374	12.2643	31.928	3.57383	5.65235	4.37421	4.60485	coding	NM_133465	KIAA1958	RefSeq_coding	2683	chr9	+	115249247	115422706		ATGATGACTTGAATGATCTGTGTACCAGTGCAGTAAGCCCAAATACTACCAAAGCCACGC	158405	Hs.656619		NP_597722	KIAA1958
ASHG19A3A006559	2.38505	1.25402	2.38505	up	27.9141	79.7215	43.5617	56.9529	4.56677	6.06097	5.83216	5.56925	coding	NM_181554	CMTM3	RefSeq_coding	2035	chr16	+	66638212	66647793		CAGGAAGTTAGACCGGAGACAGCGACCCGGGTTTCCGCTTCCCTCCGGGCGCGAGAAGAG
ASHG19A3A049931	2.06772	1.04804	2.06772	up	70.7069	161.593	102.101	166.632	6.00561	6.99961	6.96506	7.19627	coding	NM_002010	FGF9	RefSeq_coding	4545	chr13	+	22245214	22278640		GACTGGATTTCACTTAGAAATCTTCCCCAATGGTACTATCCAGGGAACCAGGAAAGACCA	2254	Hs.111	GO:0005104|GO:0008083|GO:0008201|GO:0001525|GO:0007267|GO:0002062|GO:0048566|GO:0030326|GO:0048706|GO:0008543|GO:0008543|GO:0008543|GO:0042472|GO:0008286|GO:0060484|GO:0008584|GO:0030238|GO:0030178|GO:0001649|GO:0043410|GO:0090263|GO:0060045|GO:0051781|GO:0008284|GO:0050679|GO:0010628|GO:0002053|GO:0045880|GO:0030949|GO:0006606|GO:0048505|GO:0007165|GO:0005604|GO:0005737|GO:0005576|GO:0005576|GO:…	NP_002001	Fibroblast growth factor 9 (glia-activating factor)
ASHG19A3A010164	2.19123	1.13174	2.19123	up	48.0008	126.862	57.1852	124.176	5.40963	6.68076	6.19258	6.75078	coding	NM_001128627	SPIRE1	RefSeq_coding	5100	chr18	-	12446511	12656731		AGGAGGAGGTTGAGAAAAGGTTTCTCCCATCAGTTTTTATCTAATTCATTCTTTTGAGAG	56907	Hs.515283	GO:0003779|GO:0005515|GO:0008270|GO:0006810|GO:0005737|GO:0005856|GO:0048471	NP_064533	Spire homolog 1 (Drosophila)
ASHG19A3A038225	2.64696	1.40433	2.64696	up	47.751	138.263	80.9917	142.764	5.40194	6.79767	6.65485	6.96631	coding	NM_002725	PRELP	RefSeq_coding	5833	chr1	+	203444882	203460477		GCTTAACTACAACAAGCTGACAGACAGGGGACTCCCCAAGAACTCCTTTAATATCTCCAA	5549	Hs.632481	GO:0005201|GO:0008201|GO:0007569|GO:0001501|GO:0031012|GO:0005576|GO:0005578	NP_958505	Proline/arginine-rich end leucine-rich repeat protein
ASHG19A3A046093	2.07763	1.05494	2.07763	up	35.0571	72.282	49.1772	75.5445	4.92057	5.92936	5.9922	6.00498	coding	NM_001014795	ILK	RefSeq_coding	1931	chr11	+	6625206	6632097		TACCTCGCGTCTAGAGGACACAGCCAGGGATCATCCCGCAGCCCCGAACTCCTTCACAGA	3611	Hs.706355	GO:0005524|GO:0017124|GO:0005178|GO:0000166|GO:0005515|GO:0004674|GO:0004871|GO:0016563|GO:0001658|GO:0007569|GO:0007050|GO:0034329|GO:0008283|GO:0007160|GO:0045197|GO:0043206|GO:0007229|GO:0007229|GO:0032288|GO:0010667|GO:0043524|GO:0006469|GO:0014912|GO:0048662|GO:0048812|GO:0018105|GO:0043406|GO:0043410|GO:0045773|GO:0090263|GO:0030335|GO:0008284|GO:0001954|GO:0050775|GO:0045663|GO:0042327|GO:…	NP_004508	Integrin-linked kinase
ASHG19A3A044987	2.12156	1.08512	2.12156	up	158.76	386.486	214.469	484.242	7.23264	8.18118	7.97264	8.79947	coding	NM_004179	TPH1	RefSeq_coding	1815	chr11	-	18042083	18062335		TCTTAGGTCATGTCCCGCTTTTGGCTGAACCTAGTTTTGCCCAATTCTCCCAAGAAATTG	7166	Hs.591999	GO:0016597|GO:0005506|GO:0046872|GO:0004510|GO:0009072|GO:0046849|GO:0034641|GO:0042446|GO:0060749|GO:0055114|GO:0006950|GO:0042427|GO:0005829|GO:0043005	NP_004170	Tryptophan hydroxylase 1
ASHG19A3A031507	2.40974	1.26888	2.40974	up	874.909	3069.21	1998.87	2323.87	9.79974	11.0558	11.0259	11.1242	coding	NM_005586	MDFI	RefSeq_coding	1634	chr6	+	41606194	41621981		AAGAAGAGTAAGAGCAGCAGCAAATCCACCACCTCCCAGATCCCCCTCCAGGCACAGGAA	4188	Hs.520119	GO:0005515|GO:0008134|GO:0007257|GO:0030154|GO:0042994|GO:0009950|GO:0009790|GO:0048704|GO:0043392|GO:0030178|GO:0000122|GO:0030111|GO:0060707|GO:0005737|GO:0005634	NP_005577	MyoD family inhibitor
ASHG19A3A005305	2.19972	1.13732	2.19972	up	20.7692	55.0189	19.2385	46.9915	4.08872	5.55811	4.86066	5.25934	coding	NM_022781	RNF38	RefSeq_coding	5101	chr9	-	36336400	36400296		TAAAGTTTTTGTTTACGTCTGTATGGCTTGTAAGATATCTCCCGGGGCCAATTCAGCATC	152006	Hs.333503	GO:0046872|GO:0008270	NP_919313	Ring finger protein 38
ASHG19A3A047622	2.26874	1.18189	2.26874	up	15.1595	43.0668	17.8359	27.6042	3.60176	5.22648	4.77552	4.34895	coding	NM_175834	KRT79	RefSeq_coding	2144	chr12	-	53215231	53228077		TGAATTTCTCAAGCCATTAGGAGAGAGAGAAATTGGGAGTGGTCCCCAAAGACCCTTCAA	338785	Hs.711471	GO:0005198|GO:0045095	NP_787028	Keratin 79
ASHG19A3A039982	2.47683	1.30849	2.47683	up	5777.88	17979.6	13491.6	12553.3	12.4817	13.7734	13.9288	13.6684	coding	NM_130388	ASB12	RefSeq_coding	1069	chrX	-	63444075	63445503		TGGTGCTAATATCTACCTTCCATCTCTCTCCCTTGACCTGACCTCACAAGATGATAAAGG	142689	Hs.56281	GO:0035556	NP_569059	Ankyrin repeat and SOCS box-containing 12
ASHG19A3A052035	2.15383	1.1069	2.15383	up	26.0702	55.5808	36.7057	54.8898	4.45822	5.57165	5.61336	5.51037	coding	NM_002344	LTK	RefSeq_coding	3143	chr15	-	41795839	41806085		ACTGCAGGAGGGGGCGGAGGGCGGCCAGGGCTGCTCCGAGGCTTGGGCGACCCTTGGCTG	4058	Hs.434481	GO:0005524|GO:0000166|GO:0004713|GO:0004872|GO:0016740|GO:0004714|GO:0006468|GO:0007165|GO:0007169|GO:0005887|GO:0005886|GO:0005625	NP_996844	Leukocyte receptor tyrosine kinase
ASHG19A3A049875	2.51468	1.33037	2.51468	up	362.382	1468.72	931.752	782.319	8.4966	10.0046	9.97716	9.49915	coding	NM_000820	GAS6	RefSeq_coding	2521	chr13	-	114523523	114567046		ATAGGAAGGGGACCCAAGCCTGCCAGGACCTCATGGGCAACTTCTTCTGCCTGTGTAAAG	2621	Hs.646346	GO:0005509|GO:0048018|GO:0005102|GO:0007596|GO:0008283|GO:0044267|GO:0050900|GO:0017187|GO:0030168|GO:0002576|GO:0070374|GO:0048146|GO:0043687|GO:0006508|GO:0040008|GO:0007165|GO:0005796|GO:0005788|GO:0005576|GO:0005615|GO:0031093	NP_001137418	Growth arrest-specific 6
ASHG19A3A029622	2.1665	1.11536	2.1665	up	10440.8	30748.5	18129.7	20649.3	13.3172	14.5553	14.3883	14.3542	coding	NM_021903	GABBR1	RefSeq_coding	4297	chr6	-	29570005	29596005		GCCTCCCACTCCCCCCATCTCCCGCGGCCTCACTCGCGGGTCCCCCCGCACCCCTCCTCA	2550	Hs.167017	GO:0004930|GO:0004965|GO:0005515|GO:0004872|GO:0008134|GO:0007214|GO:0007194|GO:0008285|GO:0033602|GO:0032811|GO:0014053|GO:0050805|GO:0001649|GO:0060124|GO:0030817|GO:0014048|GO:0045471|GO:0035094|GO:0007268|GO:0030673|GO:0030054|GO:0005737|GO:0043198|GO:0043197|GO:0005789|GO:0005576|GO:0005887|GO:0045121|GO:0005792|GO:0031966|GO:0043025|GO:0005886|GO:0005886|GO:0045211|GO:0005625|GO:0045202|GO:…	NP_068704	Gamma-aminobutyric acid (GABA) B receptor, 1
ASHG19A3A037128	2.4027	1.26466	2.4027	up	49.7556	146.007	64.3085	143.229	5.46512	6.87054	6.34678	6.972	coding	NM_005454	CER1	RefSeq_coding	1206	chr9	-	14719733	14722715		ATCTCCTCTTCGGGAAGAAGCCAAGAAATTCTGGCACCACTTCATGTTCAGAAAAACTCC	9350	Hs.248204	GO:0005125|GO:0003674|GO:0030509|GO:0009948|GO:0042074|GO:0030514|GO:0008285|GO:0005576|GO:0005615	NP_005445	Cerberus 1, cysteine knot superfamily, homolog (Xenopus laevis)
ASHG19A3A006908	2.02372	1.01701	2.02372	up	8033.83	21582.4	14173.9	15033	12.9671	14.0434	14.0093	13.8995	coding	NM_201434	RAB5C	RefSeq_coding	1791	chr17	-	40276997	40307022		cctcagcctcccgagtagctgggactacagTTGGAGGTCCCCCTCCCCACTAAGTGCCTC	5878	Hs.650382	GO:0005525|GO:0003924|GO:0000166|GO:0005515|GO:0006184|GO:0007032|GO:0015031|GO:0030100|GO:0007264|GO:0031901|GO:0030139|GO:0005768|GO:0042470|GO:0005886	NP_958842	RAB5C, member RAS oncogene family
CUST_21_PI426247286	2.39033	1.25721	2.39033	up	271.723	847.78	636.063	648.339	8.05385	9.26903	9.43435	9.2298	coding	NM_018952_intron2-	NM_018952	HOX cluster	245	chr17	-	46681977	46682223		CCAGAACTTACTCCATTTTCTATGCAAATGTCAGAAAAATGAAACACCCTCTCTCCCAAG
ASHG19A3A027528	2.59746	1.3771	2.59746	up	201.316	673.953	438.395	566.767	7.59935	8.95296	8.93526	9.04112	coding	NM_001018076	NR3C1	RefSeq_coding	6410	chr5	-	142657496	142784045		GCCGCCCAGATGATGCGGTGGTGGGGGACCTGCCGGCACGCGACTCCCCCCGGGCCCAAA	2908	Hs.122926	GO:0003682|GO:0003690|GO:0004883|GO:0031072|GO:0046872|GO:0005515|GO:0032403|GO:0046982|GO:0042803|GO:0030971|GO:0043565|GO:0003700|GO:0005496|GO:0016563|GO:0008270|GO:0030325|GO:0006916|GO:0048096|GO:0010467|GO:0043402|GO:0008211|GO:0042921|GO:0060603|GO:0030512|GO:0043525|GO:0042127|GO:0031946|GO:0006111|GO:0034339|GO:0006355|GO:0046685|GO:0051789|GO:0007165|GO:0006366|GO:0006351|GO:0005737|GO:…	NP_001191194	Nuclear receptor subfamily 3, group C, member 1 (glucocorticoid receptor)
ASHG19A3A048545	2.00931	1.0067	2.00931	up	109.998	310.888	146.536	237.907	6.68031	7.8876	7.45205	7.72138	coding	NM_181788	H1FNT	RefSeq_coding	1300	chr12	+	48722762	48724061		TAAAGACTTCCACAAAGACCTCCCCTAAATCTGAAGGTCTTCCTGATCCAGTTGGGAATG	341567	Hs.155833	GO:0005524|GO:0003677|GO:0000166|GO:0030154|GO:0030261|GO:0007275|GO:0035092|GO:0007290|GO:0007283|GO:0005694|GO:0000790|GO:0005634	NP_861453	H1 histone family, member N, testis-specific
ASHG19A3A012274	2.7762	1.47311	2.7762	up	12.3418	59.4412	13.3231	25.3008	3.3009	5.66119	4.45958	4.20128	coding	NM_017682	BEST2	RefSeq_coding	1924	chr19	+	12863406	12869269		TTATGACCCGCGAGGAGCGCAAGAAGTTTGAAAACCTGAACTCATCCTACAACAAGTACT	54831	Hs.435611	GO:0005254|GO:0005216|GO:0003674|GO:0008150|GO:0006821|GO:0006811|GO:0051899|GO:0007608|GO:0034707|GO:0005929|GO:0016021|GO:0005886	NP_060152	Bestrophin 2
ASHG19A3H0000600	2.53043	1.33938	2.53043	up	41.9227	123.902	75.2562	98.9873	5.20089	6.64731	6.55642	6.41708	coding	NM_000523_Exon2-	NM_000523	HOX cluster	1459	chr2	-	176959207	176960666	nc-HOXD12-3+,	AAGAGTTCTGTTTATTGGCATCTCCCTAGGAGTAAAAAGTGATTTTTAAATGTCTGAAGC
ASHG19A3A029846	2.24232	1.16499	2.24232	up	214.537	613.168	393.401	540.155	7.69085	8.82561	8.77962	8.96229	coding	NM_014341	MTCH1	RefSeq_coding	1890	chr6	-	36935916	36953949		TTAAAGTTCATGGTAAGATTTGACCTCATCTCCCGCAAATAAATGTATTGGTGATTTGGA	23787	Hs.485262	GO:0005515|GO:0006919|GO:0045161|GO:0043065|GO:0009966|GO:0006810|GO:0016021|GO:0005622|GO:0016020|GO:0005743|GO:0005739	NP_055156	Mitochondrial carrier homolog 1 (C. elegans)
ASHG19A3A009898	2.31856	1.21323	2.31856	up	32.0993	80.7872	42.5963	80.6358	4.78133	6.07922	5.80121	6.10325	coding	NM_052869	TTYH2	RefSeq_coding	3278	chr17	+	72244504	72258155		AGCAAGACAAAATGTAAAACAGCAGATGAGGCCATGGTGTAACGAACTCCCACACACACA	94015	Hs.27935	GO:0005254|GO:0005216|GO:0005515|GO:0006811|GO:0034707|GO:0016021|GO:0005886	NP_443101	Tweety homolog 2 (Drosophila)
ASHG19A3A015212	5.48393	2.45521	5.48393	up	19.6137	115.178	66.9732	97.5874	3.99256	6.55101	6.3974	6.39489	coding	NM_203346	HDLBP	RefSeq_coding	6372	chr2	-	242166678	242212301		GCTTCTCCCGCGCGGGGGGCGAGTAAGCCAGCGGCAGGACCAGCGGGCGGGGGCCCACGA	3069	Hs.471851	GO:0003723|GO:0008289|GO:0005515|GO:0008203|GO:0006869|GO:0008202|GO:0006810|GO:0005737|GO:0034364|GO:0005634|GO:0005886	NP_976221	High density lipoprotein binding protein
ASHG19A3A004073	2.40625	1.26679	2.40625	up	1235.41	4004.41	2852.04	3538.25	10.3278	11.4657	11.5787	11.7392	coding	NM_002782	PSG6	RefSeq_coding	1409	chr19	-	43407767	43421989		ATCTCCAAATCCATGATAGTCAAAGTCTCTGAGACAGCATCTCCCCAGGTTACCTATGCT	5675	Hs.646353	GO:0003674|GO:0007565|GO:0005576	NP_002773	Pregnancy specific beta-1-glycoprotein 6
ASHG19A3A025195	2.18878	1.13013	2.18878	up	60.4431	148.481	100.145	134.269	5.77027	6.89197	6.93995	6.86927	coding	NM_198229	RGS12	RefSeq_coding	5486	chr4	+	3315873	3441638	NM_002926,BC028154,	TCGGAGATCATTTGGGAGATCCAAGAGATTCAGTATCACTCGCTCCCTTGATGATCTTGA	6002	Hs.527061	GO:0005096|GO:0030695|GO:0005057|GO:0009968|GO:0008277|GO:0000794|GO:0005737|GO:0005634|GO:0005886	NP_937872	Regulator of G-protein signaling 12
ASHG19A3A038056	2.14035	1.09785	2.14035	up	14.4433	34.9551	13.5332	29.697	3.53465	4.94716	4.47535	4.475	coding	NM_022833	FAM129B	RefSeq_coding	4007	chr9	-	130267618	130331355		TGGCCATGGGGGACGTGCTGTCCACGCACCTGGACGACGCCCGGCGCCAGCACATCGCAG	64855	Hs.522401	GO:0005515	NP_073744	Family with sequence similarity 129, member B
ASHG19A3A051820	2.05968	1.04242	2.05968	up	471.888	1387.68	1039.9	907.799	8.88383	9.93073	10.127	9.72103	coding	NM_030943	AMN	RefSeq_coding	1574	chr14	+	103388992	103397178		TTTCCCCCTCCTCCGGGGGCCAAGGACAGGGTGGCCTTACTCAGTAAAGGTGTTTCCTGC	81693	Hs.534494	GO:0007588|GO:0006629|GO:0042157|GO:0007275|GO:0008104|GO:0045177|GO:0016021|GO:0005886	NP_112205	Amnionless homolog (mouse)
ASHG19A3A019969	2.41081	1.26952	2.41081	up	1083.06	3386.7	2701.34	2892.05	10.1151	11.1988	11.5036	11.4515	coding	NM_001001694	IL17REL	RefSeq_coding	3635	chr22	-	50432941	50451055		TTACACAGAATATAAGTTGCTGATTTCCCAGGTTTCGGATCGTTCTGTCTCCCCCTTCTC	400935	Hs.526712		NP_001001694	Interleukin 17 receptor E-like
ASHG19A3A003457	2.34448	1.22927	2.34448	up	121.6	383.894	228.025	278.276	6.82866	8.17162	8.05086	7.95129	coding	NM_001168280	WWTR1	RefSeq_coding	4999	chr3	-	149235021	149375812		TCACCCGAGCGACCCAGGCCCGACGAAGATGAATCCGGCCTCGGCGCCCCCTCCGCTCCC	25937	Hs.535002	GO:0005515|GO:0042803|GO:0003713|GO:0003713|GO:0003714|GO:0030528|GO:0060271|GO:0032835|GO:0035329|GO:0090090|GO:0035414|GO:0045599|GO:0006469|GO:0001933|GO:0000122|GO:0001649|GO:0008284|GO:0010718|GO:0045944|GO:0060390|GO:0006355|GO:0017145|GO:0005737|GO:0005730|GO:0005634|GO:0005634|GO:0005667	NP_056287	WW domain containing transcription regulator 1
ASHG19A3A031260	2.16246	1.11267	2.16246	up	58.5209	161.444	66.4085	157.982	5.71923	6.99761	6.38659	7.1115	coding	NM_001517	GTF2H4	RefSeq_coding	1736	chr6	+	30875976	30881879		TTTTTTCACCATCTTTCCCTCAATCTCCAGGAGCCAATGCGAGACTTTGGCTCCGATTAA	2968	Hs.485070	GO:0008094|GO:0008353|GO:0003702|GO:0005515|GO:0004672|GO:0003700|GO:0006281|GO:0010467|GO:0006370|GO:0006289|GO:0000718|GO:0050434|GO:0006355|GO:0006363|GO:0006362|GO:0006368|GO:0006368|GO:0006360|GO:0006366|GO:0006366|GO:0006361|GO:0006367|GO:0006367|GO:0006283|GO:0016032|GO:0005675|GO:0005654|GO:0005654|GO:0005634	NP_001508	General transcription factor IIH, polypeptide 4, 52kDa
ASHG19A3A028967	3.121	1.64201	3.121	up	1580.69	6935.6	5170.3	5013.62	10.6791	12.2504	12.4592	12.2537	coding	NM_173828	RELL2	RefSeq_coding	2599	chr5	+	141016516	141020630		GACGTCTTAGACGTGCTTGTTTCAGATCCTGAGGACGGCATTCCTACCCCTCCCCCATTC	285613	Hs.120094	GO:0005518|GO:0010811|GO:0005604|GO:0031012|GO:0016021|GO:0005886	NP_776189	RELT-like 2
ASHG19A3A052053	2.15085	1.10491	2.15085	up	189.386	511.839	391.631	391.726	7.50405	8.58116	8.77313	8.47259	coding	NM_000449	RFX5	RefSeq_coding	3618	chr1	-	151313115	151319769		TGTACAGAAATTTTCTGACAATGACAAGCTGTATCTCTACCTTCAGCTCCCCTCAGGACC	5993	Hs.632472	GO:0003677|GO:0005515|GO:0003700|GO:0000122|GO:0006355|GO:0006351|GO:0005634	NP_001020774	Regulatory factor X, 5 (influences HLA class II expression)
ASHG19A3A010752	2.43627	1.28467	2.43627	up	1119.37	3399.88	3195.45	2855.34	10.1706	11.2044	11.7309	11.4306	coding	NM_017757	ZNF407	RefSeq_coding	8008	chr18	+	72342918	72777628		CCAAAACTGTAAAATAATCTCCTCCCTCAAATGCAAAGGTTGTTTTTGTTCTGTTTCTGT	55628	Hs.536490	GO:0003677|GO:0046872|GO:0008270|GO:0005622|GO:0005634	NP_060227	Zinc finger protein 407
ASHG19A3A040869	2.28522	1.19233	2.28522	up	120.016	378.599	231.578	248.006	6.81032	8.15174	8.07027	7.78594	coding	NM_001003665	C1orf95	RefSeq_coding	4093	chr1	+	226736500	226793303		TGTGTCTGGATTGTGTCACTAAACATGCAACATAAATTACCATCTCTTCTCCATCCCCTC	375057	Hs.116827	GO:0016021|GO:0016020	NP_001003665	Chromosome 1 open reading frame 95
ASHG19A3A038031	2.81458	1.49292	2.81458	up	15.8391	54.2234	17.0345	45.2134	3.65931	5.53881	4.72224	5.19566	coding	NM_001017404	LGR6	RefSeq_coding	3041	chr1	+	202183282	202288888		CTCAGCGAGGGCGGGACAGAACCTCTCCCGGGCTGGGAGTGCACGGCGCGGTGCGCCCAG	59352	Hs.497402	GO:0016500|GO:0004872|GO:0016021|GO:0005886	NP_067649	Leucine-rich repeat-containing G protein-coupled receptor 6
ASHG19A3A049114	3.04023	1.60418	3.04023	up	21.4796	71.9228	19.7233	100.948	4.14852	5.92181	4.8887	6.44758	coding	NM_176818	GATC	RefSeq_coding	411	chr12	+	120884283	120897761		ATCCGACAATGTGGTAGAAGGCAACTGTGCTGATGAATTACTACAAAACTCCCATCGCGT	283459	Hs.728777	GO:0003674|GO:0008150|GO:0006450|GO:0005575|GO:0005739	NP_789788	Glutamyl-tRNA(Gln) amidotransferase, subunit C homolog (bacterial)
ASHG19A3A018777	3.58161	1.84061	3.58161	up	32.89	1393.35	15.5717	51.8897	4.81896	9.93718	4.62509	5.41645	coding	NM_003253	TIAM1	RefSeq_coding	7218	chr21	-	32490735	32931290		AAATCTCGAGCAGTTCCAAATGGACCTGTTTCGTTTCCGCTGTTATTTAGCCAGCCTTCA	7074	Hs.517228	GO:0005089|GO:0046875|GO:0005085|GO:0005543|GO:0005057|GO:0006915|GO:0048013|GO:0008624|GO:0048011|GO:0050772|GO:0035023|GO:0051056|GO:0007264|GO:0005911|GO:0005829|GO:0005829|GO:0005622|GO:0005886	NP_003244	T-cell lymphoma invasion and metastasis 1
ASHG19A3A045250	3.19398	1.67536	3.19398	up	22.1095	74.5025	42.5565	67.9409	4.19577	5.97181	5.80036	5.84122	coding	NM_024811	CPSF7	RefSeq_coding	3764	chr11	-	61170120	61197383		GTCTGCGGGCGGAGGGAGTCGCGGGCCTTTTGAGGGAGGAGGCAGAGCGCGCCGGGCCGG	79869	Hs.718984	GO:0003723|GO:0000166|GO:0005515|GO:0008380|GO:0010467|GO:0031124|GO:0006397|GO:0000398|GO:0051262|GO:0006369|GO:0006366|GO:0005849|GO:0005654|GO:0005634	NP_079087	Cleavage and polyadenylation specific factor 7, 59kDa
ASHG19A3A053519	3.82006	1.9336	3.82006	up	10.5807	40.5588	18.8185	46.7186	3.14513	5.15198	4.83537	5.24883	coding	NM_014647	KIAA0430	RefSeq_coding	7745	chr16	-	15688244	15737009		ATCCAAAATTGTGCCTCATCAAAGATGCAAGTGAACAATCTTCCAGTGCCAAAGCCACGC	9665	Hs.173524	GO:0003723|GO:0000166|GO:0005777	NP_055462	KIAA0430
ASHG19A3A027389	2.09616	1.06775	2.09616	up	122.857	322.616	186.92	287.453	6.84391	7.94379	7.788	8.00318	coding	NM_001098813	SEPT8	RefSeq_coding	4270	chr5	-	132091696	132113561		ACTAGGCTGCCGCGGCCTCTCCCGGATCCGACGGGTCTCCCGCAGCTTGTCCACACTCTG	23176	Hs.522057	GO:0005525|GO:0000166|GO:0005515|GO:0007049|GO:0005737|GO:0005856|GO:0031105	NP_055961	Septin 8
ASHG19A3A040342	3.10083	1.63265	3.10083	up	93.3659	414.059	197.08	298.909	6.43647	8.27938	7.86576	8.06222	coding	NM_017938	FAM70A	RefSeq_coding	3512	chrX	-	119392505	119445391		ATAAGTTCCTCAACCAAAAATTCTCCTTCCACGAGGGTTATGAGGAACCTTACCCAGGCA	55026	Hs.437563	GO:0016021|GO:0016020	NP_060408	Family with sequence similarity 70, member A
ASHG19A3A008548	4.35963	2.1242	4.35963	up	7.98014	53.1127	17.273	37.3909	2.9158	5.50993	4.73981	4.87027	coding	NM_005220	DLX3	RefSeq_coding	2613	chr17	-	48067375	48072588		AAGTTGGCAGTTTTGGTGCCAAACCCCAAATCTCCAAAGAGACATACCAGGCAAGACAAA	1747	Hs.134194	GO:0043565|GO:0003700|GO:0030528|GO:0001568|GO:0007275|GO:0001890|GO:0006355|GO:0006351|GO:0005634	NP_005211	Distal-less homeobox 3
ASHG19A3A001396	2.53607	1.34259	2.53607	up	61.2502	179.539	124.346	146.463	5.78844	7.15033	7.23819	7.00458	coding	NM_001042361	PTPN20B	RefSeq_coding	2319	chr10	-	46550122	46640660	NM_001042387,NM_001042364,	AAACAGATACCGAGATATTCTTCCATTTCAACATCATGGATATAGTGGCCCAAATGAGAG	26095	Hs.499552		NP_056420	Protein tyrosine phosphatase, non-receptor type 20B
ASHG19A3A053874	3.94306	1.97932	3.94306	up	40.427	221.144	123.101	120.977	5.14349	7.42868	7.22492	6.7148	coding	NM_001040146	CHTF8	RefSeq_coding	2898	chr16	-	69151911	69166062		AAGGGTGGCCGAGCGCGGGCGGAGGACGGAGAAGGGGGCGGCGAGGGCCGGAATCTCGAG	54921	Hs.85962	GO:0003677|GO:0006260|GO:0007049|GO:0005634	NP_001035236	CTF8, chromosome transmission fidelity factor 8 homolog (S. cerevisiae)
ASHG19A3A036546	3.91608	1.96941	3.91608	up	156.273	725.706	613.588	587.553	7.20857	9.05328	9.38637	9.09429	coding	NM_004874	BAG4	RefSeq_coding	2182	chr8	+	38034105	38068537		ATTGGATAAATGGCGAGGAAACGTATACTCCCTCTTAAGGAACACGGTGTCTTCCTTCGT	9530	Hs.194726	GO:0005057|GO:0006916|GO:0006915|GO:0006457|GO:0005737|GO:0005730|GO:0005634	NP_004865	BCL2-associated athanogene 4
ASHG19A3A052118	2.59838	1.37761	2.59838	up	17.1662	42.7027	22.5401	45.2675	3.77383	5.21622	5.04128	5.19683	coding	NM_000138	FBN1	RefSeq_coding	11695	chr15	-	48700503	48937985		AAGCAACACAACTGCCAGTTCCTATGTGTTAACACCATTGGCGGCTTCACATGCAAATGT	2200	Hs.591133	GO:0005509|GO:0005201|GO:0005515|GO:0007507|GO:0035582|GO:0035583|GO:0001501|GO:0005604|GO:0031012|GO:0005576|GO:0005615|GO:0001527|GO:0005578	NP_000129	Fibrillin 1
ASHG19A3A029072	2.12017	1.08418	2.12017	up	368.453	1154.03	697.212	812.907	8.51985	9.68383	9.56618	9.56208	coding	NM_001099293	KIF4B	RefSeq_coding	4426	chr5	+	154393259	154397685		TTACTAAAAAGAAGGTAACCTTTGTTGGATGTTGTCCCTCAGTCTCCATCCCCAGACTAC	285643	Hs.567824	GO:0005524|GO:0003677|GO:0003777|GO:0000166|GO:0007411|GO:0007596|GO:0007018|GO:0005737|GO:0005856|GO:0005829|GO:0005874|GO:0016363|GO:0005634	NP_001092763	Kinesin family member 4B
ASHG19A3A001125	2.9667	1.56886	2.9667	up	21.5377	72.0109	40.6678	54.3385	4.15162	5.92303	5.74605	5.49236	coding	NM_001025238	TSPAN4	RefSeq_coding	1329	chr11	+	842823	867116		GCGCGAGCGGGAGGCGGCGGCGCAGAACTGAAGCGCTGCGGCATGGCGCGCGCCTGCCTC	7106	Hs.654836	GO:0006461|GO:0005887|GO:0005886	NP_003262	Tetraspanin 4
ASHG19A3A037118	3.46882	1.79444	3.46882	up	93.3798	374.797	379.399	254.653	6.43669	8.1395	8.72591	7.82798	coding	NM_000186	CFH	RefSeq_coding	4200	chr1	+	196621007	196716631		ATGGGCCTGCAATTGCAAAATGCTTAGGAGAAAAATGGTCTCACCCTCCATCATGCATAA	3075	Hs.363396	GO:0006956|GO:0006957|GO:0005576|GO:0005615	NP_001014975	Complement factor H
ASHG19A3A020207	2.1338	1.09343	2.1338	up	21.0424	51.203	21.3348	44.5449	4.11138	5.46244	4.9789	5.17307	coding	NM_005940	MMP11	RefSeq_coding	2276	chr22	+	24115035	24126502		CTATCCTCCAAAGCCATTGTAAATGTGTGTACAGTGTGTATAAACCTTCTTCTTCTTTTT	4320	Hs.143751	GO:0005509|GO:0004222|GO:0008233|GO:0008270|GO:0030574|GO:0007275|GO:0006508|GO:0005576|GO:0005578	NP_005931	Matrix metallopeptidase 11 (stromelysin 3)
ASHG19A3A002885	2.20752	1.14243	2.20752	up	63.4659	175.379	92.1163	146.991	5.84236	7.11381	6.83128	7.00928	coding	NM_001145944	SLCO1C1	RefSeq_coding	3188	chr12	+	20848398	20906318		GGCTATCTTTGATCTCTTCCTCCAGGGAATCTCTTAGTTATAACATTTGTTAGCTACTTT	53919	Hs.47261	GO:0015125|GO:0015349|GO:0005215|GO:0006811|GO:0043252|GO:0070327|GO:0055085|GO:0016021|GO:0005886	NP_059131	Solute carrier organic anion transporter family, member 1C1
ASHG19A3A044684	3.6361	1.86239	3.6361	up	29.3496	164.509	62.4567	85.6995	4.64556	7.02473	6.30682	6.1923	coding	NM_145806	ZNF511	RefSeq_coding	1098	chr10	+	135122422	135126666		CTGCAGGGCCCACCCTAAGAATGTATTTTTAAACACATGAAATAAGTATTTTTCACTGAT	118472	Hs.422113	GO:0003677|GO:0046872|GO:0008270|GO:0005622|GO:0005634	NP_665805	Zinc finger protein 511
ASHG19A3A015512	4.58075	2.19559	4.58075	up	21.3332	518.947	33.334	37.9284	4.13578	8.59988	5.50061	4.89361	coding	NM_016441	CRIM1	RefSeq_coding	5601	chr2	+	36583396	36778277		ACTGCATTAATGGTTTCAAACGCGATCACAATGGTTGTCGGACCTGTCAGTGCATAAACA	51232	Hs.699247	GO:0004857|GO:0005520|GO:0005010|GO:0004867|GO:0048009|GO:0007399|GO:0001558|GO:0005576|GO:0016021|GO:0005886	NP_057525	Cysteine rich transmembrane BMP regulator 1 (chordin-like)
ASHG19A3A027855	2.04558	1.03251	2.04558	up	37.1707	94.3782	49.6295	67.8177	5.01029	6.28488	6.00465	5.83888	coding	NM_001003841	SLC6A19	RefSeq_coding	5183	chr5	+	1201709	1225228		TATTACAACACCATCATCTCCTGGATCATGTGGTACTTATTCAACTCCTTCCAGGAGCCT	340024	Hs.481478	GO:0015171|GO:0005328|GO:0015175|GO:0015293|GO:0003333|GO:0006865|GO:0034641|GO:0006811|GO:0006836|GO:0007584|GO:0055085|GO:0005887|GO:0005886	NP_001003841	Solute carrier family 6 (neutral amino acid transporter), member 19
ASHG19A3A028906	2.63145	1.39586	2.63145	up	3731.25	9266.75	17888.6	7581.3	11.9126	12.7233	14.3542	12.8478	coding	NM_031501	PCDHA5	RefSeq_coding	2451	chr5	+	140201360	140203811		TAACATCCATCTTTCCCTCCCAATTTTCAAATATTAAATGTCACATTCACCCACTTTTTT	56117	Hs.199343			Protocadherin alpha cluster, complex locus
ASHG19A3A005195	3.361	1.74889	3.361	up	18.9422	57.0496	64.4741	42.3277	3.93081	5.60525	6.34984	5.08402	coding	NM_021148	ZNF273	RefSeq_coding	4325	chr7	+	64363619	64391953		ACGCCAGGACTCCCTGGAAGCCTAGAAATGGGACCACTGACATTTAGGGATGTGGCCATA	10793	Hs.520889	GO:0003677|GO:0046872|GO:0008270|GO:0006355|GO:0005622|GO:0005634	NP_066971	Zinc finger protein 273
ASHG19A3A003122	2.12199	1.08542	2.12199	up	56.8141	137.813	77.9623	135.133	5.67263	6.79427	6.6017	6.87817	coding	NM_001161664	RSPH4A	RefSeq_coding	2722	chr6	+	116937641	116954148		GTTCATCATGTACAGCATATTCTCTCTCAGAGATTCAGAATATACCCCCCTGGACAACAC	345895	Hs.160380	GO:0003674|GO:0035083|GO:0003341|GO:0035085|GO:0005737|GO:0005856|GO:0031514|GO:0001534	NP_001155136	Radial spoke head 4 homolog A (Chlamydomonas)
ASHG19A3A002317	2.60779	1.38283	2.60779	up	23.0618	25.3874	138.388	41.1104	4.26297	4.52203	7.38204	5.03331	coding	NM_001135215	ZNF323	RefSeq_coding	3554	chr6	-	28292516	28324048		TGACAGTTCCATCAGCTCTCCAAATGAGACTTTGGGATTCCAGAAGACAGAGGTTTGAGT	64288	Hs.656413	GO:0003677|GO:0046872|GO:0003700|GO:0008270|GO:0006355|GO:0016032|GO:0005622|GO:0005634	NP_665916	Zinc finger protein 323
ASHG19A3A002423	2.16851	1.1167	2.16851	up	25.3932	50.1994	36.5567	56.5425	4.41732	5.43683	5.6082	5.55705	coding	NM_001136217	TMEM51	RefSeq_coding	1958	chr1	+	15479027	15546973		CCAAGGGGCGGAGGCAGAGCCGCGGGCCCTTCCACCGCAGCCATCCGCACGGGAGGCCTC	55092	Hs.465305	GO:0016021|GO:0016020	NP_060492	Transmembrane protein 51
ASHG19A3A026553	4.59626	2.20046	4.59626	up	187.923	447.984	259.868	5780.8	7.49301	8.38616	8.22264	12.4716	coding	NM_054027	ANKH	RefSeq_coding	8224	chr5	-	14704909	14871887		ATGAGTGACTTCAAAAATGTGGGCCTGGTGTTTGTGAACAGCAAGAGAGACAGGACCAAA	56172	Hs.156727	GO:0030504|GO:0005315|GO:0030505|GO:0007626|GO:0030500|GO:0030500|GO:0001501|GO:0006810|GO:0016021|GO:0019867|GO:0005886	NP_473368	Ankylosis, progressive homolog (mouse)
ASHG19A3A029710	2.88296	1.52755	2.88296	up	1128.83	4735.06	3161.22	3506.31	10.1816	11.687	11.7097	11.7309	coding	NM_013974	DDAH2	RefSeq_coding	1351	chr6	-	31694817	31698039		GAAAAGGATCCACTGGGTGAATCCTCCCTCTCAGAACCAATAAAATAGAATTGACCTTTT	23564	Hs.247362	GO:0016597|GO:0003824|GO:0016403|GO:0016787|GO:0005515|GO:0006916|GO:0006527|GO:0000052|GO:0006809|GO:0007263|GO:0005737	NP_039268	Dimethylarginine dimethylaminohydrolase 2
ASHG19A3A007045	2.08299	1.05866	2.08299	up	346.204	1127.65	649.129	696.963	8.42649	9.65148	9.46637	9.3376	coding	NM_207308	NUP210L	RefSeq_coding	5913	chr1	-	153965169	154127592		GGACAGAGTTCTTAGGAAGCTAGAGGTCATCTCCAGCTCCCCAGTTCTAGTGGTCGCTGG	91181	Hs.67639	GO:0016021|GO:0016020	NP_997191	Nucleoporin 210kDa-like
ASHG19A3A008805	2.15066	1.10478	2.15066	up	969.868	3009.06	2113.14	2150.1	9.95428	11.0297	11.1397	11.0078	coding	NM_033452	TRIM47	RefSeq_coding	2268	chr17	-	73870246	73874656		ATTTCTAGAGGCTTCCACCTTTTTATACACTCAGCCTTCCCTCTCCCAGGCAGGAGGACC	91107	Hs.293660	GO:0046872|GO:0008270|GO:0005737|GO:0005622|GO:0005634	NP_258411	Tripartite motif-containing 47
ASHG19A3A014219	2.22731	1.1553	2.22731	up	228.629	778.789	269.786	718.01	7.78044	9.15334	8.27452	9.37936	coding	NM_153254	TTLL10	RefSeq_coding	2126	chr1	+	1115076	1121241		CACATCTCCCAAACTCTCTCTTAATTGCGATAATTCACAGAACATAAAATTCACGATCTT	254173	Hs.454835	GO:0005524|GO:0016874|GO:0070735|GO:0070737|GO:0004835|GO:0018094|GO:0005929|GO:0035085|GO:0015630	NP_694986	Tubulin tyrosine ligase-like family, member 10
ASHG19A3A034266	2.82001	1.4957	2.82001	up	41.5061	163.36	101.204	78.8546	5.18432	7.0133	6.95475	6.07202	coding	NM_001129	AEBP1	RefSeq_coding	4125	chr7	+	44143959	44154158		ACAGAATGAGGTGGTGGCCACCGATGACCTGGATTTCCGGCACCACAGCTACAAGGACAT	165	Hs.439463	GO:0003677|GO:0004180|GO:0004181|GO:0003700|GO:0003714|GO:0008270|GO:0007155|GO:0007517|GO:0006508|GO:0006355|GO:0001501|GO:0006351|GO:0005737|GO:0031012|GO:0005576|GO:0005615|GO:0005634	NP_001120	AE binding protein 1
ASHG19A3A010055	3.01035	1.58993	3.01035	up	50.987	170.998	107.708	163.565	5.50272	7.07962	7.03196	7.16637	coding	NM_001077182	FSCN2	RefSeq_coding	1762	chr17	+	79495416	79504155		CGCCCGGCCTGGACAGGGAAGGTGGCGGGAGGGGCAGCGCAGCAGACGCTCTCCCCGCCA	25794	Hs.118555	GO:0003779|GO:0051015|GO:0030674|GO:0030036|GO:0051017|GO:0009653|GO:0050896|GO:0007601|GO:0015629|GO:0042995|GO:0005737|GO:0032420	NP_036550	Fascin homolog 2, actin-bundling protein, retinal (Strongylocentrotus purpuratus)
ASHG19A3A005693	3.38732	1.76014	3.38732	up	3627.67	17639.3	11020.7	11615.5	11.8637	13.7403	13.6072	13.5239	coding	NM_054033	FKBP1B	RefSeq_coding	1016	chr2	+	24272583	24286548		AGGTTTTGAAGAGGGTGCAGCCCAGCTGGGTCCTCTTTCTCCTCTCCCCATCTGCCCCCA	2281	Hs.709461	GO:0005528|GO:0016853|GO:0003755|GO:0005515|GO:0005102|GO:0005219|GO:0006458|GO:0042098|GO:0030073|GO:0006936|GO:0010459|GO:0032513|GO:0019227|GO:0018208|GO:0022417|GO:0042026|GO:0032234|GO:0010881|GO:0060314|GO:0060314|GO:0014808|GO:0009749|GO:0051775|GO:0006939|GO:0034704|GO:0005737|GO:0005829|GO:0033017	NP_473374	FK506 binding protein 1B, 12.6 kDa
ASHG19A3A041008	2.30404	1.20417	2.30404	up	72.1557	225.874	89.4946	199.057	6.03555	7.45778	6.7936	7.46777	coding	NM_130777	XAGE2	RefSeq_coding	720	chrX	+	52112077	52118820		TTCTCTCCTACTGAGACGCAGCCTATAGGTCCGCAGGCCAGTCCTCCCAGGAACTGAAAT	9502	Hs.522654		NP_570133	X antigen family, member 2
ASHG19A3A004741	2.08318	1.05879	2.08318	up	477.777	1261.44	1005.32	1078.3	8.90123	9.81221	10.0799	9.98793	coding	NM_014511	KIR2DL3	RefSeq_coding	1302	chr19	+	55249973	55264503		CTGTTACTCACTCCCCCTATCAGTTGTCAGCTCCGAGTGACCCACTGCTTGTTTCTGTCA
ASHG19A3A018177	2.05242	1.03733	2.05242	up	54.1096	125.904	57.1066	150.734	5.59636	6.66797	6.19043	7.04265	coding	NM_153324	DEFB123	RefSeq_coding	397	chr20	+	30028410	30038059		TGAAAATGCAGATGAAGCTCCCAGTGGATTCCCACACTCTATCAATAAACACCTCTGGCT	245936	Hs.122509	GO:0042742|GO:0005576	NP_697019	Defensin, beta 123
ASHG19A3A035174	2.01061	1.00763	2.01061	up	188.024	520.512	343.101	351.604	7.49427	8.60514	8.59379	8.30676	coding	NM_004546	NDUFB2	RefSeq_coding	509	chr7	+	140396480	140406444		ATTAGGTATCCCTCCTGATGATGAAGACTGAAGGTGTAGACTCAGCCTCACTCTGTACAA	4708	Hs.655788	GO:0008137|GO:0006120|GO:0022904|GO:0006810|GO:0016020|GO:0005743|GO:0005747|GO:0005747|GO:0005739|GO:0070469	NP_004537	NADH dehydrogenase (ubiquinone) 1 beta subcomplex, 2, 8kDa
ASHG19A3A013981	2.20724	1.14224	2.20724	up	19.1982	50.0671	21.6641	37.1979	3.95478	5.43172	4.99758	4.86178	coding	NM_016618	KRCC1	RefSeq_coding	1774	chr2	-	88326723	88355248		ATGCTGAAAAACTGAGTGAATATGATCAGATTTCTCCACCAAATTCTCAGCCTGATAAGG	51315	Hs.469254		NP_057702	Lysine-rich coiled-coil 1
ASHG19A3A054677	2.23337	1.15922	2.23337	up	151.026	431.487	348.647	284.676	7.15468	8.33602	8.61584	7.98985	coding	NM_181268	CMTM1	RefSeq_coding	1065	chr16	+	66600349	66613036	NM_052999,	AGGGACAGCCTCAAACGTTTCTCCTTCTCGCCCACTGGAATGTTGAAGATCCTGAGACTG	113540	Hs.698621	GO:0005125|GO:0006935|GO:0005615|GO:0016021|GO:0016020	NP_851813	CKLF-like MARVEL transmembrane domain containing 1
ASHG19A3A001756	3.12753	1.64502	3.12753	up	10.4373	31.9621	12.9789	42.1754	3.13355	4.82684	4.4314	5.07747	coding	NM_001099755	SYBU	RefSeq_coding	2693	chr8	-	110586409	110657051		GATGGGGCCCCTCCGCGAGAGCAAGATGACACAGGCTGTCCTAGCAGCCAGTCAGTGTCT	55638	Hs.390738	GO:0005794|GO:0000139|GO:0005737|GO:0016023|GO:0005856|GO:0016021|GO:0016020	NP_060256	Syntabulin (syntaxin-interacting)
ASHG19A3A023918	2.00355	1.00256	2.00355	up	341.667	979.271	571.543	773.32	8.40858	9.4628	9.28659	9.48402	coding	NM_001130086	ABLIM2	RefSeq_coding	3516	chr4	-	7967037	8160559	NM_001130084,NM_001130083,	TTCCCCTATTCCAAATCTGACCCTCTCCCAGGACATGGAAAGAATGGCTTGGACCAGCGG	84448	Hs.233404	GO:0003779|GO:0046872|GO:0008270|GO:0007411|GO:0007010|GO:0015629|GO:0005737|GO:0005737|GO:0045111|GO:0005730|GO:0005634	NP_115808	Actin binding LIM protein family, member 2
ASHG19A3A003803	2.96414	1.56761	2.96414	up	308.393	1319.03	883.122	875.125	8.24471	9.86486	9.90485	9.66728	coding	NM_001177997	FAM109A	RefSeq_coding	3149	chr12	-	111798455	111806925		CTGGAGCTGAGCAGAGGGCAGGGAGGCCCCAGGCTCCCCTCCAGGCCCCGCGATTGCCAC	144717	Hs.173088	GO:0005794|GO:0030136|GO:0031410|GO:0005769|GO:0055037	NP_653272	Family with sequence similarity 109, member A
ASHG19A3A004157	2.44542	1.29008	2.44542	up	113.103	370.749	220.668	268.164	6.72116	8.12699	8.0042	7.90254	coding	NM_003550	MAD1L1	RefSeq_coding	2754	chr7	-	1855427	2272583		GCGGCGGCAAGCTGGCTGCGAGCGGCTGAGgagctgggatacactcttcctctcctctcc	8379	Hs.654838	GO:0005515|GO:0000087|GO:0000075|GO:0051301|GO:0000090|GO:0000278|GO:0007093|GO:0007094|GO:0000089|GO:0000236|GO:0000093|GO:0015629|GO:0005813|GO:0000777|GO:0005737|GO:0005829|GO:0005829|GO:0000776|GO:0005739|GO:0005643|GO:0005634|GO:0005819	NP_003541	MAD1 mitotic arrest deficient-like 1 (yeast)
ASHG19A3A004791	2.08031	1.0568	2.08031	up	12642.8	28614.5	25727.4	23620.2	13.579	14.4528	14.8624	14.592	coding	NM_015099	CAMTA2	RefSeq_coding	4510	chr17	-	4871286	4890960		GCCGTCACCCGCGGGACCCCGGGAGCACAGACTCCCCCTCCCCCCGGCCCCTCAGGCCGG	23125	Hs.632242	GO:0005516|GO:0003682|GO:0042826|GO:0005515|GO:0008134|GO:0030528|GO:0014898|GO:0045944|GO:0006357|GO:0005634	NP_055914	Calmodulin binding transcription activator 2
ASHG19A3A017351	2.50074	1.32236	2.50074	up	167.845	599.534	383.033	367.792	7.31557	8.79885	8.74125	8.37369	coding	NM_018848	MKKS	RefSeq_coding	2678	chr20	-	10385832	10412570		TATCGTGGGTGGCAGTGACTAGTTTTTCTAGATCTTGACTCCCTGCCGTAACTAAAGATG	8195	Hs.472119	GO:0005524|GO:0000166|GO:0051082|GO:0048854|GO:0021987|GO:0042384|GO:0060271|GO:0060027|GO:0050910|GO:0007368|GO:0045444|GO:0009296|GO:0008406|GO:0007507|GO:0001947|GO:0021766|GO:0046907|GO:0032402|GO:0045494|GO:0051877|GO:0006457|GO:0060296|GO:0050896|GO:0035058|GO:0007608|GO:0035176|GO:0007286|GO:0021756|GO:0005737|GO:0005856|GO:0005829|GO:0005622|GO:0005815|GO:0031514	NP_740754	McKusick-Kaufman syndrome
ASHG19A3A023635	2.21317	1.14611	2.21317	up	24.2039	44.6318	26.8472	72.2632	4.33923	5.27559	5.24436	5.93607	coding	NM_002633	PGM1	RefSeq_coding	2487	chr1	+	64058946	64125914		TTCCAGAGCAGCGCCAACTACGCGGAGAACTTCATCCAGAGTATCATCTCCACCGTGGAG	5236	Hs.1869	GO:0016853|GO:0000287|GO:0004614|GO:0005975|GO:0006874|GO:0019388|GO:0019255|GO:0006006|GO:0006006|GO:0005978|GO:0005978|GO:0005980|GO:0005737|GO:0005829|GO:0005829	NP_002624	Phosphoglucomutase 1
ASHG19A3A054729	2.14508	1.10103	2.14508	up	31.7227	98.3885	26.5241	76.4093	4.76313	6.34178	5.2289	6.0218	coding	NM_017803	DUS2L	RefSeq_coding	1999	chr16	+	68057203	68113183		AACAGGAGCTTTTCAGGTGGTAACTCCCCAACCTGACATTGGTACTGTGCAATAAAGACA	54920	Hs.534460	GO:0003725|GO:0050660|GO:0016491|GO:0017150|GO:0055114|GO:0008033|GO:0005737|GO:0005783|GO:0005622|GO:0005739	NP_060273	Dihydrouridine synthase 2-like, SMM1 homolog (S. cerevisiae)
ASHG19A3A013756	2.43788	1.28563	2.43788	up	15.2496	28.8061	30.0339	32.1837	3.60922	4.6913	5.37547	4.61779	coding	NM_001128210	SPRED2	RefSeq_coding	4104	chr2	-	65537985	65593931		ATAGTAGCAATAATGCTAATACCCAGCACTCGGGCTCCACAATGTAGAGGAAATGGCATC	200734	Hs.59332	GO:0005515|GO:0005173|GO:0000188|GO:0007275|GO:0009966|GO:0005737|GO:0031410|GO:0005886|GO:0030658	NP_861449	Sprouty-related, EVH1 domain containing 2
ASHG19A3A042703	2.52038	1.33364	2.52038	up	30.3302	85.2822	43.2488	81.0639	4.69435	6.1504	5.82109	6.11248	coding	NM_001002266	MARCH8	RefSeq_coding	2000	chr10	-	45952816	46030819		TGATGAAAAAACTGCTTACCACTGACTATTGTGATCTCCCAGGGAGTATAAGGCAGCTCC	220972	Hs.499489	GO:0016874|GO:0046872|GO:0004842|GO:0008270|GO:0002495|GO:0031410|GO:0030659|GO:0031901|GO:0005768|GO:0016021|GO:0005765|GO:0005764|GO:0016020	NP_659458	Membrane-associated ring finger (C3HC4) 8
ASHG19A3A054230	2.83083	1.50122	2.83083	up	13.3724	28.5933	20.4311	44.3739	3.4251	4.68226	4.93021	5.16649	coding	NM_012368	OR2C1	RefSeq_coding	1036	chr16	+	3405888	3406924		AGAGAAGTTGGCTGAGAGAACACTCCTTCGTTATTTATTGCGTCTTCATCTCTACATGCG	4993	Hs.258574	GO:0004984|GO:0004872|GO:0050896|GO:0007608|GO:0005938|GO:0016021|GO:0005886	NP_036500	Olfactory receptor, family 2, subfamily C, member 1
ASHG19A3A032246	2.49665	1.31999	2.49665	up	796.727	2507.37	2039.84	2287.36	9.66608	10.7867	11.0688	11.1028	coding	NM_001008505	OPRM1	RefSeq_coding	1652	chr6	+	154360442	154414655		TGAGTTAAGCATGATTATTCTTCAGTTGCCCGACACTGCCCTTGACTCCCTTCCAAATTC	4988	Hs.2353	GO:0004930|GO:0004988|GO:0005515|GO:0004872|GO:0007187|GO:0007191|GO:0002438|GO:0007610|GO:0031635|GO:0007626|GO:0008285|GO:0032100|GO:0060079|GO:0051930|GO:0042220|GO:0032094|GO:0070848|GO:0032496|GO:0043278|GO:0007600|GO:0042060|GO:0005794|GO:0032839|GO:0032590|GO:0005783|GO:0005925|GO:0005887|GO:0044424|GO:0005624|GO:0045121|GO:0043204|GO:0005886|GO:0005886|GO:0042383	NP_001138759	Opioid receptor, mu 1
ASHG19A3A008362	2.39457	1.25977	2.39457	up	837.476	2394.53	2136.24	2280.38	9.7324	10.7223	11.1536	11.1007	coding	NM_001524	HCRT	RefSeq_coding	577	chr17	-	40336077	40337470		TTGACAGCCTCAAGGTTCCTGGCTTTTTGAACCACCACAGACATCTCCTTTCCCGGCTAC	3060	Hs.158348	GO:0005184|GO:0031771|GO:0031772|GO:0007200|GO:0007205|GO:0042755|GO:0007204|GO:0008156|GO:0043267|GO:0051970|GO:0007218|GO:0051928|GO:0051971|GO:0060079|GO:0046928|GO:0007268|GO:0030054|GO:0005737|GO:0005576|GO:0005576|GO:0048471|GO:0005791|GO:0030141|GO:0045202|GO:0008021	NP_001515	Hypocretin (orexin) neuropeptide precursor
ASHG19A3A052675	2.31377	1.21024	2.31377	up	183.863	490.555	392.422	456.233	7.4581	8.52079	8.77667	8.70757	coding	NM_000810	GABRA5	RefSeq_coding	2910	chr15	+	27111865	27194356		ATGCTGTTGAGGGCCCTGGAGAAACTTCAGCAGAACAGGGCCTCTCCCCTTGCAGGCCGA	2558	Hs.24969	GO:0004890|GO:0005254|GO:0005230|GO:0005216|GO:0004872|GO:0005215|GO:0008306|GO:0001662|GO:0007420|GO:0007214|GO:0034220|GO:0007165|GO:0007268|GO:0055085|GO:0006810|GO:0030054|GO:0034707|GO:0005887|GO:0005886|GO:0045211|GO:0045202	NP_001158509	Gamma-aminobutyric acid (GABA) A receptor, alpha 5
ASHG19A3A021656	2.74555	1.45709	2.74555	up	22.0195	62.2171	28.7337	70.0233	4.18817	5.72397	5.32259	5.88923	coding	NM_012067	AKR7A3	RefSeq_coding	1301	chr1	-	19609056	19615280		GACAAAAACCTAATAGAAGAGTCACCACCAAATGAAGAATAAAACTCCCAGGGTGCTGTG	22977	Hs.6980	GO:0004033|GO:0009055|GO:0016491|GO:0006081|GO:0055114|GO:0005737|GO:0005829	NP_036199	Aldo-keto reductase family 7, member A3 (aflatoxin aldehyde reductase)
ASHG19A3A010664	2.35769	1.23737	2.35769	up	35.6116	100.058	43.9238	94.5213	4.94613	6.36403	5.84337	6.3431	coding	NM_007195	POLI	RefSeq_coding	6074	chr18	+	51795848	51824602		TTCAGTTGCTCAGCGTATCCAAAAGCTCAGTTTTGGAGAGGATAACTCCCCTGTGATACT	11201	Hs.438533	GO:0003887|GO:0003684|GO:0046872|GO:0016779|GO:0005515|GO:0016740|GO:0006281|GO:0006260|GO:0005622|GO:0043231|GO:0005654|GO:0005634	NP_009126	Polymerase (DNA directed) iota
ASHG19A3A030545	2.00867	1.00624	2.00867	up	286.434	705.849	555.107	616.961	8.13602	9.01848	9.25028	9.15802	coding	NM_078488	VNN2	RefSeq_coding	1976	chr6	-	133065009	133084598		CCTTGGAAAGGAAAGCAGCTGAGATCCAGAGGAGTGGAAGGCTCCCCCTTGACTAAAGCT	8875	Hs.293130	GO:0017159|GO:0006928|GO:0006807|GO:0015939|GO:0031225|GO:0005886	NP_511043	Vanin 2
ASHG19A3A014277	2.01742	1.01251	2.01742	up	103.141	274.796	125.499	255.354	6.58756	7.71828	7.24985	7.83209	coding	NM_032390	MKI67IP	RefSeq_coding	1754	chr2	-	122484521	122494503		CTACTTGACGAAACCCAGATCTTTTCATATTTCTCCCAGTTTGGCACTGTGACACGGTTC	84365	Hs.367842	GO:0003723|GO:0000166|GO:0005515|GO:0006461|GO:0016072|GO:0009303|GO:0005694|GO:0000794|GO:0005737|GO:0005730|GO:0005654|GO:0005634	NP_115766	MKI67 (FHA domain) interacting nucleolar phosphoprotein
ASHG19A3A004040	2.27189	1.1839	2.27189	up	79.1153	215.549	122.755	201.921	6.18183	7.39159	7.22006	7.48551	coding	NM_002530	NTRK3	RefSeq_coding	2818	chr15	-	88419987	88799661		TGTCTACAGCACGGATTATTACAGGGTGGGAGGACACACCATGCTCCCCATTCGCTGGAT	4916	Hs.410969	GO:0005524|GO:0043121|GO:0005030|GO:0000166|GO:0016740|GO:0004714|GO:0030154|GO:0071300|GO:0090102|GO:0042490|GO:0019056|GO:0007275|GO:0048712|GO:0060548|GO:0007399|GO:0048665|GO:0001764|GO:0048691|GO:0046777|GO:0048678|GO:0051412|GO:0045471|GO:0006950|GO:0007169|GO:0005737|GO:0005887|GO:0005624|GO:0005886	NP_002521	Neurotrophic tyrosine kinase, receptor, type 3
ASHG19A3A005024	3.0376	1.60293	3.0376	up	20.3591	47.0827	67.9951	45.4363	4.05406	5.3487	6.41857	5.20372	coding	NM_018313	PBRM1	RefSeq_coding	7592	chr3	-	52579367	52719866		ATATTGAAGAGATGGGAGAAGAAGATAGTGAGTCTACCCCAAAGTCTGCCAAAGGCAGTG	55193	Hs.189920	GO:0003677|GO:0003682|GO:0005515|GO:0006338|GO:0007067|GO:0008285|GO:0000228|GO:0005634	NP_851385	Polybromo 1
ASHG19A3A020714	2.0333	1.02382	2.0333	up	29.3737	82.9403	35.2287	49.3952	4.64676	6.11425	5.56424	5.33326	coding	NM_014667	VGLL4	RefSeq_coding	3725	chr3	-	11597543	11762220		AGACGCCATTGGATGTTTTGTCCAGGGCAGCATCTCTGGTGCATGCTGATGACGAAAAAC	9686	Hs.728155	GO:0005634	NP_055482	Vestigial like 4 (Drosophila)
ASHG19A3A003823	2.11847	1.08302	2.11847	up	32.4655	70.4712	39.9006	76.7283	4.79801	5.89195	5.72155	6.02958	coding	NM_001178064	NELF	RefSeq_coding	3562	chr9	-	140342024	140353786		GGCAGCCGGAGGGTGAAGGCCCAGAGCAGTGACCTGCAGAGCTCCCACTGCACGCTGGAC	26012	Hs.455336	GO:0005634|GO:0005886	NP_056352	Nasal embryonic LHRH factor
ASHG19A3A048601	2.33426	1.22297	2.33426	up	27.7538	74.1883	37.9972	62.4681	4.5568	5.96676	5.65866	5.71387	coding	NM_001136269	DAZAP2	RefSeq_coding	1219	chr12	+	51632507	51640501		AATATAACTTACAAGCCAGAGTGAGCCCATTAATGGATTTGGTCAGGCTCCCTCTGGAGA	9802	Hs.369761	GO:0050699|GO:0005515	NP_055579	DAZ associated protein 2
ASHG19A3A048432	3.99247	1.99728	3.99247	up	374.298	1642.67	2988.4	968.042	8.5464	10.1644	11.6444	9.82233	coding	NM_017435	SLCO1C1	RefSeq_coding	3381	chr12	+	20848398	20906318	NM_001145944,	CTCCCCACCTGGCAAAATTGTTCAAAATTGCTGTGGAGTTTACCTCAGTTTCCTCTTTCA	53919	Hs.47261	GO:0015125|GO:0015349|GO:0005215|GO:0006811|GO:0043252|GO:0070327|GO:0055085|GO:0016021|GO:0005886	NP_059131	Solute carrier organic anion transporter family, member 1C1
ASHG19A3A029867	2.23421	1.15977	2.23421	up	332.598	1039.97	611.966	879.992	8.37045	9.53533	9.38164	9.67369	coding	NM_001135106	KCNK16	RefSeq_coding	947	chr6	-	39283946	39290330		ATCTCTGCATGAGGCCCCCGGGGGGGGCCCAGAAACCCCTTTCATCCTCCCCAGTCCCAC	83795	Hs.287765	GO:0005267|GO:0005244|GO:0006811|GO:0071805|GO:0006813|GO:0016021|GO:0016020	NP_115491	Potassium channel, subfamily K, member 16
ASHG19A3A048657	2.11293	1.07924	2.11293	up	26.2411	56.0268	36.6103	53.1749	4.47004	5.58092	5.60985	5.45708	coding	NM_173860	HOXC12	RefSeq_coding	849	chr12	+	54348713	54350348		AGAACCGGAGAATGAAAAAGAAAAGACTTCTGTTGAGGGAGCAAGCTCTCTCCTTCTTTT	3228	Hs.381267	GO:0043565|GO:0003700|GO:0030528|GO:0007275|GO:0006355|GO:0005634	NP_776272	Homeobox C12
ASHG19A3A002408	2.11975	1.08389	2.11975	up	290.027	844.374	540.141	651.059	8.15457	9.26321	9.21567	9.23649	coding	NM_001136158	OTUD5	RefSeq_coding	2700	chrX	-	48779304	48814893		GATTGGACACCATCTCCCAACCCCAGGGACTCGGGCAAGGGTGCCGAAGATAGACAAGAG	55593	Hs.496098	GO:0008234|GO:0008233|GO:0032480	NP_060072	OTU domain containing 5
ASHG19A3A007833	2.02737	1.01961	2.02737	up	6194.24	14884	13586.6	11509.8	12.6021	13.4252	13.9343	13.5056	coding	NM_153357	SLC16A11	RefSeq_coding	1803	chr17	-	6944948	6947242		CCACTTGTTGATTATTTTCTTGTTTGAGCCCCTCCCCCAATAAAGAATTTTTATCGGGTT	162515	Hs.336564	GO:0015293|GO:0055085|GO:0016021|GO:0005886	NP_699188	Solute carrier family 16, member 11 (monocarboxylic acid transporter 11)
ASHG19A3A008404	2.17118	1.11848	2.17118	up	556.273	2095.01	1251.1	951.851	9.11908	10.5221	10.3963	9.79428	coding	NM_001015053	HDAC5	RefSeq_coding	5327	chr17	-	42154120	42201014		ATTCTGCTTCTTCAACTCTGTAGCCATCACCGCAAAACTCCTACAGCAGAAGTTGAACGT	10014	Hs.438782	GO:0032041|GO:0046969|GO:0046970|GO:0004407|GO:0034739|GO:0016787|GO:0010843|GO:0005515|GO:0005080|GO:0070491|GO:0016566|GO:0008134|GO:0042113|GO:0030183|GO:0032869|GO:0016568|GO:0006325|GO:0006338|GO:0006342|GO:0016575|GO:0006954|GO:0090051|GO:0010553|GO:0010832|GO:0000122|GO:0010552|GO:0051091|GO:0043393|GO:0005737|GO:0000118|GO:0005634	NP_005465	Histone deacetylase 5
ASHG19A3A000539	2.55862	1.35536	2.55862	up	1549.33	7485	3765.41	3319.01	10.6556	12.3885	11.9917	11.6528	coding	NM_000088	COL1A1	RefSeq_coding	5927	chr17	-	48261458	48279000		ACCCCCTGGTGAATCTGGACGTGAGGGGGCTCCTGGTGCCGAAGGTTCCCCTGGACGAGA	1277	Hs.172928	GO:0005201|GO:0042802|GO:0048407|GO:0005515|GO:0016563|GO:0007411|GO:0007596|GO:0001568|GO:0060346|GO:0060351|GO:0071363|GO:0071300|GO:0032964|GO:0030199|GO:0048706|GO:0001958|GO:0060325|GO:0001957|GO:0050900|GO:0010812|GO:0001649|GO:0030168|GO:0090263|GO:0030335|GO:0010718|GO:0070208|GO:0034504|GO:0015031|GO:0051591|GO:0031960|GO:0042542|GO:0010035|GO:0009612|GO:0007584|GO:0043434|GO:0007605|GO:…	NP_000079	Collagen, type I, alpha 1
ASHG19A3A018004	2.14357	1.10002	2.14357	up	30.3823	69.708	45.5883	58.8552	4.69726	5.87775	5.89216	5.62191	coding	NM_153640	PANK2	RefSeq_coding	1763	chr20	+	3870462	3904501		CGGCTGGAGGCCTCGGGTGCTCCGAAAGCGGTACCTTCGGGGGCCCCCCCGCACCCATTG	80025	Hs.516859	GO:0005524|GO:0000166|GO:0004594|GO:0005515|GO:0016740|GO:0008219|GO:0015937|GO:0009108|GO:0015939|GO:0006766|GO:0006767|GO:0005737|GO:0005758|GO:0005739|GO:0005730|GO:0005634	NP_705904	Pantothenate kinase 2
ASHG19A3A002197	2.00902	1.00649	2.00902	up	29.6836	63.4322	49.77	46.6908	4.6623	5.75139	6.0073	5.24769	coding	NM_001130824	SUPT5H	RefSeq_coding	3659	chr19	+	39936185	39967306		CGAAGGCGGAGGTGGAGCCCGAGAGCAGCAGCGGAAGATGTCGGACAGCGAGGACAGCAA	6829	Hs.631604	GO:0019899|GO:0008148|GO:0008159|GO:0005515|GO:0046982|GO:0007049|GO:0006338|GO:0010467|GO:0006370|GO:0000122|GO:0032968|GO:0045944|GO:0050434|GO:0010033|GO:0045090|GO:0006368|GO:0006368|GO:0006354|GO:0006366|GO:0016032|GO:0005730|GO:0005654|GO:0005654|GO:0005634	NP_003160	Suppressor of Ty 5 homolog (S. cerevisiae)
ASHG19A3A008592	2.31514	1.2111	2.31514	up	5870.19	14319.1	13840.3	14184.8	12.5036	13.3612	13.9585	13.8245	coding	NM_001082534	CA10	RefSeq_coding	2951	chr17	-	49707674	50237377		CCTGGATCTTCCCAGGGATTCCCTCTACGCTCCCTCCTCTTCTTCAATAACCCCAAAGAG	56934	Hs.463466	GO:0003674|GO:0007420|GO:0005575	NP_064563	Carbonic anhydrase X
ASHG19A3A023099	3.24195	1.69686	3.24195	up	16.0284	52.0733	26.7222	51.362	3.67642	5.4824	5.23833	5.39912	coding	NM_032839	DIRC2	RefSeq_coding	3348	chr3	+	122513900	122599983		TGTGCATTTTTAGTTGGACCACTTGTTGTTCCAGCTCCCAATGGGACATCACCTCTTCTT	84925	Hs.477346	GO:0006810|GO:0016021|GO:0016020	NP_116228	Disrupted in renal carcinoma 2
ASHG19A3A044208	2.0084	1.00605	2.0084	up	221.89	591.638	388.417	450.14	7.737	8.7806	8.76021	8.6883	coding	NM_001171971	CDHR1	RefSeq_coding	2698	chr10	+	85954411	85979374		AAATTTCTATGTTTACAGAAGCAACTGAATACTTCCCTACCCACCAACATGCTCCTGGCT	92211	Hs.137556	GO:0005509|GO:0004872|GO:0007155|GO:0007156|GO:0045494|GO:0050896|GO:0005887|GO:0005886	NP_149091	Cadherin-related family member 1
ASHG19A3A027686	4.01408	2.00507	4.01408	up	9.63434	42.7363	17.494	46.8591	3.07042	5.21744	4.75518	5.25384	coding	NM_000851	GSTM5	RefSeq_coding	1583	chr1	+	110254863	110260888		CCCTGATCTAGATATCCTTCGTCATGACACTTCTCAATAAAACGTATCCCACCGTATTGT	2949	Hs.75652	GO:0004364|GO:0016740|GO:0008152|GO:0006805|GO:0005737|GO:0005789	NP_000842	Glutathione S-transferase mu 5
ASHG19A3A035224	2.47788	1.30911	2.47788	up	332.709	999.208	1079.99	719.9	8.37093	9.48336	10.1722	9.38458	coding	NM_176882	TAS2R40	RefSeq_coding	972	chr7	+	142919171	142920142		TCTCGAGAGATGTCTTCAATGTGTATGTGAATAGCTCCATTCCTATCCCCTCCTCCAACT	259286	Hs.352241	GO:0004930|GO:0004872|GO:0050896|GO:0050909|GO:0016021|GO:0016020	NP_795363	Taste receptor, type 2, member 40
ASHG19A3A036729	2.54789	1.3493	2.54789	up	40.826	518.255	42.6924	43.1633	5.15758	8.59836	5.80407	5.11821	coding	NM_005807	PRG4	RefSeq_coding	5059	chr1	+	186265404	186283686	NM_001127709,	TGATTATAACTGTCAACACTACATGGAGTGCTGCCCTGATTTCAAGAGAGTCTGCACTGC	10216	Hs.647723	GO:0030247|GO:0005515|GO:0005044|GO:0008283|GO:0006955|GO:0005576	NP_005798	Proteoglycan 4
ASHG19A3A010180	3.71579	1.89367	3.71579	up	25.9487	110.045	47.8862	111.12	4.45172	6.48879	5.95747	6.58991	coding	NM_145287	ZNF519	RefSeq_coding	6810	chr18	-	14099941	14132489	NM_001039127,	CCCAACAGAATTTATATAGAGATGTGATGTTGGAGAACTACAGAAACCTCGTCTCCCTGG	162655	Hs.352635	GO:0003677|GO:0046872|GO:0008270|GO:0006355|GO:0005622|GO:0005634	NP_660330	Zinc finger protein 519
ASHG19A3A016082	2.28483	1.19209	2.28483	up	177.18	500.29	362.953	418.929	7.40384	8.54857	8.66534	8.57387	coding	NM_001103170	AADACL3	RefSeq_coding	4049	chr1	+	12776117	12788726		TTTTTCTGTTTCATGCAAGATCTGCCTCCGCTAAAGTATGATCCCGATGTTGTGGTCACG	126767	Hs.464705	GO:0016787|GO:0008152	NP_001096640	Arylacetamide deacetylase-like 3
ASHG19A3A011846	2.90398	1.53803	2.90398	up	145.001	565.344	336.421	433.203	7.09743	8.7165	8.56588	8.62402	coding	NM_012276	LILRA4	RefSeq_coding	1725	chr19	-	54844692	54850421		AAACACTGGAGTCTGAAAACAAGGTCAAACTCTCCATCCCATCCATGATGTGGGAACATG	23547	Hs.406708	GO:0004872|GO:0016021|GO:0016020	NP_036408	Leukocyte immunoglobulin-like receptor, subfamily A (with TM domain), member 4
ASHG19A3A049095	2.13913	1.09702	2.13913	up	45.5738	115.305	71.7859	87.8488	5.32814	6.5534	6.49194	6.23015	coding	NM_022491	SUDS3	RefSeq_coding	4728	chr12	+	118814357	118855839		AATCTCCAGCCCAGAGGTTCGAAGCTCGGATAGAAGATGGCAAACTGTACTATGACAAAA	64426	Hs.416630	GO:0042826|GO:0005515|GO:0016568|GO:0016580	NP_071936	Suppressor of defective silencing 3 homolog (S. cerevisiae)
ASHG19A3A018449	2.36405	1.24126	2.36405	up	955.384	2840.13	2530.67	2375.87	9.93361	10.9485	11.4097	11.1664	coding	NM_014484	MOCS3	RefSeq_coding	2458	chr20	+	49575362	49577820		TTTGACTTGCTTTGGAATTTTCAAGTCAAAGTCCCAACCCTTTGCCTCTCCCCCTTTAAT	27304	Hs.159410	GO:0005524|GO:0042292|GO:0046872|GO:0000166|GO:0016779|GO:0005515|GO:0016783|GO:0016783|GO:0004792|GO:0016740|GO:0006777|GO:0018192|GO:0032324|GO:0008033|GO:0034227|GO:0002098|GO:0006766|GO:0006767|GO:0005737|GO:0005829|GO:0005829	NP_055299	Molybdenum cofactor synthesis 3
ASHG19A3A044171	2.98369	1.5771	2.98369	up	1968.07	8640.86	6034.59	5652.9	10.9997	12.6095	12.6931	12.428	coding	NM_001099692	EIF5AL1	RefSeq_coding	3849	chr10	+	81272356	81276190		CAAATGATGTGTAATTATCTAGGTTGTAAAAATAAAACATACTCCCCCTTCCCTTGAGGA	143244	Hs.729454	GO:0003723|GO:0043022|GO:0003746|GO:0051028|GO:0008612|GO:0045901|GO:0045905|GO:0015031|GO:0006452|GO:0055085|GO:0005737|GO:0005783|GO:0005789|GO:0016020|GO:0005643|GO:0005634	NP_001093162	Eukaryotic translation initiation factor 5A-like 1
ASHG19A3A010652	2.48573	1.31367	2.48573	up	867.275	3125.02	2151.68	2227.81	9.78725	11.0732	11.1674	11.0621	coding	NM_002747	MAPK4	RefSeq_coding	4736	chr18	+	48086483	48258195		GCTTTAAGAAGGGTTCAGGAAACACAGGAATTAGTAGACAGCCCTCCCAATGCAGGTTAA	5596	Hs.433728	GO:0005524|GO:0004707|GO:0000166|GO:0004674|GO:0007049|GO:0006468	NP_002738	Mitogen-activated protein kinase 4
ASHG19A3A051819	2.7108	1.43872	2.7108	up	37.8443	142.328	45.5208	120.237	5.03889	6.83641	5.89061	6.7058	coding	NM_207168	ENSA	RefSeq_coding	771	chr1	-	150599523	150602098		GATGCATCATTTCAGAAGAAGATCAAACCATCTCTCCTACAGAAATAAATCCTCAACTTG	2029	Hs.632456	GO:0008200|GO:0019212|GO:0005515|GO:0051721|GO:0008601|GO:0005102|GO:0000086|GO:0007067|GO:0007584|GO:0006810|GO:0005737	NP_997051	Endosulfine alpha
ASHG19A3A004057	2.09636	1.06788	2.09636	up	21.2469	44.5649	21.7718	48.6034	4.12778	5.27386	5.00366	5.30946	coding	NM_002642	PIGC	RefSeq_coding	1537	chr1	-	172410597	172413230		GCTGCGCAACCCTAGGAACTCTCGGGTTCACAGTCTCTCTTTTTCTAGGAACTTGGCTGT	5279	Hs.188456	GO:0003824|GO:0017176|GO:0016757|GO:0006501|GO:0006506|GO:0044267|GO:0043687|GO:0016254|GO:0005783|GO:0005789|GO:0016021|GO:0016020	NP_714969	Phosphatidylinositol glycan anchor biosynthesis, class C
ASHG19A3A039523	3.15789	1.65896	3.15789	up	123.18	479.804	324.732	403.522	6.84921	8.48848	8.51985	8.51618	coding	NM_199326	PPP2R3B	RefSeq_coding	1244	chrX	-	294971	302590	NM_013239,	TTCTTCAACATCGAGAAGTACCTCGACCACGAGCAGAAAGAGCAGATCTCCCTGCTCAGG
ASHG19A3A044008	3.13059	1.64644	3.13059	up	32.531	113.346	68.4341	96.9757	4.80138	6.53038	6.42707	6.386	coding	NM_032804	ADO	RefSeq_coding	3739	chr10	+	64564515	64568238		GTGGGATAAAAGTTATCTTCCCCTTGGAAAGACTAATGAGCACAATGATATTAATCACTT	84890	Hs.99821	GO:0047800|GO:0046872|GO:0016491|GO:0055114|GO:0005739	NP_116193	2-aminoethanethiol (cysteamine) dioxygenase
ASHG19A3A032126	2.2429	1.16537	2.2429	up	710.939	2484.55	1491.73	1609.76	9.50185	10.7739	10.6372	10.5905	coding	NM_014320	HEBP2	RefSeq_coding	1282	chr6	+	138725335	138734582		AGGATCTAGGGAAATTTCATGTCACTTCCCTCCTTCACTGCATCACAATCATATTCCCTT	23593	Hs.486589	GO:0005737|GO:0005739	NP_055135	Heme binding protein 2
ASHG19A3A033161	2.16069	1.11149	2.16069	up	560.603	1617.47	1078.21	1435.3	9.13097	10.1406	10.17	10.4167	coding	NM_001145306	CDK6	RefSeq_coding	11733	chr7	-	92234236	92465941		AGAGAGTGCTGGTAACTCCTTCCCCAGAGTCTGATTACCTGCTCCGCGAGGCCGCGGACA	1021	Hs.119882	GO:0005524|GO:0030332|GO:0004693|GO:0000166|GO:0005515|GO:0000080|GO:0000080|GO:0007049|GO:0043697|GO:0051301|GO:0042063|GO:0030097|GO:0000278|GO:0045786|GO:0050680|GO:0045668|GO:0001954|GO:0048146|GO:0006468|GO:0045646|GO:0010468|GO:0010468|GO:0009615|GO:0000307|GO:0005737|GO:0005829|GO:0005634|GO:0001726	NP_001250	Cyclin-dependent kinase 6
ASHG19A3A047585	2.03678	1.02629	2.03678	up	1164.19	3845.67	2093.86	2521.24	10.2312	11.4053	11.1198	11.2473	coding	NM_004388	CTBS	RefSeq_coding	3152	chr1	-	85018803	85040163		GTCAGATCTGGTCAGAATGTATTGCAGCAGCCAATGCTCCCTATAATCAGACATTAACTG	1486	Hs.513557	GO:0043169|GO:0004568|GO:0005975|GO:0006032|GO:0009313|GO:0005764	NP_004379	Chitobiase, di-N-acetyl-
ASHG19A3A023889	2.00241	1.00174	2.00241	up	20.5624	34.6194	28.0554	40.0484	4.07046	4.93571	5.29383	4.98705	coding	NM_001313	CRMP1	RefSeq_coding	3046	chr4	-	5822491	5890315		CCGAGGGCGCCAGAGGGGGCCATGTCGTACCAGGGCAAGAAGAGCATCCCGCACATCACG	1400	Hs.135270	GO:0004157|GO:0016810|GO:0005515|GO:0007411|GO:0007399|GO:0006139|GO:0005737|GO:0005856|GO:0005829|GO:0005815|GO:0005819	NP_001304	Collapsin response mediator protein 1
ASHG19A3A000646	2.12492	1.08741	2.12492	up	20.5662	47.897	21.9667	42.496	4.07131	5.37111	5.01317	5.09188	coding	NM_001001329	PRKCSH	RefSeq_coding	2253	chr19	+	11546268	11561780		CGAGGTGCAGGGGGAGCAGCCCAAGCCGGCCAGCCCTGCTGAGGAAGACAAAATGCCGCC	5589	Hs.610830	GO:0003723|GO:0005509|GO:0005080|GO:0044267|GO:0045087|GO:0007243|GO:0043687|GO:0018279|GO:0006457|GO:0051291|GO:0005783|GO:0005788|GO:0005622	NP_002734	Protein kinase C substrate 80K-H
ASHG19A3A006698	2.34907	1.23209	2.34907	up	1390.08	4950.24	3349.87	3353.62	10.5052	11.7428	11.8024	11.6666	coding	NM_184086	TRIM55	RefSeq_coding	2483	chr8	+	67039277	67087716		ACCTGCTGCGGATGCCCCTGTGACACAGATTGGATTTGAGGCTCCTCCCCTCCAGGGACA	84675	Hs.85524	GO:0046872|GO:0004871|GO:0008270|GO:0007165|GO:0005737|GO:0005622|GO:0005874|GO:0005634	NP_908975	Tripartite motif-containing 55
ASHG19A3A046283	3.882	1.9568	3.882	up	13.2509	61.4839	35.1314	36.5518	3.4111	5.70902	5.561	4.83367	coding	NM_024841	PRR5L	RefSeq_coding	3965	chr11	+	36397534	36486753		GCGGAGGCGAGCGGCGGGTGTGCGCGACTCGGGGTGATTCACGCCGGGGACCCCAAGGAG	79899	Hs.19987	GO:0005739	NP_079117	Proline rich 5 like
ASHG19A3A022054	2.49077	1.31659	2.49077	up	1812.73	5574.94	3796.88	6694.16	10.8902	11.9384	12.009	12.6729	coding	NM_181573	RFC4	RefSeq_coding	1486	chr3	-	186507683	186524484		TGGCTCATCACCTGCCTAAATAAAACCGTATACGGGCAAACTCCCTCCGCAAGCAGCGCG	5984	Hs.714318	GO:0005524|GO:0003689|GO:0017111|GO:0000166|GO:0005515|GO:0006281|GO:0006281|GO:0006260|GO:0006260|GO:0006271|GO:0000084|GO:0000075|GO:0000278|GO:0006289|GO:0006297|GO:0048015|GO:0000723|GO:0000722|GO:0032201|GO:0006283|GO:0005663|GO:0005654|GO:0005654|GO:0005634	NP_853551	Replication factor C (activator 1) 4, 37kDa
ASHG19A3A053664	2.00548	1.00395	2.00548	up	88.1844	218.972	128.255	186.788	6.35047	7.41428	7.2825	7.36647	coding	NM_024096	DCTPP1	RefSeq_coding	1143	chr16	-	30435020	30441373		GAGAGATCTGGTTTCTAGCAAATTCCCAGTAGGATGTCATGTAAGTTCCTTCCCCCTCTT	79077	Hs.632191	GO:0047840|GO:0016787|GO:0042802|GO:0000287|GO:0047429|GO:0000166|GO:0032556|GO:0009143|GO:0051289|GO:0005737|GO:0005829	NP_077001	DCTP pyrophosphatase 1
ASHG19A3A035329	2.1585	1.11003	2.1585	up	19.3609	30.6897	33.3889	39.5033	3.97031	4.77417	5.50272	4.96413	coding	NM_203399	STMN1	RefSeq_coding	1518	chr1	-	26226608	26233368		TTGGGGCGAGGCGGGCATGTGGCTCTACAAGGTGGAGTCCAGGCGGCCAAAGTTTGGAAA	3925	Hs.209983	GO:0005515|GO:0004871|GO:0015631|GO:0007409|GO:0007420|GO:0030154|GO:0035556|GO:0007019|GO:0007052|GO:0007275|GO:0031115|GO:0007399|GO:0051272|GO:0009615|GO:0007165|GO:0005737|GO:0005856|GO:0005622|GO:0005874	NP_981946	Stathmin 1
ASHG19A3A017201	2.23431	1.15983	2.23431	up	391.948	1021.54	891.541	1028.04	8.62062	9.5105	9.91958	9.91126	coding	NM_001080437	SNED1	RefSeq_coding	6834	chr2	+	241938254	242033643		AACAGTTTTGCCTATGGCCAAGCAAGGCAATAAAGACAAACTCTCCCTTTTCCCCATTGC	25992	Hs.471834	GO:0005509|GO:0007160|GO:0005576	NP_001073906	Sushi, nidogen and EGF-like domains 1
ASHG19A3A029896	2.54186	1.34589	2.54186	up	941.121	3573.24	2505.97	2303.6	9.91421	11.2742	11.3893	11.1168	coding	NM_007162	TFEB	RefSeq_coding	2364	chr6	-	41651715	41702798		CGCCCACTCCCCCTCCACCGGACACGGCTGGGGCCGGCGATGCCTGAGAGGGGGTCGGAG	7942	Hs.485360	GO:0003677|GO:0010843|GO:0046982|GO:0003700|GO:0003700|GO:0030528|GO:0001892|GO:0006959|GO:0010552|GO:0045893|GO:0006355|GO:0006351|GO:0006351|GO:0005737|GO:0005634|GO:0005634|GO:0005667	NP_009093	Transcription factor EB
ASHG19A3A054821	2.26339	1.17848	2.26339	up	126.277	390.17	195.065	319.277	6.88712	8.19482	7.84774	8.15423	coding	NM_001100624	CENPN	RefSeq_coding	4659	chr16	+	81040102	81065090		AGCTGAATCTGTCTCCCAAATTGCAATTCCTAAGACCTCAATAAAAACACCTTGTCTTGC	55839	Hs.726537	GO:0034080|GO:0000087|GO:0000278|GO:0000236|GO:0006334|GO:0000777|GO:0005829|GO:0005654|GO:0005634	NP_060925	Centromere protein N
ASHG19A3A005449	2.06973	1.04944	2.06973	up	141.301	392.842	227.842	301.028	7.06001	8.20522	8.04971	8.07342	coding	NM_031264	CDHR5	RefSeq_coding	2907	chr11	-	616564	625067		TCCGAACAGGAGCCCCCCTCCACAGGTGGCGGCCCCTCGGAGGACAAGCGCTTCTCGGTG	53841	Hs.165619	GO:0005509|GO:0016339|GO:0007155|GO:0007156|GO:0005905|GO:0016021|GO:0016020|GO:0005886	NP_112554	Cadherin-related family member 5
ASHG19A3A012175	2.21407	1.1467	2.21407	up	115.538	286.643	215.04	277.558	6.75173	7.77297	7.97532	7.947	coding	NM_001079935	OR7E24	RefSeq_coding	1020	chr19	+	9361719	9362739		TGCAGGCTGCATGGCAGAATCATCAAATCTCATCATCTCCATCCTTTTTGTTATATGGGA	26648	Hs.129832	GO:0004984|GO:0004872|GO:0050896|GO:0007608|GO:0016021|GO:0005886	NP_001073404	Olfactory receptor, family 7, subfamily E, member 24
ASHG19A3A054816	2.19573	1.1347	2.19573	up	99.4574	311.551	154.513	214.978	6.53058	7.89054	7.53177	7.57354	coding	NM_130791	WWOX	RefSeq_coding	735	chr16	+	78133550	78312593		CCCTCCGCCAGAAAAGTGCAGAATAAAAATTTTCCACTAGCAAAAGAAGGAAAAAATAAA	51741	Hs.461453	GO:0050662|GO:0048037|GO:0016491|GO:0016491|GO:0005515|GO:0046983|GO:0006915|GO:0006917|GO:0030178|GO:0001649|GO:0055114|GO:0048705|GO:0008202|GO:0005794|GO:0005737|GO:0005737|GO:0005739|GO:0005634	NP_570859	WW domain containing oxidoreductase
ASHG19A3A006373	2.57464	1.36437	2.57464	up	15.0338	33.1698	11.0312	62.8725	3.59043	4.87861	4.26012	5.72567	coding	NM_173217	ST6GAL1	RefSeq_coding	3746	chr3	+	186648515	186796339		CCCCTGGGGGATTAGCCAGAAGCAGATGATCATGACGCAGTCCTGAGGTTTAATGGGGCA	6480	Hs.207459	GO:0003835|GO:0008373|GO:0044267|GO:0006959|GO:0043687|GO:0018279|GO:0006486|GO:0006464|GO:0005794|GO:0032580|GO:0000139|GO:0005576|GO:0030173|GO:0016021|GO:0016020	NP_775324	ST6 beta-galactosamide alpha-2,6-sialyltranferase 1
ASHG19A3A011308	2.55842	1.35525	2.55842	up	328.997	886.535	935.371	964.788	8.35354	9.32972	9.98024	9.81641	coding	NM_031448	C19orf12	RefSeq_coding	4702	chr19	-	30189794	30206452		GGCCCGGGCTGCAGCCGCGTCTGATCGCCGAGCGCGCCGCGTAGACCTCCGCTCCCCCAG	83636	Hs.529094	GO:0016021|GO:0016020	NP_113636	Chromosome 19 open reading frame 12
ASHG19A3A017883	2.2798	1.18891	2.2798	up	1549.99	4490.71	3266.88	4766.01	10.6567	11.6043	11.7633	12.1692	coding	NM_080833	C20orf151	RefSeq_coding	2853	chr20	-	60985292	61002629		ATCCTGTCTTGTTGCCTGTGCAGGTTCACAGCCCGCTCACTTCTCTCTCCCTGTGAAGAG	140893	Hs.180374		NP_543023	Chromosome 20 open reading frame 151
ASHG19A3A022119	2.32171	1.21519	2.32171	up	43.1395	121.034	51.265	121.568	5.2449	6.61499	6.04516	6.7201	coding	NM_001166305	TMEM44	RefSeq_coding	2503	chr3	-	194308402	194354150		CGTTCTCCCAGCGGACATTGGCGAGCCGCTGCCCAGCGTCAGGTGCTGGGCACTGAGATG	93109	Hs.478729	GO:0016021|GO:0016020	NP_612408	Transmembrane protein 44
ASHG19A3A015393	2.06317	1.04486	2.06317	up	21.3812	36.7398	29.173	45.1341	4.13934	5.01771	5.34156	5.19334	coding	NM_001080473	MFSD2B	RefSeq_coding	1508	chr2	+	24232952	24247143		ATAAGGCAGGGGTCTGCAAGCAAGCAGAGGAGGTGGTGGTCACCCTCAAAGTCCTCATTG	388931	Hs.407482	GO:0006810|GO:0016021|GO:0016020	NP_001073942	Major facilitator superfamily domain containing 2B
ASHG19A3A008340	2.29085	1.19588	2.29085	up	37.3648	179.014	28.9424	84.2758	5.01848	7.14621	5.33156	6.16531	coding	NM_000226	KRT9	RefSeq_coding	2290	chr17	-	39722095	39728310		CAACAAAACTCTCCTGGACATTGACAACACTCGCATGACACTGGATGACTTCAGGATAAA	3857	Hs.654569	GO:0005515|GO:0005200|GO:0008544|GO:0045109|GO:0043588|GO:0007283|GO:0045095|GO:0048471	NP_000217	Keratin 9
ASHG19A3A011439	2.49161	1.31708	2.49161	up	37.774	94.9896	55.9578	112.049	5.03637	6.2933	6.16416	6.60287	coding	NM_020862	LRFN1	RefSeq_coding	3212	chr19	-	39797456	39805976		GTGCCCGGAATACGCATGTACCAGGTTCAGTACAACAGTTCCGTTGATGACTCCCTCGTC	57622	Hs.97860	GO:0030054|GO:0016021|GO:0005886|GO:0014069|GO:0045211|GO:0045202	NP_065913	Leucine rich repeat and fibronectin type III domain containing 1
ASHG19A3A048712	2.02179	1.01563	2.02179	up	2203.89	5787.43	4183.67	5404.28	11.1509	11.9978	12.1397	12.362	coding	NM_022465	IKZF4	RefSeq_coding	5506	chr12	+	56414688	56432219		GAAAAGGGATGCTGTAGCCTAGCATCTCCCCCACTATATACACATATACATTCTCTCCAG	64375	Hs.553221	GO:0003677|GO:0046872|GO:0046982|GO:0042803|GO:0003700|GO:0016564|GO:0008270|GO:0045892|GO:0006351|GO:0005622|GO:0005634	NP_071910	IKAROS family zinc finger 4 (Eos)
ASHG19A3A045660	2.10673	1.07501	2.10673	up	65.2403	167.566	89.4108	150.082	5.8844	7.05035	6.79153	7.03633	coding	NM_002519	NPAT	RefSeq_coding	5962	chr11	-	108028120	108093365		AATGTCATTCCTGGTGCTCAGGAAAAGAAAGCACATGCCAGTTTAATGTCTCCCGGTAGA	4863	Hs.171061	GO:0008022|GO:0047485|GO:0005515|GO:0003700|GO:0016563|GO:0003713|GO:0003713|GO:0003714|GO:0007049|GO:0010468|GO:0000083|GO:0006351|GO:0015030|GO:0044428|GO:0005634	NP_002510	Nuclear protein, ataxia-telangiectasia locus
ASHG19A3A006699	2.71677	1.44189	2.71677	up	261.293	925.236	723.32	685.469	7.99648	9.38198	9.61859	9.31453	coding	NM_184087	TRIM55	RefSeq_coding	1850	chr8	+	67039277	67087716		CAGCCAGCTGGAAGACACCTGCAAAACTATCGAGATTGGATTTGAGGCTCCTCCCCTCCA	84675	Hs.85524	GO:0046872|GO:0004871|GO:0008270|GO:0007165|GO:0005737|GO:0005622|GO:0005874|GO:0005634	NP_908975	Tripartite motif-containing 55
ASHG19A3A020255	2.16946	1.11734	2.16946	up	5393.21	13290.3	11506.4	12365.1	12.4109	13.2692	13.6719	13.6435	coding	NM_024676	C1orf113	RefSeq_coding	2333	chr1	+	36772707	36786948	NM_001162530,	AAGGAACCAAAAAAGTTGATGCCCAAAACATCCCTCCCCACAGTCAAGAAGCTAGCAACA	79729	Hs.524496		NP_078952	Chromosome 1 open reading frame 113
ASHG19A3A054074	2.03727	1.02664	2.03727	up	93.4155	265.174	112.945	221.114	6.43741	7.67108	7.10522	7.61585	coding	NM_152339	SPATA2L	RefSeq_coding	2366	chr16	-	89762765	89768099		CCTCCCCAGAACACTCAGAGGGACGGTCAACATCAGAGCACATTAAACGCTGGTGAAACC	124044	Hs.374556		NP_689552	Spermatogenesis associated 2-like
ASHG19A3A008812	2.07315	1.05182	2.07315	up	11028.6	25548.1	21833.1	21568.3	13.3994	14.2862	14.6321	14.4353	coding	NM_001988	EVPL	RefSeq_coding	6587	chr17	-	74002926	74023507		TTTATTATTTTACTAACATGGTGATGGGCTCCCTCCCCTAACCTTGGTGCCTGATCCATC	2125	Hs.500635	GO:0030674|GO:0005198|GO:0008544|GO:0031424|GO:0030216|GO:0018149|GO:0030054|GO:0001533|GO:0005737|GO:0030057	NP_001979	Envoplakin
ASHG19A3A049861	2.6062	1.38195	2.6062	up	35.6137	93.7904	54.056	111.227	4.94617	6.27594	6.11707	6.59134	coding	NM_001127202	PCID2	RefSeq_coding	1950	chr13	-	113831924	113863029		TGCTGAGGCTGAGATTTTCAGCACACCCGAGTTAATCTCCTTCATTTGTAACTAATTTCA	55795	Hs.508769	GO:0005515|GO:0016563|GO:0043066|GO:2000117|GO:0043193|GO:0090267|GO:0043488|GO:0048536|GO:0005575	NP_060856	PCI domain containing 2
ASHG19A3A021119	2.25364	1.17226	2.25364	up	160.644	505.002	276.024	372.921	7.24928	8.56232	8.30585	8.39643	coding	NM_001143833	IQCF6	RefSeq_coding	447	chr3	-	51812577	51813009		GCGCTGACAGAGCCAAGGAGGCTGGATCTCTCTTCCAATAAAGACCCTTACTGACCATAC	440956	Hs.444316		NP_001137305	IQ motif containing F6
ASHG19A3A020320	2.27794	1.18773	2.27794	up	101.929	314.638	167.961	235.706	6.56616	7.90443	7.64772	7.70951	coding	NM_001001479	SLC35E4	RefSeq_coding	2542	chr22	+	31031792	31043862		AACTTGTTACAATGACGATGATGATGATTCTTGGCGGTTACACAATCCTTCCTCCTGGGG	339665	Hs.725375	GO:0016021|GO:0016020	NP_001001479	Solute carrier family 35, member E4
ASHG19A3A022389	2.1298	1.09072	2.1298	up	169.949	507.512	300.454	345.122	7.33232	8.57	8.41747	8.28165	coding	NM_001040432	ZCWPW2	RefSeq_coding	1752	chr3	+	28431986	28566630		GATTGTCTATTCACAGCTCCCTCTTGGAAGCCTGGTTTTGGTAAAATTACAGAATTGGCC	152098	Hs.659030	GO:0046872|GO:0008270	NP_001035522	Zinc finger, CW type with PWWP domain 2
ASHG19A3A002684	2.60416	1.38082	2.60416	up	30.7508	110.669	49.4473	65.779	4.71669	6.49656	6.00054	5.79543	coding	NM_001144759	PHLDB1	RefSeq_coding	5298	chr11	+	118478305	118528741		TTTCCCGAAGACCACATCGACCCTCAAAGAGGTTTACCGCTCCAAGATGGATGGCGAGGC	23187	Hs.504062		NP_055972	Pleckstrin homology-like domain, family B, member 1
ASHG19A3A039101	2.02522	1.01808	2.02522	up	21.0747	37.0767	22.3329	49.4178	4.11331	5.02898	5.03092	5.33425	coding	NM_007203	PALM2-AKAP2	RefSeq_coding	7534	chr9	+	112542576	112934789		AAGGAAGGTGAGTCAGCCTCGAACGCCACAGAAACATCCGGCCCAGACATGACTATCAAG	11217	Hs.591908	GO:0019899|GO:0005515	NP_001185585	A kinase (PRKA) anchor protein 2
ASHG19A3A052369	2.38868	1.25622	2.38868	up	2075.45	7415.56	4801.79	5168.8	11.0788	12.3739	12.3388	12.2922	coding	NM_001024211	S100A13	RefSeq_coding	667	chr1	-	153591279	153600117	NM_005979,	GAAATTTGACACCTCCGGGCTTGGAAGCAGCTCTCTCCTCCTTCCCCGCTGCTTATAAAC	6284	Hs.516505	GO:0050786|GO:0005509|GO:0005507|GO:0048602|GO:0008289|GO:0005515|GO:0042803|GO:0008270|GO:0050663|GO:0050703|GO:0043303|GO:0043123|GO:0015031|GO:0005737|GO:0005829|GO:0005576|GO:0005615|GO:0005634|GO:0048471	NP_005970	S100 calcium binding protein A13
ASHG19A3A001430	2.09159	1.0646	2.09159	up	241.979	701.027	401.044	549.546	7.87261	9.00663	8.80963	8.99536	coding	NM_001042518	SERPINA9	RefSeq_coding	1551	chr14	-	94929059	94942670		GAGTCAGAACATCTTCTTCTCCCCTGCGAGGATCAACAGCCATGTGAAAAAGAAGACCCA	327657	Hs.317970	GO:0030414|GO:0004867|GO:0010951|GO:0030162|GO:0005737|GO:0005576|GO:0016020	NP_783866	Serpin peptidase inhibitor, clade A (alpha-1 antiproteinase, antitrypsin), member 9
ASHG19A3A028186	2.79012	1.48032	2.79012	up	339.003	1467.11	944.726	862.267	8.39722	10.0026	9.98793	9.64215	coding	NM_007204	DDX20	RefSeq_coding	3513	chr1	+	112298189	112310198		TTAGTGTCTTCGCGGGAAAACTGCCAATAAAGTTTTTCTTCTTCTCGCTCCCAAGATCCC	11218	Hs.591405	GO:0005524|GO:0004004|GO:0003677|GO:0004386|GO:0016787|GO:0000166|GO:0005515|GO:0016564|GO:0016070|GO:0006396|GO:0008380|GO:0000244|GO:0006917|GO:0006397|GO:0034660|GO:0000122|GO:0043065|GO:0000387|GO:0015030|GO:0005737|GO:0005856|GO:0005829|GO:0005829|GO:0005654|GO:0005634|GO:0005681|GO:0017053	NP_009135	DEAD (Asp-Glu-Ala-Asp) box polypeptide 20
ASHG19A3A012022	2.09349	1.06591	2.09349	up	821.898	2381.88	1577.09	2002.35	9.70929	10.7129	10.7172	10.8955	coding	NM_182973	TMPRSS9	RefSeq_coding	3180	chr19	+	2389783	2426085		ACAACTTCTCCCTCACAGACCGCATGATCTGCGCAGGCTTCCTGGAAGGCAAAGTCGACT	360200	Hs.465560	GO:0008233|GO:0004252|GO:0006508|GO:0005887|GO:0005886	NP_892018	Transmembrane protease, serine 9
ASHG19A3A031538	2.18388	1.12689	2.18388	up	20.5914	59.4991	16.9174	45.9443	4.07321	5.66262	4.71448	5.22319	coding	NM_006586	CNPY3	RefSeq_coding	1783	chr6	+	42896859	42907007		AAGGGCGTAAAAAGATAGTCTTCCCATTAGCTAGAGAGCAAACCCCAGAAAGCCTATTGG	10695	Hs.414099	GO:0005102|GO:0045087|GO:0005783	NP_006577	Canopy 3 homolog (zebrafish)
ASHG19A3A003528	2.01624	1.01167	2.01624	up	51.6687	100.371	81.8541	109.258	5.52258	6.3674	6.66825	6.5671	coding	NM_020155	GPR137	RefSeq_coding	1822	chr11	+	64053581	64056972	NM_001170726,	AGCACAGCCGGGGTGAGAGCACCAGGTGCCAGGACCAGGCGGCCACCACCACAGTCTCTA	56834	Hs.523763	GO:0016021|GO:0016020	NP_064540	G protein-coupled receptor 137
ASHG19A3A009865	2.67026	1.41698	2.67026	up	20.1071	72.5024	26.2138	45.1917	4.03151	5.93607	5.21424	5.19516	coding	NM_001127687	ADIPOR1	RefSeq_coding	2143	chr1	-	202909962	202927700		GACCAAACTGGACAATGGACTTTGCTCACTATGATGACATGATCTCCATTGACCTCCATT	51094	Hs.5298	GO:0042562|GO:0042802|GO:0046982|GO:0019901|GO:0004872|GO:0019395|GO:0009755|GO:0006629|GO:0016021|GO:0005886	NP_057083	Adiponectin receptor 1
ASHG19A3A029800	2.11907	1.08343	2.11907	up	3394.95	10730.1	6381.23	7599.7	11.7698	12.9315	12.772	12.856	coding	NM_001143944	LEMD2	RefSeq_coding	2376	chr6	-	33738990	33754719		ACTCCCTCCAAATGTTGTGAGTAGTCTCTTTTTGTATTCCTTTCTCAACCCACACTTAAT	221496	Hs.444845	GO:0016021|GO:0005639|GO:0016020|GO:0005637|GO:0031965|GO:0005634	NP_851853	LEM domain containing 2
ASHG19A3A052250	2.10432	1.07335	2.10432	up	59.0022	154.978	61.7451	164.997	5.73195	6.94557	6.29185	7.17849	coding	NM_001024209	SPRR2E	RefSeq_coding	762	chr1	-	153065611	153067001		TAACACCTGTGCAATTGTCACTTTTCTTTCACTCCCTGAATAAAATATCTTTGCATACGT	6704	Hs.568518	GO:0005515|GO:0005198|GO:0008544|GO:0031424|GO:0030216|GO:0001533|GO:0005737	NP_001019380	Small proline-rich protein 2E
ASHG19A3A017541	2.22526	1.15397	2.22526	up	26244.4	71242.9	43988.4	53825.9	14.592	15.8952	15.6319	15.7109	coding	NM_001012644	DUSP15	RefSeq_coding	1212	chr20	-	30448869	30457801		TAAGACCTGCCTTCCTCCTCTCCCCTCTCATACCCAAGCTGGCCTCCCTTGGTTCCCTCG	128853	Hs.585017	GO:0016787|GO:0005515|GO:0004725|GO:0008138|GO:0006470|GO:0005737|GO:0005886	NP_817130	Dual specificity phosphatase 15
ASHG19A3H0000594	2.10318	1.07258	2.10318	up	944.791	2640.73	2062.9	2168.62	9.91841	10.8545	11.0959	11.0226	coding	NM_024017_Exon2+	NM_024017	HOX cluster	1972	chr17	+	46698525	46700497		CCAGAACCCTCCCATATAATCGACAACTGAAAACAAGCGAGACAATCACCCCCAAAGAAA
ASHG19A3A022082	3.41129	1.77032	3.41129	up	14.1208	29.7124	19.278	87.7663	3.50355	4.7309	4.8625	6.22819	coding	NM_021101	CLDN1	RefSeq_coding	3445	chr3	-	190023502	190040215		ATGGTATGGCAATAGAATCGTTCAAGAATTCTATGACCCTATGACCCCAGTCAATGCCAG	9076	Hs.439060	GO:0042802|GO:0005198|GO:0016338|GO:0007155|GO:0044419|GO:0030054|GO:0016021|GO:0005887|GO:0016328|GO:0005886|GO:0005923	NP_066924	Claudin 1
ASHG19A3A002762	2.9845	1.57749	2.9845	up	651.186	3218.5	1724.65	1980.24	9.36297	11.1131	10.8273	10.881	coding	NM_001145144	SLC1A5	RefSeq_coding	1737	chr19	-	47278141	47290545		ATTGAGGGGAGGCTCCAGCCCTCGGGAGTAAATATCTTCCCTTCCAACCTGGTGTCAGCA	6510	Hs.631582	GO:0015171|GO:0015175|GO:0005515|GO:0004872|GO:0017153|GO:0015293|GO:0003333|GO:0006865|GO:0034641|GO:0006835|GO:0006811|GO:0015804|GO:0055085|GO:0005887|GO:0042470|GO:0005624|GO:0005886	NP_005619	Solute carrier family 1 (neutral amino acid transporter), member 5
ASHG19A3A051247	3.13219	1.64717	3.13219	up	3130.64	14131	9290.62	9597.15	11.6591	13.3458	13.3413	13.2317	coding	NM_022360	EDDM3B	RefSeq_coding	897	chr14	+	21236585	21239105		TCTCTTGATACATACCCAAGCTGAACAATCTTCCCTTCCCTAAATAAATTATATGACTGC	64184	Hs.525202	GO:0003674|GO:0007286|GO:0005576	NP_071755	Epididymal protein 3B
ASHG19A3A047562	2.20513	1.14086	2.20513	up	44.6962	157.024	73.3217	67.6355	5.29915	6.96322	6.52059	5.83623	coding	NM_006337	MCRS1	RefSeq_coding	1937	chr12	-	49952085	49961911		TTCCTCCTAGCCCGGTGGTTTGGAACCAGTGGCTTTGGGACTGTAAGAGGATGGACAAAG	10445	Hs.25313	GO:0005515|GO:0006464|GO:0071339|GO:0005737|GO:0005730|GO:0005654|GO:0005634	NP_006328	Microspherule protein 1
ASHG19A3A048631	2.15233	1.1059	2.15233	up	80.0181	246.345	148.239	134.301	6.19851	7.5727	7.47087	6.86966	coding	NM_015102	NPHP4	RefSeq_coding	5020	chr1	-	5922869	6052531		ATTTCTGAAGGTGGCCAGTGGTCCAAGCCCGGAGATCAAAGACTTCTTTGTCATCATTTA	261734	Hs.462348	GO:0005515|GO:0005198|GO:0030036|GO:0016337|GO:0007165|GO:0007632|GO:0005929|GO:0005737|GO:0005856|GO:0016020|GO:0005932	NP_055917	Nephronophthisis 4
ASHG19A3A006801	2.86444	1.51825	2.86444	up	21.4671	55.5259	52.3606	49.9707	4.14791	5.57064	6.07467	5.35318	coding	NM_198594	C1QTNF1	RefSeq_coding	2744	chr17	+	77020250	77045869		GGGAGGAGCGGCCGGCGGGACGGAGGGCTGAAGAACAACATGAAAAATACAGGCCCAGTC	114897	Hs.201398	GO:0051260|GO:0005576|GO:0005615	NP_940996	C1q and tumor necrosis factor related protein 1
ASHG19A3A009828	2.34152	1.22744	2.34152	up	638.666	2003.53	1511.41	1594.67	9.33377	10.4519	10.6591	10.5726	coding	NM_001164257	C17orf72	RefSeq_coding	3121	chr17	+	62075710	62081642		CCAACTGGAAAGATATAAAAGTTTGGGTCTGTCTCCTCTCCTTCAGAAATGAAATATAAA	92340	Hs.708161		NP_001177960	Chromosome 17 open reading frame 72
ASHG19A3A008898	2.43179	1.28202	2.43179	up	18.3223	36.1322	21.9509	53.815	3.87821	4.99258	5.01232	5.4758	coding	NM_001007533	DYSFIP1	RefSeq_coding	805	chr17	-	79791367	79792926		TTTACTGTGACACTTTTTACTTTTTCAATAAACGTGACTCCCAGGTGAGGGGGCCTGGGT	116729	Hs.454720		NP_001007534	Dysferlin interacting protein 1
ASHG19A3A023799	3.50854	1.81087	3.50854	up	1056.65	6020.98	3420.09	3731.74	10.0865	12.0551	11.8311	11.8059	coding	NM_013410	AK3L1	RefSeq_coding	2199	chr1	+	65613885	65693173		TCGGTCCCGGCGCTGGGCTGAGGGGAGGGGTTGTCTTAAAAGTCTCTCCTTCCCCCTGTA	205	Hs.10862	GO:0005524|GO:0005525|GO:0004017|GO:0000166|GO:0016740|GO:0006139|GO:0014070|GO:0010243|GO:0005759|GO:0005739	NP_982289	Adenylate kinase 4
ASHG19A3A003349	2.12328	1.0863	2.12328	up	12.9724	56.99	6.65475	39.6179	3.38058	5.60394	2.82793	4.96877	coding	NM_001166176	NKX2-5	RefSeq_coding	1924	chr5	-	172659106	172662315		AAGGACCCTAGAGCCGAAAAGAAAGGGTGTGAACTGCCCCGAGGGCAGAGACCTCCCGTT	1482	Hs.54473	GO:0003677|GO:0003682|GO:0010843|GO:0005515|GO:0046982|GO:0042803|GO:0043565|GO:0003700|GO:0003700|GO:0003700|GO:0010736|GO:0016563|GO:0008134|GO:0016564|GO:0007512|GO:0003278|GO:0055014|GO:0060413|GO:0060928|GO:0060929|GO:0003162|GO:0003166|GO:0003168|GO:0003161|GO:0055007|GO:0055008|GO:0003211|GO:0030154|GO:0035050|GO:0060971|GO:0001947|GO:0003007|GO:0060347|GO:0030097|GO:0007275|GO:0043066|GO:…	NP_004378	NK2 transcription factor related, locus 5 (Drosophila)
ASHG19A3A025708	2.36008	1.23884	2.36008	up	17.2718	45.1238	13.5571	48.3354	3.78455	5.2911	4.477	5.30205	coding	NM_020236	MRPL1	RefSeq_coding	1377	chr4	+	78783804	78873944		AATTCTTCCCAGTAGAAACGTAGGAACAATTTCGTGAACGCAATCCGGAGTGCCCAACAT	65008	Hs.532019	GO:0003723|GO:0003735|GO:0006396|GO:0006412|GO:0005622|GO:0015934|GO:0005762|GO:0005739	NP_064621	Mitochondrial ribosomal protein L1
ASHG19A3A013386	2.58227	1.36864	2.58227	up	6.50713	14.8508	10.097	28.9382	2.77157	3.82092	4.16965	4.43005	coding	NM_022552	DNMT3A	RefSeq_coding	4314	chr2	-	25455845	25564774		GACGCGGCGCCGCGGCACCAGGGCGCGCAGCCGGGCCGGCCCGACCCCACCGGCCATACG	1788	Hs.515840	GO:0003886|GO:0003677|GO:0003682|GO:0046872|GO:0008168|GO:0005515|GO:0016740|GO:0008270|GO:0090116|GO:0006306|GO:0043045|GO:0043046|GO:0016568|GO:0006346|GO:0000122|GO:0006349|GO:0007283|GO:0000775|GO:0005737|GO:0000791|GO:0005720|GO:0016363|GO:0005634	NP_783329	DNA (cytosine-5-)-methyltransferase 3 alpha
ASHG19A3A008461	2.66585	1.4146	2.66585	up	50.8158	161.132	70.7262	175.359	5.49812	6.99418	6.47256	7.27141	coding	NM_015443	KIAA1267	RefSeq_coding	4987	chr17	-	44107282	44249594		TTTTGACAAAATCAAACCTCCCAAAAAGTTATCGCTTAAGCACAGAGCACCCATGCCGGG	284058	Hs.648744	GO:0005515|GO:0071339|GO:0005634	NP_056258	KIAA1267
ASHG19A3A003083	2.7615	1.46545	2.7615	up	519.203	1876.2	1337.69	1630.79	9.01731	10.3524	10.4827	10.6132	coding	NM_001161347	CHFR	RefSeq_coding	3015	chr12	-	133416937	133464204		TACAGGAAGAATGAACCGGAACACAGGTCTGGGGGTGGTGGCATCTCCCCTAAAGGAAGT	55743	Hs.720197	GO:0016874|GO:0046872|GO:0000166|GO:0005515|GO:0004842|GO:0008270|GO:0007049|GO:0051301|GO:0007067|GO:0007093|GO:0007093|GO:0019941|GO:0000209|GO:0016605|GO:0005634	NP_060693	Checkpoint with forkhead and ring finger domains
ASHG19A3A000842	2.00889	1.0064	2.00889	up	39.7891	81.8595	54.3115	83.7078	5.11911	6.09787	6.12309	6.15557	coding	NM_001007073	RPL32	RefSeq_coding	1767	chr3	-	12876444	12883081		GGAGGTGGCAGCCATCTCCTTCTCGCTGGCGATTGGAAGACACTCTGCGACAGTGTTCAG	6161	Hs.265174	GO:0005515|GO:0003735|GO:0044267|GO:0031018|GO:0010467|GO:0006412|GO:0006414|GO:0006415|GO:0019058|GO:0016032|GO:0019083|GO:0005829|GO:0005829|GO:0005622|GO:0005840	NP_001007075	Ribosomal protein L32
ASHG19A3A011248	2.00996	1.00717	2.00996	up	24.1146	50.9157	21.1624	57.7995	4.33267	5.45549	4.96998	5.59404	coding	NM_176880	NR2C2AP	RefSeq_coding	1316	chr19	-	19312225	19314238		CAGGAACCTCAACTTCCCCTAAGTTTGTAAAAATGCACTTTTGTAGCTTTTCAGAATTAA	126382	Hs.708153	GO:0007155|GO:0010467|GO:0034339|GO:0005654|GO:0005634	NP_795361	Nuclear receptor 2C2-associated protein
ASHG19A3A011240	3.73354	1.90054	3.73354	up	12.5994	47.786	14.6791	64.6264	3.33222	5.36752	4.56063	5.77016	coding	NM_004838	HOMER3	RefSeq_coding	1587	chr19	-	19040009	19052041		GCGCCGCGGGGGCCGCACCCGACTCGCGCCTGGACACTCGCGGGGCGCCGACCTGGCAGG	9454	Hs.720208	GO:0008022|GO:0005515|GO:0019904|GO:0007216|GO:0006605|GO:0030054|GO:0005575|GO:0005737|GO:0005886|GO:0014069|GO:0045211|GO:0045202	NP_004829	Homer homolog 3 (Drosophila)
ASHG19A3A014964	3.09587	1.63034	3.09587	up	20.1432	78.5554	41.3254	45.0223	4.03542	6.04071	5.76652	5.19006	coding	NM_212482	FN1	RefSeq_coding	8815	chr2	-	216225180	216300791	NM_212475,	ATTGACTATGATATCAGCGTTATCACTCTCATTAATGGCGGCGAGAGTGCCCCTACTACA	2335	Hs.203717	GO:0005518|GO:0005201|GO:0008201|GO:0005515|GO:0006953|GO:0001525|GO:0007596|GO:0007155|GO:0016477|GO:0050900|GO:0018149|GO:0030168|GO:0002576|GO:0008360|GO:0009611|GO:0034446|GO:0005793|GO:0031012|GO:0031012|GO:0005576|GO:0005576|GO:0005576|GO:0005615|GO:0005577|GO:0031093|GO:0005578	NP_997647	Fibronectin 1
ASHG19A3A002213	3.088	1.62667	3.088	up	4228.11	16893.8	13012.5	12199	12.0833	13.655	13.8591	13.6157	coding	NM_001130921	RABL2B	RefSeq_coding	2438	chr22	-	51205919	51222087		TTGGCTTTCTGTCGCTCTCTCTACAGGGTACAGACAGTGACAATACCCTCCCCTCCCTTG	11158	Hs.584862	GO:0005525|GO:0003924|GO:0000166|GO:0006184|GO:0007264	NP_009012	RAB, member of RAS oncogene family-like 2B
ASHG19A3A041133	2.05747	1.04087	2.05747	up	31.7751	60.01	51.2579	61.8761	4.76501	5.67472	6.04484	5.69809	coding	NM_001005609	EDA	RefSeq_coding	5290	chrX	+	68835910	69259319		GGGATGTAAGTTTGTGTAAATTAATGGTTTATTCTTTGCAAATAAAACGCTTTCCCCGTC	1896	Hs.105407	GO:0005515|GO:0005102|GO:0005164|GO:0030154|GO:0007398|GO:0006955|GO:0007275|GO:0051092|GO:0007165|GO:0005856|GO:0005576|GO:0016021|GO:0005624|GO:0005886	NP_001390	Ectodysplasin A
ASHG19A3A007971	2.30788	1.20657	2.30788	up	110.698	335.546	200.908	249.034	6.68734	7.99916	7.88911	7.79347	coding	NM_003326	TNFSF4	RefSeq_coding	3493	chr1	-	173152870	173176471		TTTTCCATATCTTCATCTTCCCTCTACCCAGATTGTGAAGATGGAAAGGGTCCAACCCCT	7292	Hs.181097	GO:0005125|GO:0005102|GO:0005164|GO:0032813|GO:0042098|GO:0071222|GO:0071380|GO:0008203|GO:0001816|GO:0006955|GO:0050710|GO:0032582|GO:0032700|GO:0043433|GO:0042104|GO:0008284|GO:0051024|GO:0050729|GO:0032729|GO:0032743|GO:0032753|GO:0032755|GO:0007165|GO:0009986|GO:0005615|GO:0005887|GO:0016020	NP_003317	Tumor necrosis factor (ligand) superfamily, member 4
ASHG19A3A004589	2.2711	1.18339	2.2711	up	208.852	699.965	424.524	426.73	7.64997	9.00479	8.89526	8.60003	coding	NM_007139	ZNF92	RefSeq_coding	2997	chr7	+	64838767	64865997		ACGCCAGGACCCCCTGGAAGCCTAGAAATGGTATTGCTGTCTCTAAGCCAGACCTGATCA	168374	Hs.9521	GO:0003677|GO:0046872|GO:0003700|GO:0008270|GO:0006355|GO:0006351|GO:0005622|GO:0005730|GO:0005634|GO:0005634	NP_689839	Zinc finger protein 92
ASHG19A3A045750	2.39133	1.25781	2.39133	up	198.394	685.337	383.637	478.34	7.5762	8.97669	8.7444	8.78097	coding	NM_005797	MPZL2	RefSeq_coding	2871	chr11	-	118124132	118135251		GGGGTAATATGGGCCTGTTGTTTAGTGTCTCCTTCCTAAAGAGCACTTTTGTATTGTAAT	10205	Hs.116651	GO:0009653|GO:0007155|GO:0007156|GO:0005856|GO:0016021|GO:0016020	NP_658911	Myelin protein zero-like 2
ASHG19A3A039154	2.32697	1.21845	2.32697	up	17.6734	39.6512	17.7176	46.1053	3.82122	5.12214	4.76758	5.22931	coding	NM_002581	PAPPA	RefSeq_coding	11025	chr9	+	118916070	119164599		ACAATTATTGTGATGCCATCAACAACCGAGCCTTTTGCAACTATGACGGTGGGGATTGCT	5069	Hs.643599	GO:0046872|GO:0004222|GO:0008237|GO:0008237|GO:0008233|GO:0008270|GO:0030154|GO:0007565|GO:0005737|GO:0005576|GO:0005576|GO:0005576|GO:0016020	NP_002572	Pregnancy-associated plasma protein A, pappalysin 1
ASHG19A3A017593	2.4634	1.30065	2.4634	up	32.8321	93.2605	53.4673	74.2876	4.81653	6.26962	6.10489	5.97703	coding	NM_005747	CELA3A	RefSeq_coding	922	chr1	+	22328148	22339033		TATGAGAAAAGTGGAAGCTTCTACCACACGTGTGGCGGTAGCCTCATCGCCCCCGATTGG	10136	Hs.181289	GO:0008233|GO:0004252|GO:0008203|GO:0007586|GO:0006508	NP_005738	Chymotrypsin-like elastase family, member 3A
ASHG19A3A022941	2.30366	1.20393	2.30366	up	22.0245	158.827	9.44588	42.7514	4.18869	6.97578	4.10087	5.10121	coding	NM_145037	FAM55C	RefSeq_coding	8610	chr3	+	101498028	101547073		ACCGACCGGGGCGTCAGGATCCCTGGCCCCCGGAGAGCGAAGGGCGGGCGGGTCCCGGAG	91775	Hs.595933	GO:0005576	NP_659474	Family with sequence similarity 55, member C
ASHG19A3A054436	2.04044	1.02888	2.04044	up	34.0894	78.0913	26.5714	101.429	4.87728	6.03209	5.23176	6.45462	coding	NM_032815	NFATC2IP	RefSeq_coding	3877	chr16	+	28962317	28977765		CTCCCTGGAAGACAAAGCTGAGGACTAAGGATAAAGAAGAGAAGAAAAAGACAGAGTTTC	84901	Hs.513470	GO:0001816|GO:0006355|GO:0005737|GO:0005634	NP_116204	Nuclear factor of activated T-cells, cytoplasmic, calcineurin-dependent 2 interacting protein
ASHG19A3A022463	2.31702	1.21227	2.31702	up	12.7364	24.5464	13.8011	34.1129	3.35046	4.47202	4.49603	4.72015	coding	NM_005108	XYLB	RefSeq_coding	3683	chr3	+	38388250	38456467		TTTACAGGGAACCAAATTGCAAAAATTTACCAGCAGAACCCCGAGGCCTACTCACATACG	9942	Hs.659985	GO:0005524|GO:0016301|GO:0000166|GO:0016740|GO:0004856|GO:0042732|GO:0005975|GO:0006091	NP_005099	Xylulokinase homolog (H. influenzae)
ASHG19A3A020061	3.18427	1.67096	3.18427	up	109.475	482.791	231.503	389.38	6.67318	8.499	8.0699	8.46352	coding	NM_018943	TUBA8	RefSeq_coding	2018	chr22	+	18593558	18614498		TTTATTTATGCTGTGCCATTCAAAGCACATGTTCAAGAGAACAGAACACTCTCCCCGCCC	51807	Hs.137400	GO:0005525|GO:0003924|GO:0000166|GO:0005198|GO:0007018|GO:0051258|GO:0005737|GO:0005856|GO:0005874	NP_061816	Tubulin, alpha 8
ASHG19A3A043962	2.32891	1.21965	2.32891	up	1131.58	3639.53	2453.38	3130.93	10.1869	11.303	11.355	11.5615	coding	NM_012242	DKK1	RefSeq_coding	1815	chr10	+	54074040	54077416		AAGTGACGGTCATTTTCTCTTTCTTTCTCCCTCTTGAGTCCTTCTGAGATGATGGCTCTG	22943	Hs.40499	GO:0008083|GO:0050750|GO:0005515|GO:0048019|GO:0004871|GO:0090244|GO:0000904|GO:0030326|GO:0007492|GO:0060325|GO:0030900|GO:0007275|GO:0030514|GO:0090090|GO:0090090|GO:0010553|GO:0010553|GO:0033137|GO:0031333|GO:0090082|GO:0002090|GO:0032526|GO:0007165|GO:0005576|GO:0005615|GO:0005886	NP_036374	Dickkopf homolog 1 (Xenopus laevis)
ASHG19A3A005204	3.15712	1.65861	3.15712	up	11.791	27.8657	27.179	35.7491	3.24287	4.6487	5.25902	4.79671	coding	NM_021231	C19orf29	RefSeq_coding	2689	chr19	-	3610644	3626813		CGGTGACGGCCCTGGGGAACGGCAGGCCAGGAGGGCCGAGGGCCACACGGGTGCCACAGC	58509	Hs.128425	GO:0005515|GO:0008380|GO:0008150|GO:0000398|GO:0071013|GO:0005634	NP_067054	Chromosome 19 open reading frame 29
ASHG19A3A051953	2.28595	1.19279	2.28595	up	1544.95	5336.88	3288.33	4038.52	10.6522	11.8578	11.7698	11.9076	coding	NM_001040217	FAM63A	RefSeq_coding	2187	chr1	-	150969301	150979385		AAGAGAAAGGGTCTGTTGTTTTTCTCTCCTGTTTCTCGCTCCCTCTCTGCTGATCACAAA	55793	Hs.3346	GO:0005515|GO:0008150|GO:0005575	NP_060849	Family with sequence similarity 63, member A
ASHG19A3A040124	2.68208	1.42335	2.68208	up	23.6871	96.6274	18.5204	77.6332	4.30457	6.31841	4.81643	6.04892	coding	NM_018060	IARS2	RefSeq_coding	3549	chr1	+	220267454	220321376		TCTCCTCTTTTACCTGCAAATCATGTGACCATGGCAAAAGGAACGGGATTGGTTCACACA	55699	Hs.262823	GO:0005524|GO:0004822|GO:0016874|GO:0000166|GO:0010467|GO:0006428|GO:0006418|GO:0005737|GO:0005759|GO:0005739	NP_060530	Isoleucyl-tRNA synthetase 2, mitochondrial
ASHG19A3A023826	2.21394	1.14662	2.21394	up	8.66403	30.3817	6.65475	35.8616	2.98347	4.76025	2.82793	4.8021	coding	NM_006651	CPLX1	RefSeq_coding	2200	chr4	-	778745	819945		TGTCTTTTAAAAACTCCTGTTTTCACACCTTACAAAGCCAGCTCTGAGCAGACAGGGCGT	10815	Hs.478930	GO:0019905|GO:0006887|GO:0014047|GO:0007269|GO:0007268|GO:0005737|GO:0005829|GO:0005829	NP_006642	Complexin 1
ASHG19A3A016915	2.13422	1.09371	2.13422	up	2179	7119.92	4299.68	4932.44	11.1423	12.3016	12.1774	12.2289	coding	NM_001875	CPS1	RefSeq_coding	5770	chr2	+	211421325	211543829		CTGCACCCCTCCCAGATTTCTTTTACATTAACTAAAAAGTCTTATCACACAATCTCATAA	1373	Hs.149252	GO:0005524|GO:0005509|GO:0004087|GO:0004087|GO:0004086|GO:0004175|GO:0016595|GO:0016874|GO:0000166|GO:0005543|GO:0005515|GO:0032403|GO:0055081|GO:0070409|GO:0034641|GO:0071320|GO:0044344|GO:0071377|GO:0071400|GO:0019240|GO:0006541|GO:0005980|GO:0070365|GO:0007494|GO:0046209|GO:0045909|GO:0043200|GO:0071548|GO:0042493|GO:0032094|GO:0060416|GO:0032496|GO:0042594|GO:0048545|GO:0009636|GO:0010043|GO:…	NP_001866	Carbamoyl-phosphate synthase 1, mitochondrial
ASHG19A3A037124	2.21047	1.14435	2.21047	up	112.838	342.768	177.929	255.15	6.71606	8.02707	7.72351	7.83065	coding	NM_005596	NFIB	RefSeq_coding	8159	chr9	-	14081847	14313945		TTTTCTTGGGCATCTCCCGGAAAGTGCGTTTTAAGGCGAAGTCATGATGTATTCTCCCAT	4781	Hs.644095	GO:0003677|GO:0003700|GO:0006260|GO:0006355|GO:0006351|GO:0005622|GO:0005730|GO:0005634	NP_005587	Nuclear factor I/B
ASHG19A3A018536	2.0621	1.04412	2.0621	up	223.718	696.029	464.861	367.896	7.74925	8.99742	9.00823	8.37444	coding	NM_007002	ADRM1	RefSeq_coding	1410	chr20	+	60878026	60883916		ACCAGGATGAGGAGCATTGCCGGAAAGTCAACGAGTATCTGAACAACCCCCCGATGCCTG	11047	Hs.90107	GO:0061133|GO:0002020|GO:0070628|GO:0010950|GO:0043248|GO:0006368|GO:0005737|GO:0005887|GO:0005624|GO:0005634|GO:0000502	NP_783163	Adhesion regulating molecule 1
ASHG19A3A001553	2.3122	1.20927	2.3122	up	20.3185	43.2432	27.5508	47.4185	4.05087	5.23269	5.27386	5.27386	coding	NM_001079804	GAA	RefSeq_coding	3517	chr17	+	78075354	78093678		GCGGCCAGGGCGCGCGTGCGCGGAGGCCTGTAGGAGCTGTCCAGGCCATCTCCAACCATG	2548	Hs.1437	GO:0004558|GO:0030246|GO:0004553|GO:0032450|GO:0005975|GO:0060048|GO:0002086|GO:0006006|GO:0005980|GO:0003007|GO:0007626|GO:0007040|GO:0000023|GO:0046716|GO:0007517|GO:0050885|GO:0050884|GO:0002026|GO:0005985|GO:0009888|GO:0043587|GO:0043181|GO:0055010|GO:0005765|GO:0005764|GO:0016020	NP_001073272	Glucosidase, alpha; acid
ASHG19A3A031423	2.75464	1.46186	2.75464	up	2809.13	12030.6	7420.09	7199.38	11.4906	13.0848	12.9953	12.7772	coding	NM_001010886	C6orf127	RefSeq_coding	477	chr6	+	35748830	35755840		AATTGGAAGGCAGAAGTTGGCTAAGAAAATGTTCTTCTAGTGCTCCCTCCTTCTTGCTGC	340204	Hs.131296	GO:0008047|GO:0007586|GO:0016042|GO:0005576	NP_001010886	Chromosome 6 open reading frame 127
ASHG19A3A002437	2.31234	1.20936	2.31234	up	127.504	2200.08	86.7576	146.228	6.9031	10.5853	6.74977	7.00225	coding	NM_001136475	VASH2	RefSeq_coding	3989	chr1	+	213123886	213164925		CAGCCATGAAGCCAACCGTCCCGAGCCTTCAATACCCCAGGTCCCAAACTACAGGCTGTC	79805	Hs.96885	GO:0045766|GO:0001938|GO:0005737	NP_079025	Vasohibin 2
ASHG19A3A029038	2.6742	1.41911	2.6742	up	19.794	59.1383	34.8544	41.9858	4.00596	5.6547	5.55131	5.06918	coding	NM_001804	CDX1	RefSeq_coding	1772	chr5	+	149546343	149564120		GGTGTTGTATATAGAGTGGAATCTCTTGGATGCAGCTTCAAGAATAAATTTTTCTTCTCT	1044	Hs.1545	GO:0043565|GO:0003700|GO:0030528|GO:0009952|GO:0060349|GO:0009887|GO:0007389|GO:0045944|GO:0006355|GO:0005634	NP_001795	Caudal type homeobox 1
ASHG19A3A044539	2.41799	1.27381	2.41799	up	823.273	3443.15	1773.66	1968.13	9.71133	11.2208	10.8637	10.8709	coding	NM_006229	PNLIPRP1	RefSeq_coding	1480	chr10	+	118350489	118368686		TAACAATGTGATAAATCCAACCCTCCCCAAAGTGGGTGCCACCAAGATCACTGTGCAAAA	5407	Hs.73923	GO:0005509|GO:0003824|GO:0016298|GO:0004806|GO:0006629|GO:0009791|GO:0051384|GO:0043434|GO:0005576|GO:0005615	NP_006220	Pancreatic lipase-related protein 1
ASHG19A3A044985	2.22122	1.15135	2.22122	up	378.653	1188.63	661.443	1040.46	8.56651	9.72794	9.49387	9.93177	coding	NM_012139	SERGEF	RefSeq_coding	1515	chr11	-	17809598	18034637		AACTAGAAAAGCAAGATTCATTTCTCCCCTGTTCAAGACCACCGAACAGCATGCCTTCGT	26297	Hs.32470	GO:0005087|GO:0005085|GO:0005515|GO:0050709|GO:0007165|GO:0005737|GO:0005634	NP_036271	Secretion regulating guanine nucleotide exchange factor
ASHG19A3A041753	3.05332	1.61038	3.05332	up	12.421	43.3065	12.0398	44.499	3.30992	5.23564	4.35409	5.17116	coding	NM_001048181	OPN1MW2	RefSeq_coding	1283	chrX	+	153485202	153498753	NM_020061,NM_000513,	TTCTTTGCCAAAAGTGCCACTATCTACAACCCCGTTATCTATGTCTTTATGAACCGGCAG	728458	Hs.571751	GO:0004930|GO:0009881|GO:0007186|GO:0007602|GO:0018298|GO:0050896|GO:0007601|GO:0005887|GO:0005886|GO:0005886	NP_001041646	Opsin 1 (cone pigments), medium-wave-sensitive 2
ASHG19A3A029723	2.6756	1.41986	2.6756	up	618.902	2192.88	1522.84	1960.68	9.2864	10.5825	10.6735	10.8628	coding	NM_006709	EHMT2	RefSeq_coding	3982	chr6	-	31847536	31865464		AGGTCCCTCTGGGGTCCCTGGAGCTGCCCAGCGAGGGGACCCTCTCCCCCAACCACGCTG	10919	Hs.709218	GO:0046976|GO:0046974|GO:0046872|GO:0008168|GO:0002039|GO:0005515|GO:0016279|GO:0016740|GO:0008270|GO:0006306|GO:0016568|GO:0070734|GO:0051567|GO:0018027|GO:0005694|GO:0005634	NP_079532	Euchromatic histone-lysine N-methyltransferase 2
ASHG19A3A022331	2.02517	1.01804	2.02517	up	476.77	1440.34	996.846	891.696	8.89789	9.98394	10.0686	9.69529	coding	NM_001144382	PLCL2	RefSeq_coding	4170	chr3	+	16926451	17132097		TGTACCCTCCCCCGGGAGAGCAAGCCGGGCGGCCTGCCCCGCCGGAGCAGCATCATCAAG	23228	Hs.727618	GO:0005509|GO:0004435|GO:0004871|GO:0035556|GO:0006629|GO:0005737	NP_055999	Phospholipase C-like 2
ASHG19A3A022035	2.22207	1.1519	2.22207	up	501.923	1171.67	900.543	1789.66	8.97504	9.70516	9.93284	10.7428	coding	NM_001166415	EHHADH	RefSeq_coding	3993	chr3	-	184908413	184971886		AGGCTTTGACTCTCCCCCGTCGGTTTAAACCGAGAAGGACACTCAAGAGTTGAGCAACTG	1962	Hs.429879	GO:0003857|GO:0005488|GO:0050662|GO:0004165|GO:0004300|GO:0016853|GO:0016829|GO:0016491|GO:0006631|GO:0006629|GO:0055114|GO:0005739|GO:0005777	NP_001957	Enoyl-CoA, hydratase/3-hydroxyacyl CoA dehydrogenase
ASHG19A3A006546	2.86197	1.51701	2.86197	up	5	22.5144	6.65475	37.9198	2.50987	4.35933	2.82793	4.89338	coding	NM_181464	MRPL55	RefSeq_coding	662	chr1	-	228294380	228297013	NM_181454,	CTGCAGCGCAGCAGCACCCAACGCATCTAGCAGGAAAGGAGAGGGAGCTTTCCCCGAAGA	128308	Hs.63236	GO:0003735|GO:0006412|GO:0005762|GO:0005739|GO:0005840	NP_852130	Mitochondrial ribosomal protein L55
ASHG19A3A013076	2.52171	1.3344	2.52171	up	9164.98	25118.8	23358.6	21453.4	13.1453	14.2608	14.7485	14.4298	coding	NM_016202	ZNF580	RefSeq_coding	1433	chr19	+	56153417	56154835		TAGGAAACTTTTCCTAAAAGGAAGTGGCAATTTTAACTAATCTCCCCTCCGCCGCTCCCA	51157	Hs.631551	GO:0003677|GO:0046872|GO:0008270|GO:0005622|GO:0005634	NP_996998	Zinc finger protein 580
ASHG19A3A004785	2.3583	1.23775	2.3583	up	13.9509	31.4714	21.9914	27.6382	3.48627	4.80674	5.01412	4.35119	coding	NM_015005	KIAA0284	RefSeq_coding	6568	chr14	+	105331653	105363086		GCCGGAGACCGAGCCCGAACAGCAGTCCCGCAGCGTGGACAAGCAGCATGCCGTCATCAA	283638	Hs.533721	GO:0005737|GO:0005856|GO:0005874	NP_055820	KIAA0284
ASHG19A3A001591	2.49567	1.31943	2.49567	up	5765.91	17427.9	13474.7	13496.9	12.4805	13.725	13.9261	13.7486	coding	NM_001081443	LILRB5	RefSeq_coding	1982	chr19	-	54754270	54761167		GACCCCCTGGAGCTGGTGGCGACAGGCGTGTCTAGGAAGCCCTCCCTCCTGATCCCGCAG	10990	Hs.655338	GO:0004888|GO:0007166|GO:0006952|GO:0016021|GO:0016020	NP_006831	Leukocyte immunoglobulin-like receptor, subfamily B (with TM and ITIM domains), member 5
ASHG19A3A011399	2.16512	1.11445	2.16512	up	13.5121	26.5376	14.9441	30.0314	3.43731	4.58077	4.57905	4.49545	coding	NM_152279	ZNF585B	RefSeq_coding	6210	chr19	-	37672481	37701451		AGTTCACAGATGACCACTAAACTTCAGGCACCCTAGACAAAAAGGGTTGAGATCCAGTGT	92285	Hs.390568	GO:0046872|GO:0003676|GO:0008270|GO:0006355|GO:0005622|GO:0005634	NP_689492	Zinc finger protein 585B
ASHG19A3A009042	2.2964	1.19938	2.2964	up	5196.26	16639.7	10806.2	11293.9	12.3628	13.6258	13.5825	13.4782	coding	NM_003985	TNK1	RefSeq_coding	2835	chr17	+	7284364	7293090		CTGCTTCTACCCTCCCCTATTACATACATCTTTCAATGTCCAAAAAGTTACAAAGTTTAT	8711	Hs.203420	GO:0005524|GO:0004715|GO:0000166|GO:0005515|GO:0004713|GO:0004871|GO:0016740|GO:0046580|GO:0030308|GO:0046777|GO:0006468|GO:0007165|GO:0005737|GO:0005829|GO:0016020	NP_003976	Tyrosine kinase, non-receptor, 1
ASHG19A3A047628	2.30688	1.20594	2.30688	up	14.0022	27.5848	10.5275	46.6758	3.4916	4.6343	4.21127	5.24707	coding	NM_012152	LPAR3	RefSeq_coding	1738	chr1	-	85279085	85358896		ATGTTTAACACAGGCCCAGTTTCAAAAACTTTGACTGTCAACCGCTGGTTTCTCCGTCAG	23566	Hs.674915	GO:0001965|GO:0004930|GO:0008289|GO:0001619|GO:0005543|GO:0004872|GO:0007187|GO:0000187|GO:0032060|GO:0007204|GO:0051482|GO:0043410|GO:0051928|GO:0007268|GO:0005887|GO:0043231|GO:0005886|GO:0005886|GO:0005886	NP_036284	Lysophosphatidic acid receptor 3
ASHG19A3A046625	2.34797	1.23141	2.34797	up	18.6731	77.6455	9.96377	46.4199	3.90858	6.02415	4.15604	5.23979	coding	NM_001134776	KLC2	RefSeq_coding	2972	chr11	+	66025090	66035330		CCTCCCGCTGGAGCCGGCCCGGCCCGCGCTCCTTTAAGGCAGCGAACGGGCCAAGAGAAG	64837	Hs.280792	GO:0003777|GO:0005515|GO:0008088|GO:0007596|GO:0007018|GO:0035253|GO:0005737|GO:0005856|GO:0005829|GO:0005829|GO:0005871|GO:0005874|GO:0043005|GO:0043234	NP_073733	Kinesin light chain 2
ASHG19A3A006023	2.52413	1.33579	2.52413	up	966.97	3458	2549.58	2460.12	9.94947	11.2267	11.4203	11.2088	coding	NM_145714	ATXN2L	RefSeq_coding	3805	chr16	+	28834413	28848551		TCCAGGAGGAGCCGATGACAGGATTCCTCCCCTTCCACCCCCCGGGGAACTGAAGATTGT	11273	Hs.460499	GO:0003674|GO:0008150|GO:0016020	NP_680782	Ataxin 2-like
ASHG19A3A050200	2.05232	1.03726	2.05232	up	154.564	419.11	179.302	442.011	7.19116	8.29439	7.7337	8.65715	coding	NM_145019	FAM124A	RefSeq_coding	2104	chr13	+	51796506	51855616		TGCATCTTCCCTATTTTTTCCAACCTGGATGTGGACATCCAGTTCTCCCTGAAAAGACTG	220108	Hs.71913		NP_659456	Family with sequence similarity 124A
ASHG19A3A029139	2.27189	1.1839	2.27189	up	99.4362	340.987	149.703	224.504	6.52991	8.01961	7.48698	7.63482	coding	NM_001102609	C5orf58	RefSeq_coding	524	chr5	+	169659949	169673234		AGAGAAATTGCAGAAATTCTCCCTGCTCAGGAAAAGGTAGAGGCAAGGATTGACTTAAAG	133874	Hs.519749		NP_001096079	Chromosome 5 open reading frame 58
ASHG19A3A042463	2.39351	1.25913	2.39351	up	81.3484	245.314	143.832	196.425	6.22188	7.56497	7.43013	7.44794	coding	NM_152751	BEND7	RefSeq_coding	2408	chr10	-	13480483	13544976		TAACCTCAAATGCGTGAAATTGATTATCCCCCCGAAAGTAATATATACAGATATGTGTGT	222389	Hs.498740	GO:0005515	NP_689964	BEN domain containing 7
ASHG19A3A052272	2.28061	1.18942	2.28061	up	251.835	749.947	563.213	554.131	7.93504	9.09831	9.26784	9.00722	coding	NM_016563	RASL12	RefSeq_coding	2603	chr15	-	65345674	65360388		ATCTGAACAAACTATGCAATACCACCTGCTCCCTTCCAGGAGCATTTTAATAAAAGATTT	51285	Hs.27018	GO:0005525|GO:0003924|GO:0000166|GO:0007165|GO:0007264|GO:0016020	NP_057647	RAS-like, family 12
ASHG19A3A004352	2.02338	1.01677	2.02338	up	20.8962	32.9368	43.554	32.7685	4.09943	4.86717	5.83173	4.6497	coding	NM_004980	KCND3	RefSeq_coding	2693	chr1	-	112318453	112531777		TTATCTGTACGAACCTCCACCATCAAGAACCACGAGTTTATTGATGAGCAGATGTTTGAG	3752	Hs.666367	GO:0005250|GO:0046872|GO:0005244|GO:0005249|GO:0006811|GO:0006813|GO:0055085|GO:0016021|GO:0042383|GO:0008076	NP_751948	Potassium voltage-gated channel, Shal-related subfamily, member 3
ASHG19A3A052402	2.96058	1.56588	2.96058	up	16.4335	39.7282	35.2942	43.5323	3.70925	5.12514	5.56724	5.13298	coding	NM_015477	SIN3A	RefSeq_coding	6697	chr15	-	75661721	75743926		AGAGCACGCTGGGCCGGGGGCCGGGCGGGAGCCTGGTGGCGGGTAACGCCGGACTCGAGG	25942	Hs.513039	GO:0005515|GO:0003714|GO:0007596|GO:0044255|GO:0045892|GO:0016580|GO:0005730|GO:0005654|GO:0005654|GO:0005634	NP_056292	SIN3 homolog A, transcription regulator (yeast)
ASHG19A3A041688	2.23012	1.15712	2.23012	up	23.2388	65.2709	26.7483	47.2385	4.27541	5.78985	5.23937	5.26839	coding	NM_005342	HMGB3	RefSeq_coding	3556	chrX	+	150151762	150159246		GGGACGTTGGATGCATTCATTTTCTGTAATAAAGTTTCTTAATCACTCTTCCCAAAAAGT	3149	Hs.19114	GO:0008301|GO:0003690|GO:0006310|GO:0007275|GO:0005694|GO:0005634	NP_005333	High-mobility group box 3
ASHG19A3A011647	2.15796	1.10967	2.15796	up	472.12	1540.29	896.549	1077.13	8.88433	10.0668	9.92838	9.98681	coding	NM_018273	TMEM143	RefSeq_coding	2265	chr19	-	48835615	48867186		TGTGCAATATTTATTGGTCTATCAATTTCTCCCGTCTCCTGTCCCAAAGTAATAAATCAT	55260	Hs.351335	GO:0016021|GO:0016020|GO:0005739	NP_060743	Transmembrane protein 143
ASHG19A3A053897	3.21626	1.68539	3.21626	up	10.5414	49.4146	16.0007	28.6381	3.1419	5.4126	4.65595	4.41331	coding	NM_018052	VAC14	RefSeq_coding	3107	chr16	-	70721343	70835061		TTATAAGTTCATGATCAACCTTCTCAAGAGATTCAGCAGCGAACGGAAGCTCCTGGAGGT	55697	Hs.445061	GO:0005515|GO:0004872|GO:0044419|GO:0007165|GO:0005783|GO:0005768|GO:0010008|GO:0016020|GO:0005792	NP_060522	Vac14 homolog (S. cerevisiae)
ASHG19A3A006793	2.39394	1.25939	2.39394	up	197.83	630.183	419.794	469.259	7.5718	8.86121	8.8797	8.75266	coding	NM_198448	REG3G	RefSeq_coding	847	chr2	+	79252825	79255628		ACAAAGCATACCAGATCTCACCAGAGAGTCGCAGACACTATGCTGCCTCCCATGGCCCTG	130120	Hs.447084	GO:0005488|GO:0005529|GO:0006953|GO:0006954|GO:0005576	NP_940850	Regenerating islet-derived 3 gamma
ASHG19A3A051772	2.11245	1.07891	2.11245	up	17.7148	43.9685	11.3078	44.34	3.82428	5.25612	4.28784	5.16562	coding	NM_030920	ANP32E	RefSeq_coding	3470	chr1	-	150190717	150208504	NM_001136478,	TTCCTTTTCATTCATTTCTAAATCTCTTAAAAATTTTGGGTTGGGGGTATTGGGGAAGGC	81611	Hs.656466	GO:0019212|GO:0005737|GO:0016023|GO:0005634|GO:0005634	NP_112182	Acidic (leucine-rich) nuclear phosphoprotein 32 family, member E
ASHG19A3A002016	2.00897	1.00646	2.00897	up	46.5046	111.26	42.221	128.498	5.36031	6.5039	5.79166	6.80473	coding	NM_001127454	DFNA5	RefSeq_coding	2291	chr7	-	24737973	24797639		TTCCCGAGAGGCCCCGACATCTCCCGGTGGTCGTGGAGTCGGACTTTGTGAAATACGAGG	1687	Hs.520708	GO:0007605	NP_004394	Deafness, autosomal dominant 5
ASHG19A3A021481	3.05708	1.61215	3.05708	up	21.3925	85.9474	40.0989	50.4055	4.14045	6.16042	5.72846	5.36892	coding	NM_014652	IPO13	RefSeq_coding	4041	chr1	+	44412477	44433693		TTCTGATGAGGAATATGGATTCTGGTCCTCAGACGAGAAGGAGCAGTTCCGAATTTACAG	9670	Hs.158497	GO:0005515|GO:0008565|GO:0006886|GO:0006606|GO:0005737|GO:0005634	NP_055467	Importin 13
ASHG19A3A047967	2.47836	1.30938	2.47836	up	18565.8	54954.1	34642	46197.7	14.1125	15.4446	15.284	15.5371	coding	NM_006825	CKAP4	RefSeq_coding	3036	chr12	-	106631659	106641713		AATTGTTTGCTGTATCTCCCTTCCCTCTGAGCTGTATTGTTCTTTAATGGCTGTCTTGCC	10970	Hs.74368	GO:0033116|GO:0005783|GO:0016021|GO:0016020|GO:0005624	NP_006816	Cytoskeleton-associated protein 4
ASHG19A3A015082	2.35277	1.23436	2.35277	up	106.141	319.555	156.119	313.131	6.63219	7.9289	7.54457	8.12617	coding	NM_001142644	SPHKAP	RefSeq_coding	6913	chr2	-	228844669	229046361		TCTTGGCATTATGGATCTGGACATTTATCAGGAAAGCATGCCATCTTCTCCCATGATTAA	80309	Hs.436306	GO:0005515|GO:0005737	NP_085126	SPHK1 interactor, AKAP domain containing
ASHG19A3A022731	2.40062	1.26341	2.40062	up	129.122	573.917	189.177	290.998	6.9253	8.73993	7.80459	8.0216	coding	NM_001128214	KCTD6	RefSeq_coding	1566	chr3	+	58477822	58488085		CCCGCGCTCGCGCTCTCCGGCCGCGGGCATCTCCCGGCCCGGCCGCAGCAGCCGCCGCCG	200845	Hs.13982	GO:0005249|GO:0006813|GO:0016020|GO:0008076	NP_699162	Potassium channel tetramerisation domain containing 6
ASHG19A3A033163	2.11154	1.0783	2.11154	up	26.3955	69.8127	29.3185	52.8201	4.47964	5.87988	5.3472	5.44675	coding	NM_152703	SAMD9L	RefSeq_coding	7133	chr7	-	92759367	92777680		ATTTCTGAAAGAGGACACCAGCTAAAAGAAGGTATTGCATCTCACCCGAGCAGACTGTGT	219285	Hs.489118		NP_689916	Sterile alpha motif domain containing 9-like
ASHG19A3A051190	2.02094	1.01503	2.02094	up	26.9446	71.4734	28.7888	49.5023	4.509	5.91099	5.32492	5.33617	coding	NM_017955	CDCA4	RefSeq_coding	2453	chr14	-	105475909	105487425		CCTTTGCTGCTACATTAGAACTTTTATAGCCTAAACAATTGCAGTTGGTGTGTTTCATTT	55038	Hs.34045	GO:0005634	NP_663747	Cell division cycle associated 4
ASHG19A3A048086	2.01211	1.00871	2.01211	up	3159.72	8473.35	6433.45	6685.82	11.6735	12.5867	12.7888	12.6711	coding	NM_016620	ZNF644	RefSeq_coding	2085	chr1	-	91380859	91487030		AACGCTGGCTCTGGCATTAACTGTCTACACCCCTCCCCTTACTTGGGACAGGACCGCATA	84146	Hs.173001	GO:0003677|GO:0046872|GO:0008270|GO:0005622|GO:0005634	NP_958357	Zinc finger protein 644
CUST_24_PI426249100	3.06019	1.61362	3.06019	up	279.351	1260.37	812.534	806.361	8.09742	9.81	9.77662	9.5465	coding	NM_002145_Exon1-	NM_002145	HOX cluster	511	chr17	-	46621882	46622393	NM_002145,	GGAGACATTTCAAACTTCATCAATCAAGGAGTCGACATTAATTCCTCCTCCTCCTCCTTT
ASHG19A3A004707	2.91846	1.54521	2.91846	up	1521.86	6088.69	4573.79	4849.42	10.6306	12.0755	12.2537	12.1982	coding	NM_014110	PPP1R8	RefSeq_coding	2336	chr1	+	28157292	28178183		TCCCGCTGTTCGACTGCCCAACCTGGGCAGGTAAGCCCCCTCCCGGTTTACATCTGGATG	5511	Hs.533474	GO:0003677|GO:0003723|GO:0004519|GO:0016787|GO:0005515|GO:0004865|GO:0008995|GO:0006401|GO:0008380|GO:0006397|GO:0005737|GO:0016607|GO:0005730|GO:0005634|GO:0005681	NP_612568	Protein phosphatase 1, regulatory (inhibitor) subunit 8
ASHG19A3A003512	2.04744	1.03382	2.04744	up	17.0672	35.6748	9.00758	50.2655	3.76336	4.97573	4.05121	5.36459	coding	NM_001170640	CDK20	RefSeq_coding	2219	chr9	-	90581360	90589695		TCTACACACACCAGGTGGCCACCAGGAGCTCACTGAGCTGCCGGACTACAACAAGATCTC	23552	Hs.522274	GO:0005524|GO:0004693|GO:0000166|GO:0016740|GO:0051301|GO:0007275|GO:0006468|GO:0005929|GO:0005737|GO:0005739|GO:0005730|GO:0005634	NP_848519	Cyclin-dependent kinase 20
ASHG19A3A003728	2.1282	1.08964	2.1282	up	24.7148	60.5103	17.888	71.2531	4.37092	5.68654	4.77872	5.9164	coding	NM_001173976	TCTN1	RefSeq_coding	1969	chr12	+	111051831	111086933		CATCACCCAGTCATTCAACAGGAAGCATTTTGTTTTGCAGGATTCCTGCCAGCTCCCAGG	79600	Hs.211511	GO:0007275|GO:0005576	NP_078825	Tectonic family member 1
ASHG19A3A026073	3.09168	1.62839	3.09168	up	16.3328	51.7874	36.6282	38.1713	3.70194	5.47517	5.61084	4.90498	coding	NM_001153552	SCOC	RefSeq_coding	1885	chr4	+	141294663	141303710	NM_001153484,	TGTATTCTCGAGTCAGGATTGGCGGGCGAGCGGCTGGGACGGGATGGGATTCTTCTCACG	60592	Hs.480815	GO:0005515|GO:0005794|GO:0005634	NP_115936	Short coiled-coil protein
ASHG19A3A046193	2.31228	1.20931	2.31228	up	100.351	329.652	187.628	204.214	6.54569	7.97332	7.7928	7.49889	coding	NM_000331	SAA1	RefSeq_coding	678	chr11	+	18287807	18291521		GCACACCAAGGAGTGATTTTTAAAACTTACTCTGTTTTCTCTTTCCCAACAAGATTATCA	6288	Hs.632144	GO:0001664|GO:0006953|GO:0007204|GO:0007204|GO:0045087|GO:0048247|GO:0048246|GO:0050728|GO:0030593|GO:0030168|GO:0045785|GO:0045785|GO:0050715|GO:0050716|GO:0050708|GO:0005576|GO:0005576|GO:0005576|GO:0034364	NP_954630	Serum amyloid A1
ASHG19A3A008015	2.19927	1.13702	2.19927	up	919.33	2551.59	1727.09	2754.79	9.87419	10.815	10.8302	11.3884	coding	NM_001082968	TOM1L2	RefSeq_coding	5825	chr17	-	17746822	17875784		GTTCTGGTCAAAATTATATCTCCCAAGAACAACCCTCCCACCATTGTACAGGACAAAGTG	146691	Hs.462379	GO:0006886|GO:0005622	NP_001076437	Target of myb1-like 2 (chicken)
ASHG19A3A025230	2.83256	1.50211	2.83256	up	109.955	458.999	271.571	257.424	6.6797	8.41644	8.28266	7.84633	coding	NM_033296	MRFAP1	RefSeq_coding	1534	chr4	+	6642444	6644449		ATATTCGGGCTCTCTATTGCTAAGCATAGCGAGTGTCGGTTTTCTCTCTCCAACAGACAT	93621	Hs.719546	GO:0005515|GO:0005737|GO:0005634|GO:0048471	NP_150638	Mof4 family associated protein 1
ASHG19A3A055000	2.24344	1.16571	2.24344	up	1325.91	4340.82	2798.94	3431.52	10.4347	11.5615	11.5494	11.6904	coding	NM_020310	MNT	RefSeq_coding	4865	chr17	-	2287354	2304258		TTTTGCAAATATTTTGAGAGACATTGATTTTTCTCCCCGTGCTCCCCCGTTCTTCCCTGC	4335	Hs.632239	GO:0003677|GO:0003682|GO:0003700|GO:0003713|GO:0003714|GO:0030528|GO:0007569|GO:0007275|GO:0008285|GO:0042981|GO:0051726|GO:0006355|GO:0006366|GO:0005634	NP_064706	MAX binding protein
ASHG19A3A041449	2.15456	1.10739	2.15456	up	76.2716	142.183	148.564	189.138	6.12556	6.83497	7.47506	7.38883	coding	NM_001560	IL13RA1	RefSeq_coding	4006	chrX	+	117861558	117928495		AGCACCAATGAGAGTGAGAAGCCTAGCATTTTGGTTGAAAAATGCATCTCACCCCCAGAA	3597	Hs.496646	GO:0004896|GO:0005515|GO:0004872|GO:0007166|GO:0016021|GO:0005898|GO:0005886	NP_001551	Interleukin 13 receptor, alpha 1
ASHG19A3A003133	2.56095	1.35668	2.56095	up	870.998	3485.7	2179.66	2181.55	9.79392	11.2364	11.1833	11.032	coding	NM_001162422	ETS1	RefSeq_coding	4594	chr11	-	128328655	128392205		GATCTGGAGCTTTTCCCCTCCCCGGGTAAACTCGGGGGCCAGGACTCTTTTGAAAGCATA	2113	Hs.369438	GO:0003677|GO:0003702|GO:0005515|GO:0043565|GO:0003700|GO:0008134|GO:0030578|GO:0048870|GO:0006955|GO:0006917|GO:0045786|GO:0045786|GO:0008285|GO:0051272|GO:0045648|GO:0010552|GO:0045893|GO:0046677|GO:0006366|GO:0006351|GO:0005634|GO:0005634	NP_005229	V-ets erythroblastosis virus E26 oncogene homolog 1 (avian)
ASHG19A3A017701	2.79902	1.48492	2.79902	up	2005.9	8214.97	5371.39	5724.04	11.0255	12.5457	12.5311	12.4546	coding	NM_002251	KCNS1	RefSeq_coding	4556	chr20	-	43720950	43729753		AGCAACAACTCGCTCCCCTTCCCATGTATCAGTGAAAACCATTATGCAAATAAAGAGCTG	3787	Hs.117780	GO:0005251|GO:0015459|GO:0005515|GO:0005244|GO:0006811|GO:0006813|GO:0055085|GO:0016021|GO:0005886|GO:0008076	NP_002242	Potassium voltage-gated channel, delayed-rectifier, subfamily S, member 1
ASHG19A3A044821	2.53615	1.34264	2.53615	up	49.8976	168.06	76.7619	128.236	5.46995	7.05511	6.58041	6.80224	coding	NM_001004748	OR51A2	RefSeq_coding	942	chr11	-	4976003	4976943		CTCCGCTGATGAAACCAATTGTTTATTGTGTAAAAACTAAACAGATTAGAGTGAGAGTTG	401667	Hs.553805	GO:0004984|GO:0004872|GO:0050896|GO:0007608|GO:0016021|GO:0005886	NP_001004748	Olfactory receptor, family 51, subfamily A, member 2
ASHG19A3A006080	2.02744	1.01966	2.02744	up	90.2566	225.523	164.56	161.189	6.38695	7.45511	7.61989	7.14481	coding	NM_148414	ATXN2L	RefSeq_coding	4000	chr16	+	28834413	28848556		TTCCAGGAGGAGCCGATGACAGGATTCTATGTAGGGTGGGCAGAAGCCACAGTCGCCGCC	11273	Hs.460499	GO:0003674|GO:0008150|GO:0016020	NP_680782	Ataxin 2-like
ASHG19A3A008706	3.58063	1.84021	3.58063	up	38.4558	132.542	107.69	140.07	5.0631	6.74482	7.03171	6.9334	coding	NM_018469	TEX2	RefSeq_coding	5105	chr17	-	62224795	62340653		ATAAAAATATATCCAGGAGGGCCAGCTACAATGAACCCAAGCCAGAGGTCACCTACATCA	55852	Hs.175414	GO:0003674|GO:0007165|GO:0006665|GO:0016021|GO:0016020	NP_060939	Testis expressed 2
ASHG19A3A044630	7.21548	2.8511	7.21548	up	9.60891	60.6885	65.6339	61.7332	3.0682	5.69149	6.37238	5.69403	coding	NM_015608	C10orf137	RefSeq_coding	4596	chr10	+	127408083	127452712		AACTAGGGCCAGCAGGAACTACCATTCTTGGCAACAGCAAGAAAAGCAAGCCATTTTCAA	26098	Hs.468688	GO:0005488|GO:0005634	NP_056423	Chromosome 10 open reading frame 137
ASHG19A3A004833	2.19188	1.13217	2.19188	up	905.449	2666.8	1768.04	2488.35	9.85158	10.868	10.8579	11.2253	coding	NM_015609	C1orf144	RefSeq_coding	3601	chr1	+	16693582	16724639		CTGGGAAGAGGCGGCAGACAGCGGGCAGGAAATCCAAATCTCCTCCCAAAGTGCCCATTG	26099	Hs.252967		NP_056424	Chromosome 1 open reading frame 144
ASHG19A3A047244	2.39821	1.26196	2.39821	up	40248.2	117524	76104.2	81491.5	15.214	16.6303	16.4575	16.34	coding	NM_133476	ZNF384	RefSeq_coding	3117	chr12	-	6775643	6798527	NM_001039918,	CTGGTCCTCCCACCCTCCTCGGCTCCCTCCTTTCCCAGCAAACGCCGCCCCTCCCGCGCC	171017	Hs.103315	GO:0003677|GO:0017124|GO:0046872|GO:0008270|GO:0042156|GO:0006913|GO:0005925|GO:0005622|GO:0005730|GO:0005634	NP_597733	Zinc finger protein 384
ASHG19A3A001908	2.11997	1.08404	2.11997	up	290.468	702.035	490.172	861.088	8.15922	9.00932	9.08187	9.63861	coding	NM_001114331	CLCN7	RefSeq_coding	4153	chr16	-	1494934	1525085		GGCTGGGCCTGGGGCTGCGCGCCAGGATATGGACCCTCCACATCCCTTCCCCAAGGAGAT	1186	Hs.459649	GO:0005524|GO:0015297|GO:0005254|GO:0005216|GO:0000166|GO:0005247|GO:0006821|GO:0006811|GO:0009268|GO:0055085|GO:0006810|GO:0031410|GO:0016021|GO:0005765|GO:0016020	NP_001278	Chloride channel 7
ASHG19A3A027246	2.25756	1.17476	2.25756	up	41.8898	130.301	34.8493	132.69	5.19934	6.72023	5.55122	6.85087	coding	NM_001017397	TRIM36	RefSeq_coding	760	chr5	-	114506798	114516243		CCACAGCGACAGACTTCTCCCAAACAGGAAATAAAAGTGGGAAGCATTTTAAAACCTAAA	55521	Hs.519514	GO:0016874|GO:0046872|GO:0008270|GO:0007340|GO:0001669|GO:0005737|GO:0031410|GO:0005856|GO:0005622	NP_061170	Tripartite motif-containing 36
ASHG19A3A053229	2.35478	1.23559	2.35478	up	465.874	1415.22	1039.34	1257.57	8.86547	9.96016	10.1265	10.2165	coding	NM_198925	SEMA4B	RefSeq_coding	3780	chr15	+	90744561	90772890		CGCGGAGGGGCTGAGTTTGCCAGGGCCCACTTGACCCTGTTTCCCACCTCCCGCCCCCCA	10509	Hs.474935	GO:0004872|GO:0030154|GO:0007275|GO:0007399|GO:0016021|GO:0016020	NP_945119	Sema domain, immunoglobulin domain (Ig), transmembrane domain (TM) and short cytoplasmic domain, (semaphorin) 4B
ASHG19A3A005243	2.57015	1.36185	2.57015	up	21.921	128.33	13.6488	52.6455	4.17942	6.69844	4.48413	5.44124	coding	NM_021980	OPTN	RefSeq_coding	3376	chr10	+	13142081	13180276		ACCCTGAGCGAAGCCAAGCCGGGCGGCAGGAACTTCTGCAATGTCCCATCAACCTCTCAG	10133	Hs.332706	GO:0008022|GO:0005515|GO:0007030|GO:0090161|GO:0043001|GO:0008219|GO:0034613|GO:0000042|GO:0007165|GO:0005794|GO:0005737|GO:0016023|GO:0048471|GO:0005802	NP_068815	Optineurin
ASHG19A3A054852	2.33152	1.22127	2.33152	up	115.061	340.403	212.319	271.436	6.74539	8.01816	7.96182	7.92002	coding	NM_015415	BRP44	RefSeq_coding	808	chr1	-	167887310	167905233	NR_026550,	GGCGAGAGGCGGACGCGAGTCGTCGTGGCAGGAAAAGTGACTAGCTCCCCTTCGTTGTCA	25874	Hs.517768	GO:0005739	NP_056230	Brain protein 44
ASHG19A3A008132	2.4843	1.31284	2.4843	up	1580.62	5769.28	4078.95	3945.12	10.6788	11.9951	12.1052	11.8747	coding	NM_198147	ABHD15	RefSeq_coding	3365	chr17	-	27887690	27894042		GTAGACAGCACTCGATAATCTAAGGGACATTATCTTGTTGTGAAAAATTATCTCCCTCCT	116236	Hs.106510	GO:0004091|GO:0016787|GO:0005576	NP_937790	Abhydrolase domain containing 15
ASHG19A3A051415	2.02639	1.01892	2.02639	up	487.982	1138.29	961.474	1227.9	8.93287	9.66425	10.0154	10.1757	coding	NM_015915	ATL1	RefSeq_coding	2652	chr14	+	51026742	51099782		GTGTGAACTCGGGCTTGTGATGCTGAGCTTGGTTCATCTGCTTTCTCCTCCCTTTTCCTC	51062	Hs.584905	GO:0005525|GO:0003924|GO:0016787|GO:0042802|GO:0000166|GO:0005515|GO:0006184|GO:0007409|GO:0008219|GO:0007029|GO:0051260|GO:0005794|GO:0000137|GO:0000139|GO:0030424|GO:0042995|GO:0005783|GO:0005789|GO:0016021|GO:0016020|GO:0005792	NP_853629	Atlastin GTPase 1
ASHG19A3A033638	2.24338	1.16567	2.24338	up	1748.01	4875.12	3397.22	5684.4	10.8319	11.7285	11.8229	12.4413	coding	NM_001080392	KIAA1147	RefSeq_coding	7296	chr7	-	141356529	141401953		TCCTCTGGAAATTTGCCTTACTTCGAAAGCGCATTTTGATATTTTCTCCCCCACCTGTGG	57189	Hs.521240		NP_001073861	KIAA1147
ASHG19A3A044380	2.0458	1.03266	2.0458	up	22.3951	34.9372	47.223	37.3345	4.21817	4.94668	5.93787	4.86796	coding	NM_000392	ABCC2	RefSeq_coding	5051	chr10	+	101542462	101611662		ATATCCTTCGAGCACCTATGAGATTTTTTGACACAACACCCACAGGCCGGATTGTGAACA	1244	Hs.368243	GO:0005524|GO:0016887|GO:0042626|GO:0000166|GO:0008514|GO:0005215|GO:0015711|GO:0055085|GO:0006810|GO:0016324|GO:0005887|GO:0046581|GO:0016020|GO:0005624	NP_000383	ATP-binding cassette, sub-family C (CFTR/MRP), member 2
ASHG19A3A003565	3.6285	1.85937	3.6285	up	21.3976	104.816	57.647	50.512	4.14112	6.42568	6.20353	5.37226	coding	NM_001171166	CAMTA2	RefSeq_coding	4394	chr17	-	4871286	4890960		TGTAATCCAGCGCTGTTACCGGAAGTACAAGCAGTTTGCACTCTATAAGAAGATGACCCA	23125	Hs.632242	GO:0005516|GO:0003682|GO:0042826|GO:0005515|GO:0008134|GO:0030528|GO:0014898|GO:0045944|GO:0006357|GO:0005634	NP_055914	Calmodulin binding transcription activator 2
ASHG19A3A042444	2.11609	1.0814	2.11609	up	61.3916	170.278	91.6448	121.549	5.79145	7.07351	6.82521	6.71984	coding	NM_080599	UPF2	RefSeq_coding	5223	chr10	-	11962021	12085023		AAGACGATCAGGACTGTTTTTAATCGGGCAGTCGCGCGGATGGCCTTTTCCCTCTCGCCT	26019	Hs.370689	GO:0003723|GO:0042802|GO:0005515|GO:0016070|GO:0006406|GO:0000184|GO:0000184|GO:0005737|GO:0005634|GO:0048471	NP_542166	UPF2 regulator of nonsense transcripts homolog (yeast)
ASHG19A3A035023	2.40118	1.26374	2.40118	up	18.2755	34.0808	38.1394	36.6878	3.87495	4.91287	5.66347	4.83974	coding	NM_000230	LEP	RefSeq_coding	3444	chr7	+	127881330	127897682		GATGACACCAAAACCCTCATCAAGACAATTGTCACCAGGATCAATGACATTTCACACACG	3952	Hs.194236	GO:0008083|GO:0005179|GO:0051428|GO:0008343|GO:0008206|GO:0021954|GO:0008203|GO:0042755|GO:0006112|GO:0009062|GO:0006006|GO:0042445|GO:0033210|GO:0006629|GO:0032099|GO:0009892|GO:0001542|GO:0001890|GO:0043410|GO:0048639|GO:0045639|GO:0006111|GO:0050796|GO:0030300|GO:0050810|GO:0002021|GO:0032868|GO:0007165|GO:0005576|GO:0005615	NP_000221	Leptin
ASHG19A3A026947	2.30323	1.20366	2.30323	up	32.803	99.1296	22.6969	116.199	4.81431	6.35135	5.04968	6.65288	coding	NM_032380	GFM2	RefSeq_coding	3111	chr5	-	74017030	74063042	NM_170691,	AATGAAGGCCTTTTGAAGGTCTCCCAAGAGGCCATTGAAAATGGAATTCACAGCGCATGT	84340	Hs.277154	GO:0005525|GO:0003924|GO:0000166|GO:0003746|GO:0006184|GO:0032543|GO:0070125|GO:0032790|GO:0005739	NP_733792	G elongation factor, mitochondrial 2
ASHG19A3A005250	3.07651	1.6213	3.07651	up	39.0162	131.109	108.226	95.2064	5.08735	6.72895	7.04112	6.35588	coding	NM_022077	MANBAL	RefSeq_coding	1385	chr20	+	35918050	35945661		GGGGAGCGGCGCGGCGGCGCGGGAGGATCTCTCACCCCGTCACTCAGGGTGGCGCAATCA	63905	Hs.6126	GO:0016021|GO:0016020	NP_071360	Mannosidase, beta A, lysosomal-like
ASHG19A3A006652	2.06071	1.04314	2.06071	up	142.906	343.882	204.672	377.835	7.07747	8.03103	7.91382	8.41697	coding	NM_182849	CCNB1IP1	RefSeq_coding	1307	chr14	-	20779529	20801457		TTTCCCTCTCCGTTTTGGTGGGCTGAAATGATCCTAGATAATTGATAGATCCTGTGGTTC	57820	Hs.107003	GO:0016874|GO:0046872|GO:0005515|GO:0006915|GO:0001825|GO:0051026|GO:0007132|GO:0035265|GO:0007286|GO:0005694|GO:0005634	NP_878272	Cyclin B1 interacting protein 1
ASHG19A3A004722	2.42136	1.27582	2.42136	up	22.0803	69.3849	13.6348	78.0025	4.19381	5.87192	4.4832	6.05376	coding	NM_014308	PIK3R5	RefSeq_coding	4449	chr17	-	8782233	8815834		TTTATCTTCCCAAGAGCCCCATGAGGCGATGACCCAGGATGCAGCCAGGGGCCACGACAT	23533	Hs.278901	GO:0007596|GO:0030168|GO:0005737|GO:0005829|GO:0005829|GO:0016020|GO:0005634	NP_055123	Phosphoinositide-3-kinase, regulatory subunit 5
ASHG19A3A012122	2.01243	1.00894	2.01243	up	763.957	2391.02	1452.17	1559.11	9.60702	10.72	10.5942	10.5337	coding	NM_144614	MBD3L2	RefSeq_coding	774	chr19	+	7049350	7051746	NM_001136507,	CTCTGAATTGTCACACTTTTCCCTTCCCCACCAGTTCTTTAATAAAAGTATTTGAAAGGC	125997	Hs.567667		NP_653215	Methyl-CpG binding domain protein 3-like 2
ASHG19A3A031310	2.69939	1.43263	2.69939	up	1950.49	8501.58	4754.06	5377.93	10.9872	12.5936	12.3148	12.3512	coding	NM_138277	C6orf25	RefSeq_coding	870	chr6	+	31691160	31692850		AGGCCTGAACCCCAAGGAAGACTGTGGAGACCATCTTGTCTTCCTCCCCTTCCTCCTCCA	80739	Hs.247879	GO:0008201|GO:0004872|GO:0005794|GO:0005783|GO:0016021|GO:0005886	NP_612121	Chromosome 6 open reading frame 25
ASHG19A3A015943	2.06442	1.04573	2.06442	up	37.5938	92.2188	30.8872	108.505	5.02818	6.25421	5.41041	6.55713	coding	NM_152670	C2orf51	RefSeq_coding	798	chr2	+	88824168	88829102		TAGACATATACCAAAGCTCCCACATGGTCGACTATCAGCCCTACAGGAAGCACAAATACT	200523	Hs.132104	GO:0005634	NP_689883	Chromosome 2 open reading frame 51
ASHG19A3A045646	3.15691	1.65851	3.15691	up	67.633	267.236	151.482	219.353	5.93727	7.68079	7.50496	7.60159	coding	NM_052889	CARD16	RefSeq_coding	758	chr11	-	104912052	104916051		CGATACCTGGAAATTAGCTTAGTACACAAGACTCCCAATTACTATTTTCTTCCTTCCCAG	114769	Hs.348365	GO:0004869|GO:0030414|GO:0042981|GO:0005622	NP_443121	Caspase recruitment domain family, member 16
ASHG19A3A043702	2.35971	1.23861	2.35971	up	34.05	116.285	28.6945	101.558	4.8755	6.56361	5.32154	6.45719	coding	NM_012443	SPAG6	RefSeq_coding	2630	chr10	+	22634398	22706538		TTCTCTCCTTCAAGAATACATCAACAGTATTAACAGTTGTTACCCCGAGGAAATAGTGAG	9576	Hs.655170	GO:0005488|GO:0030030|GO:0030317|GO:0007286|GO:0007283|GO:0005930|GO:0005929|GO:0005737|GO:0019861|GO:0005874|GO:0015630	NP_758442	Sperm associated antigen 6
ASHG19A3A037006	3.23414	1.69338	3.23414	up	69.7479	379.047	233.366	127.711	5.98387	8.154	8.0829	6.79484	coding	NM_003801	GPAA1	RefSeq_coding	2105	chr8	+	145137523	145141118		ATTTATTGGGCCAAAGATATCGTCTTCCTGGTAACAGAACATGACCTTCTGGGCACTGAG	8733	Hs.627962	GO:0034235|GO:0003923|GO:0005515|GO:0015631|GO:0006501|GO:0016255|GO:0016255|GO:0016255|GO:0044267|GO:0043687|GO:0006461|GO:0006621|GO:0042765|GO:0005783|GO:0005789|GO:0016021|GO:0016020	NP_003792	Glycosylphosphatidylinositol anchor attachment protein 1 homolog (yeast)
ASHG19A3A032528	2.42922	1.28049	2.42922	up	497.266	1923.72	1080.68	1220.73	8.96229	10.3872	10.1738	10.1673	coding	NM_198956	SP8	RefSeq_coding	3738	chr7	-	20821894	20826508		TTGCTCCCGAATCAGACGCCGGCAGCCAAACTTGTCCCCTCCTGTAGAGTAGGAAGCGGC	221833	Hs.195922	GO:0003677|GO:0046872|GO:0008270|GO:0009953|GO:0030326|GO:0009954|GO:0005622|GO:0005634	NP_945194	Sp8 transcription factor
ASHG19A3A009691	2.0915	1.06454	2.0915	up	194.17	613.652	420.123	310.385	7.54244	8.82705	8.88076	8.11314	coding	NM_002204	ITGA3	RefSeq_coding	5044	chr17	+	48133339	48167848		AAGGCGGAGATGAAGAGCCAGCCGTCAGAGACAGAGAGGCTGACCGACGACTACTGAGGG	3675	Hs.265829	GO:0005515|GO:0004872|GO:0007596|GO:0007155|GO:0007160|GO:0007229|GO:0050900|GO:0007613|GO:0001764|GO:0016323|GO:0016021|GO:0008305|GO:0005886|GO:0019717	NP_005492	Integrin, alpha 3 (antigen CD49C, alpha 3 subunit of VLA-3 receptor)
ASHG19A3A024972	2.79328	1.48196	2.79328	up	189.472	724.584	436.786	546.215	7.50469	9.05008	8.92943	8.98043	coding	NM_001009554	MFAP3L	RefSeq_coding	5842	chr4	-	170907749	170924935		ATCAAAGGGAAGAAAGACCCAAGACCTGGATCTCCCTTTTACATGGACCCTAAAGCAAAG	9848	Hs.593942	GO:0016021|GO:0005886	NP_067679	Microfibrillar-associated protein 3-like
ASHG19A3A003767	2.27409	1.18529	2.27409	up	834.965	2434.08	1453.15	2794.71	9.72794	10.7395	10.5948	11.4053	coding	NM_001177355	MSLN	RefSeq_coding	2126	chr16	+	810765	818865		GGAAACCGAGGCAGAGGAGGCTCAGAGAGCTACCGGTGGACCCACGGTGCCTCCCTCCCT	10232	Hs.408488	GO:0007155|GO:0005794|GO:0031225|GO:0005576|GO:0016020|GO:0005886	NP_037536	Mesothelin
ASHG19A3A015311	2.14171	1.09877	2.14171	up	206.608	574.746	343.917	502.993	7.63555	8.74297	8.59791	8.86205	coding	NM_002149	HPCAL1	RefSeq_coding	1769	chr2	+	10443039	10567742		AGCTGCGGGCGCACGGAGGCCCGCGCTGCTAGTCACTCCTCCCGGCCTCGGCGCGCTTGT	3241	Hs.580427	GO:0005509	NP_602293	Hippocalcin-like 1
ASHG19A3A047541	3.34622	1.74253	3.34622	up	797.702	3923.32	2498.56	2801.26	9.66851	11.4402	11.3842	11.4087	coding	NM_015270	ADCY6	RefSeq_coding	6583	chr12	-	49159975	49177877		TGGTGGTATTAATACCACTCCTACTGGATGGTCTCTAATACTATCTCCTTCCTTCCCTAC	112	Hs.525401	GO:0005524|GO:0008294|GO:0046872|GO:0000166|GO:0005515|GO:0005102|GO:0007189|GO:0007202|GO:0034199|GO:0071377|GO:0006112|GO:0007193|GO:0035556|GO:0048011|GO:0007268|GO:0055085|GO:0006833|GO:0005768|GO:0016021|GO:0044424|GO:0005624|GO:0045121|GO:0031528|GO:0005886|GO:0005886|GO:0042383	NP_066193	Adenylate cyclase 6
ASHG19A3A037269	3.03336	1.60092	3.03336	up	13.2004	43.6631	12.0905	51.7867	3.40495	5.24629	4.35816	5.41314	coding	NM_018449	UBAP2	RefSeq_coding	4299	chr9	-	33921690	34048947		TCGGGAAAAACCACAGATTTCAGCAGCACAATCAACGCAACCACAGAAACAAGTGGTACA	55833	Hs.493739		NP_060919	Ubiquitin associated protein 2
ASHG19A3A025458	2.78499	1.47767	2.78499	up	5960.62	18987.9	14455.8	16664	12.5287	13.8765	14.0501	14.0926	coding	NM_014988	LIMCH1	RefSeq_coding	6182	chr4	+	41362803	41702059		CTTCCAGGCTGGGCCTTTCTCTCCCTGTTCTCCCACCCCTCCCGGTCAGTCACCAAACAG	22998	Hs.335163	GO:0003779|GO:0046872|GO:0008270|GO:0031032	NP_055803	LIM and calponin homology domains 1
ASHG19A3A006811	2.4142	1.27155	2.4142	up	952.35	2562.66	1916.28	3676.32	9.92769	10.8208	10.9815	11.7954	coding	NM_198799	BCAS4	RefSeq_coding	1271	chr20	+	49411466	49493713		CGCAGGGCTCCCCTCCTTCAGGAACAAGTCACCTGCACCGGTGCCCGTGACGTACGAGCT	55653	Hs.381178	GO:0005737	NP_942094	Breast carcinoma amplified sequence 4
ASHG19A3A051099	2.51866	1.33265	2.51866	up	96.336	329.61	190.278	229.144	6.48416	7.97311	7.81093	7.66641	coding	NM_175739	SERPINA9	RefSeq_coding	1851	chr14	-	94929059	94942670		TGTCAAGAGGCTGTATGAAGCAGAAGTCTTTTCTACAGATTTCTCCAACCCCTCCATTGC	327657	Hs.317970	GO:0030414|GO:0004867|GO:0010951|GO:0030162|GO:0005737|GO:0005576|GO:0016020	NP_783866	Serpin peptidase inhibitor, clade A (alpha-1 antiproteinase, antitrypsin), member 9
ASHG19A3A032490	2.20519	1.1409	2.20519	up	23.1919	56.0485	18.5747	67.7976	4.27225	5.58146	4.81973	5.83828	coding	NM_004080	DGKB	RefSeq_coding	6686	chr7	-	14184674	14881075		CCTGTAAAAGAGCTTTTATTTTGTGAGAGGCAGAAATCACCACTTAAAACTCCCAATTAA	1607	Hs.567255	GO:0005524|GO:0005509|GO:0004143|GO:0000166|GO:0005515|GO:0016740|GO:0007205|GO:0007596|GO:0035556|GO:0030168|GO:0005737|GO:0005624|GO:0005886	NP_663733	Diacylglycerol kinase, beta 90kDa
ASHG19A3A019786	2.13147	1.09185	2.13147	up	57.3217	176.581	65.4648	131.982	5.68731	7.12517	6.36864	6.84368	coding	NM_145238	ZSCAN20	RefSeq_coding	4243	chr1	+	33938231	33961993		ACTTTCCTGGCAATTTTGAGTGAATCTCCTTTCTCTGAAAAGCTCCGGACTTGTCACCAG	7579	Hs.442705	GO:0003677|GO:0046872|GO:0003700|GO:0008270|GO:0006355|GO:0016032|GO:0005622|GO:0005739|GO:0005730|GO:0005634	NP_660281	Zinc finger and SCAN domain containing 20
ASHG19A3A043374	4.54315	2.18369	4.54315	up	24.4915	136.061	52.1957	126.026	4.35749	6.77925	6.07076	6.77353	coding	NM_032881	LSM10	RefSeq_coding	869	chr1	-	36859030	36863493		TGTCAAGTAGTTTTCAACTCTCCCAGTGAGGATAATTAAACATGCTCAGCCTGAGCCACC	84967	Hs.654622	GO:0071208|GO:0005515|GO:0008380|GO:0000084|GO:0010467|GO:0008334|GO:0006397|GO:0006369|GO:0006366|GO:0015030|GO:0005683|GO:0005654|GO:0005634|GO:0030529	NP_116270	LSM10, U7 small nuclear RNA associated
ASHG19A3A025143	4.41039	2.14091	4.41039	up	5	31.9522	7.08023	48.7471	2.50987	4.82653	3.81224	5.31357	coding	NM_001010971	SAMD13	RefSeq_coding	1580	chr1	+	84764048	84816480		GCGCGTGGCGGCCGCCGAGCTCCGCGCGGGGCAAACCTCCCGGCGCGGCCATGCGGGGAG	148418	Hs.591445		NP_001128136	Sterile alpha motif domain containing 13
ASHG19A3A048626	2.81477	1.49302	2.81477	up	2012.54	8790.19	4992.48	5971.73	11.0283	12.6435	12.4099	12.5104	coding	NM_000224	KRT18	RefSeq_coding	1485	chr12	+	53342842	53346684		GCGCAGGCCGCCACCGTCGTCCGCAAAGCCTGAGTCCTGTCCTTTCTCTCTCCCCGGACA	3875	Hs.406013	GO:0005515|GO:0005198|GO:0043000|GO:0009653|GO:0007049|GO:0044419|GO:0043066|GO:0034451|GO:0005737|GO:0005882|GO:0045095|GO:0005815|GO:0048471	NP_954657	Keratin 18
ASHG19A3A009469	2.42219	1.27631	2.42219	up	149.09	481.567	320.263	334.869	7.13389	8.49459	8.50016	8.23586	coding	NM_004448	ERBB2	RefSeq_coding	4624	chr17	+	37856253	37884914		TGAGGAAGTATAAGAATGAAGTTGTGAAGCTGAGATTCCCCTCCATTGGGACCGGAGAAA	2064	Hs.446352	GO:0005524|GO:0003677|GO:0043125|GO:0051879|GO:0005006|GO:0001948|GO:0019838|GO:0042802|GO:0000166|GO:0008022|GO:0005515|GO:0046983|GO:0046982|GO:0046982|GO:0046982|GO:0019903|GO:0004713|GO:0004713|GO:0004713|GO:0004716|GO:0016740|GO:0004888|GO:0004714|GO:0031625|GO:0007411|GO:0008283|GO:0007166|GO:0007167|GO:0007173|GO:0060209|GO:0010001|GO:0007507|GO:0001889|GO:0030879|GO:0060056|GO:0008045|GO:…	NP_004439	V-erb-b2 erythroblastic leukemia viral oncogene homolog 2, neuro/glioblastoma derived oncogene homolog (avian)
ASHG19A3A000654	2.29228	1.19678	2.29228	up	60.3129	187.365	76.6178	157.603	5.76685	7.20589	6.5777	7.10729	coding	NM_001001419	SMAD5	RefSeq_coding	7096	chr5	+	135468535	135518422		TGAGTCTCCCGAATAACTGGGATTACAGGACTTGACCCAATGAAAGAAGCATATGGCACT	4090	Hs.167700	GO:0005515|GO:0005057|GO:0003700|GO:0016563|GO:0030618|GO:0031625|GO:0030509|GO:0030509|GO:0030509|GO:0009880|GO:0006355|GO:0007165|GO:0007179|GO:0005737|GO:0005829|GO:0005829|GO:0016021|GO:0005622|GO:0005654|GO:0005654|GO:0005634|GO:0005634|GO:0005667	NP_005894	SMAD family member 5
ASHG19A3A019539	2.24492	1.16666	2.24492	up	44.1564	88.9933	91.7206	92.5057	5.28092	6.20986	6.82608	6.30682	coding	NM_005356	LCK	RefSeq_coding	2135	chr1	+	32716839	32751765		ACGGCGAAGGGAGCTGAGACTGTCCAGGCAGCCAGGTTAGGCCAGGAGGACCATGTGAAT	3932	Hs.470627	GO:0005524|GO:0051117|GO:0042609|GO:0042610|GO:0042169|GO:0042169|GO:0003823|GO:0001948|GO:0016301|GO:0004715|GO:0000166|GO:0043548|GO:0008022|GO:0005515|GO:0032403|GO:0019901|GO:0004722|GO:0004722|GO:0004713|GO:0004713|GO:0004713|GO:0004713|GO:0016740|GO:0050853|GO:0031295|GO:0030217|GO:0030217|GO:0050852|GO:0006919|GO:0006919|GO:0007568|GO:0007596|GO:0007166|GO:0006882|GO:0006882|GO:0030097|GO:…	NP_005347	Lymphocyte-specific protein tyrosine kinase
ASHG19A3A005027	2.47657	1.30834	2.47657	up	144.657	543.415	270.796	341.229	7.09398	8.6639	8.27884	8.26424	coding	NM_018320	RNF121	RefSeq_coding	2623	chr11	+	71639767	71708641		ATGTCAGATCTCTCTCCAGAAGAGCAATGGAGGGTCGAGCACGCACGCATGCATGCCAAG	55298	Hs.368554	GO:0046872|GO:0008270|GO:0016021|GO:0016020	NP_060790	Ring finger protein 121
ASHG19A3A045806	2.22746	1.1554	2.22746	up	18.7023	29.5676	18.4574	60.3448	3.91092	4.72544	4.81278	5.66074	coding	NM_001098169	BSX	RefSeq_coding	702	chr11	-	122848357	122852379		TAAAAAGCAACTGCGGAAAAGCCAAGACGAACCCAAAGCACCAGACGGGCCAGAAAGCCC	390259	Hs.449687	GO:0043565|GO:0003700|GO:0030528|GO:0042755|GO:0007626|GO:0060056|GO:0045944|GO:0006355|GO:0005737|GO:0005634|GO:0005667	NP_001091639	Brain-specific homeobox
ASHG19A3A009106	2.98104	1.57582	2.98104	up	29.1698	103.508	60.8786	73.0455	4.63591	6.40885	6.27526	5.95106	coding	NM_197962	GLRX2	RefSeq_coding	735	chr1	-	193065599	193074556		GGCAGGCTGGCTTGACAGGGCGGCGGGAGCTGCGGGAGCTGCGGCAGCTGCGGCCTCTGG	51022	Hs.458283	GO:0051537|GO:0008794|GO:0009055|GO:0015038|GO:0046872|GO:0015035|GO:0042262|GO:0006915|GO:0030154|GO:0045454|GO:0022900|GO:0006749|GO:0006467|GO:0009966|GO:0042542|GO:0010033|GO:0051775|GO:0009266|GO:0006810|GO:0005739|GO:0005730|GO:0005634	NP_932066	Glutaredoxin 2
ASHG19A3A048283	2.81755	1.49444	2.81755	up	22.136	82.2362	49.5848	39.5683	4.19716	6.10489	6.00356	4.96634	coding	NM_014262	LEPREL2	RefSeq_coding	2656	chr12	+	6937571	6949018		AACCCCATGCACCTGCAGATGCGGGAGGACATGGCTAAGTACAGACGAATGTCGGGAGTT	10536	Hs.631655	GO:0031418|GO:0005488|GO:0005506|GO:0046872|GO:0016705|GO:0016702|GO:0019797|GO:0008285|GO:0055114|GO:0005783	NP_055077	Leprecan-like 2
ASHG19A3A048968	2.38654	1.25492	2.38654	up	28466.7	69229.3	57504.2	61424.2	14.6893	15.8654	16.0197	15.9474	coding	NM_152323	SPIC	RefSeq_coding	1116	chr12	+	101871334	101880774		CATGGTTTACTGGCATCGGAAATCTCTACAAGTTTTAATGATTTCTCCCTCCCTCTCTTT	121599	Hs.577097	GO:0043565|GO:0003700|GO:0001824|GO:0010552|GO:0006355|GO:0005634	NP_689536	Spi-C transcription factor (Spi-1/PU.1 related)
ASHG19A3A004991	2.27946	1.18869	2.27946	up	19.9771	54.842	18.4243	47.2503	4.02224	5.55317	4.81059	5.26904	coding	NM_017995	C9orf86	RefSeq_coding	2068	chr9	+	139702380	139735639		CCCCACGGCGCAGCATCATCTCTAGGCCGCCACCCTGGGGGTGGCGACTACGAGGAGCTC
ASHG19A3A006697	2.79378	1.48222	2.79378	up	1169.65	5274.21	3237.17	3179.35	10.2398	11.8317	11.7492	11.5852	coding	NM_184085	TRIM55	RefSeq_coding	2771	chr8	+	67039277	67087716		ACTAGTGCACCTGCAGCTACTTCTCAGATTGGATTTGAGGCTCCTCCCCTCCAGGGACAG	84675	Hs.85524	GO:0046872|GO:0004871|GO:0008270|GO:0007165|GO:0005737|GO:0005622|GO:0005874|GO:0005634	NP_908975	Tripartite motif-containing 55
ASHG19A3A006544	2.11108	1.07798	2.11108	up	19.983	47.4736	25.4999	34.9941	4.02266	5.35895	5.1817	4.76127	coding	NM_181459	PAX3	RefSeq_coding	3184	chr2	-	223064606	223163700	NM_001127366,	AGGCTACCAATATGGGCAGTATGGACAAAGTGCCTTTCATTATCTCAAGCCAGATATCGC	5077	Hs.42146	GO:0005515|GO:0043565|GO:0003700|GO:0016563|GO:0006915|GO:0007275|GO:0009887|GO:0010552|GO:0006355|GO:0007605|GO:0006366|GO:0005634	NP_852126	Paired box 3
ASHG19A3A014785	2.51527	1.33072	2.51527	up	165.752	478.035	364.127	463.032	7.2969	8.48236	8.66873	8.73176	coding	NM_004657	SDPR	RefSeq_coding	3265	chr2	-	192699033	192712006		AGTGTGTGCATACGTCTGAACCCTAAATGGTTCTCAGTTCTGTAAACTTCTCCTCCCACT	8436	Hs.26530	GO:0001786|GO:0005543|GO:0005515|GO:0005901|GO:0005737|GO:0005829|GO:0016020	NP_004648	Serum deprivation response
ASHG19A3A004702	2.28752	1.19378	2.28752	up	992.362	3460.51	2252.14	2323.94	10.0003	11.2275	11.23	11.1248	coding	NM_014031	SLC27A6	RefSeq_coding	2617	chr5	+	128301209	128369334		CTGACTCAGCCCTCACAGAGAAGAGGATTCCTCCCCATCCCGCTTCGCCCCGGAAAAGCT	28965	Hs.49765	GO:0015245|GO:0016874|GO:0004467|GO:0000166|GO:0006629|GO:0006869|GO:0015909|GO:0055085|GO:0000038|GO:0016021|GO:0005886|GO:0042383	NP_054750	Solute carrier family 27 (fatty acid transporter), member 6
ASHG19A3A033892	2.14265	1.09939	2.14265	up	21.2136	45.3392	37.6782	34.1692	4.12423	5.29922	5.64889	4.72275	coding	NM_152744	SDK1	RefSeq_coding	10397	chr7	+	3341079	4308629		ATGGACACATAACGAACCTGAAGAAGTTTACCGCCTACTTCACTTCCGTTCTGTGCTTCA	221935	Hs.653013	GO:0007155|GO:0016021|GO:0016020	NP_689957	Sidekick homolog 1, cell adhesion molecule (chicken)
ASHG19A3A016682	2.34541	1.22984	2.34541	up	20176.8	44377.5	38446.8	53962.7	14.2046	15.1334	15.4446	15.7253	coding	NM_006357	UBE2E3	RefSeq_coding	1559	chr2	+	181845341	181928150		CACAGCTGCCTCCATTTCCTTAAGGAAGGGTTTTTTTCTCTCTCCCTCCCCCACACCGTA	10477	Hs.470804	GO:0005524|GO:0016881|GO:0016874|GO:0000166|GO:0005515|GO:0004842|GO:0043687|GO:0070979|GO:0070936|GO:0070534|GO:0040008|GO:0005737|GO:0005730|GO:0005634	NP_872619	Ubiquitin-conjugating enzyme E2E 3 (UBC4/5 homolog, yeast)
ASHG19A3A037278	2.086	1.06074	2.086	up	8884.67	27060	15225.9	15848.3	13.1089	14.3766	14.1262	14.0062	coding	NM_198573	ENHO	RefSeq_coding	1093	chr9	-	34521039	34523037		TGGGCCCCTCCCCTGGTCCTCCCAGTGTTTGCTGGATAATAAATGGAACTATGGCTCTAC	375704	Hs.522085	GO:0005576	NP_940975	Energy homeostasis associated
ASHG19A3A019398	2.17441	1.12063	2.17441	up	2114.27	7585.62	4705.76	4197.27	11.1045	12.4034	12.3016	11.9703	coding	NM_206889	DIP2A	RefSeq_coding	3121	chr21	+	47878861	47970022		GCCAAGTGGTTGGCTTGTCCCGCCCGGTCCTCCCTGGCTCCAGCTTTGTTTATCTGTATT	23181	Hs.189585	GO:0003824|GO:0005515|GO:0008134|GO:0007275|GO:0005634	NP_996774	DIP2 disco-interacting protein 2 homolog A (Drosophila)
ASHG19A3A035766	2.08555	1.06043	2.08555	up	4991.94	13643.6	9613.24	10808.5	12.3104	13.305	13.4038	13.4038	coding	NM_015941	ATP6V1H	RefSeq_coding	2165	chr8	-	54628115	54755850	NM_213619,	AGTCTCCCTCCACTGCTCAGACCTCTGGACCTGACAGGAGACGCCTACTTGGCTCTGACG	51606	Hs.491737	GO:0016887|GO:0030234|GO:0016820|GO:0005515|GO:0046961|GO:0006200|GO:0015991|GO:0006879|GO:0006897|GO:0008286|GO:0044419|GO:0006811|GO:0015992|GO:0050790|GO:0050690|GO:0050690|GO:0033572|GO:0055085|GO:0007035|GO:0016032|GO:0005829|GO:0005829|GO:0005886|GO:0000221	NP_998785	ATPase, H+ transporting, lysosomal 50/57kDa, V1 subunit H
ASHG19A3A021583	3.22603	1.68976	3.22603	up	5802.82	22251.6	17847.4	16721.3	12.49	14.0926	14.3459	14.1007	coding	NM_001128224	TMCC1	RefSeq_coding	5496	chr3	-	129366636	129612419		GCGCTTGAGCTCGAGCGACGGCGCTGGCGGAGACGCCGGCTGCTCCTCCCCTCCCCGCCG	23023	Hs.477547	GO:0016021|GO:0016020	NP_001121696	Transmembrane and coiled-coil domain family 1
ASHG19A3A038396	2.41547	1.2723	2.41547	up	31.8407	89.3638	33.58	97.5784	4.76827	6.21581	5.51119	6.39472	coding	NM_017738	CNTLN	RefSeq_coding	5522	chr9	+	17135037	17503915		TCTGCCAACAAGGGTTTCTCCCGAAAGAGCATCATGACAAGTGCTGAAGGAAAACATAAG	54875	Hs.435381	GO:0000155|GO:0005814|GO:0005737|GO:0005856|GO:0016020	NP_060208	Centlein, centrosomal protein
ASHG19A3A013968	2.10129	1.07128	2.10129	up	848.518	2854.87	1589.32	1850.19	9.75305	10.9532	10.7289	10.7909	coding	NM_001145873	CD8A	RefSeq_coding	3177	chr2	-	87011728	87035519		AAATAAATGCGCTGGGCCGGATCTTTTCTGAGTTCTCTTCTCCCCTACGAATTCTAGATC	925	Hs.85258	GO:0042288|GO:0015026|GO:0005515|GO:0042803|GO:0019901|GO:0042110|GO:0002456|GO:0019882|GO:0007166|GO:0045065|GO:0006955|GO:0050850|GO:0050776|GO:0007169|GO:0042101|GO:0009897|GO:0005576|GO:0005887|GO:0005886	NP_741969	CD8a molecule
ASHG19A3A004530	2.16951	1.11737	2.16951	up	119.231	357.399	202.66	246.841	6.80141	8.07875	7.90119	7.7764	coding	NM_006641	CCR9	RefSeq_coding	2462	chr3	+	45928050	45944666		AGGGAGAGTTGCATCGCCCTCCACAAGCCCTATTCCTAACATGGCTGATGACTATGGCTC	10803	Hs.225946	GO:0016493|GO:0004930|GO:0004950|GO:0004872|GO:0007186|GO:0006968|GO:0006935|GO:0007204|GO:0006955|GO:0005887|GO:0005886|GO:0005886	NP_112477	Chemokine (C-C motif) receptor 9
ASHG19A3A004555	2.113	1.07929	2.113	up	19712.5	47218	33679.4	39270.8	14.1839	15.2207	15.2455	15.3233	coding	NM_001008710	RBPMS	RefSeq_coding	2948	chr8	+	30241943	30429734	NM_006867,	CTATCCCGCTTCACTGCATGCCCAGATGCGCTGGCTCCCTCCCTCCGAGGCTACTTCTCA	11030	Hs.334587	GO:0003723|GO:0000166|GO:0008143|GO:0005515|GO:0003713|GO:0006396|GO:0060391|GO:0010862|GO:0005737|GO:0005634	NP_006858	RNA binding protein with multiple splicing
ASHG19A3A027540	2.09782	1.06889	2.09782	up	177.77	513.925	335.006	345.372	7.4077	8.58653	8.56057	8.28266	coding	NM_138492	PRELID2	RefSeq_coding	2339	chr5	-	145138581	145214899		TCATACTGGATTGTGTTTGAAAAGGTGTCCAGAAAAACCTGGCCATCTGCCTCCTGTCTT	153768	Hs.314261		NP_995318	PRELI domain containing 2
ASHG19A3A052972	2.60625	1.38197	2.60625	up	101.635	381.084	204.138	244.173	6.56219	8.16143	7.91086	7.76021	coding	NM_003099	SNX1	RefSeq_coding	8221	chr15	+	64388176	64436431	NM_152826,	AAGGTGCTAGCCAAAACACTCATTTCTCTTCCTCCTCAGGAAGCCACAAATTCTTCGAAG	6642	Hs.188634	GO:0008289|GO:0035091|GO:0005515|GO:0008565|GO:0007154|GO:0034498|GO:0006897|GO:0016197|GO:0006886|GO:0045732|GO:0005794|GO:0005737|GO:0005829|GO:0031901|GO:0010008|GO:0016020|GO:0005624	NP_690039	Sorting nexin 1
ASHG19A3A051711	2.42807	1.27981	2.42807	up	22.6206	54.3786	34.69	52.8522	4.23249	5.54275	5.5466	5.44753	coding	NM_015676	C14orf109	RefSeq_coding	909	chr14	+	93651295	93653429		CCGGAAGCTCCGACTGCGGCGGCATCCGGGACGGCGGGCGGGCTGGCCACCACGGGACAG	26175	Hs.275352	GO:0016021|GO:0016020	NP_056491	Chromosome 14 open reading frame 109
ASHG19A3A017399	2.42646	1.27886	2.42646	up	2661.39	9208.64	5761.64	6859.13	11.4046	12.718	12.626	12.7065	coding	NM_014426	SNX5	RefSeq_coding	2058	chr20	-	17922245	17949154	NM_152227,	CTGCTTTATAAGATGGCCAGATCTACATTAGGAAAAGTATAAGCCCCCTCCCTAATGGCC	27131	Hs.316890	GO:0008289|GO:0035091|GO:0035091|GO:0007154|GO:0006907|GO:0015031|GO:0005737|GO:0031410|GO:0030659|GO:0031901|GO:0005768|GO:0031313|GO:0031234|GO:0070685|GO:0001891|GO:0005886|GO:0001726	NP_689413	Sorting nexin 5
ASHG19A3A002663	2.20848	1.14305	2.20848	up	16.9948	38.6122	15.2905	40.6163	3.75692	5.08496	4.60439	5.01056	coding	NM_001143985	BANF1	RefSeq_coding	1122	chr11	+	65769549	65771616		AAGTGGAAGAAAGTTCTAGTGGCTTGAGATTAAGCCTGATCAAGATGACAACCTCCCAAA	8815	Hs.433759	GO:0003677|GO:0019059|GO:0044419|GO:0019047|GO:0019047|GO:0009615|GO:0016032|GO:0005694|GO:0005737|GO:0005829|GO:0005829|GO:0005654|GO:0005634	NP_003851	Barrier to autointegration factor 1
ASHG19A3A048562	2.80162	1.48626	2.80162	up	1616.67	7355.96	4053.31	4695.77	10.7138	12.3585	12.0984	12.1434	coding	NM_001100620	TROAP	RefSeq_coding	754	chr12	+	49716970	49718169		AGCTCCTGGAAAGCTCTTTGCTCTTAGAAGATCTCCCTTTCCTCCAGCAAAATGTCATCT	10024	Hs.524399	GO:0007155|GO:0005737	NP_005471	Trophinin associated protein (tastin)
ASHG19A3A049063	4.08366	2.02986	4.08366	up	23.7973	113.68	54.9535	95.0738	4.31305	6.53523	6.13995	6.35357	coding	NM_002535	OAS2	RefSeq_coding	3647	chr12	+	113416273	113448503		CTAACTCTTTTAAGCAATGATTGTAACTATTAGGAGACATTGCTCTCCCACGTATGTTTT	4939	Hs.414332	GO:0005524|GO:0003723|GO:0000166|GO:0016779|GO:0016740|GO:0019221|GO:0006955|GO:0060333|GO:0006139|GO:0060337|GO:0005783|GO:0016020|GO:0005792|GO:0005739|GO:0005634	NP_058197	2'-5'-oligoadenylate synthetase 2, 69/71kDa
ASHG19A3A035673	2.56734	1.36028	2.56734	up	2069.1	7867.34	5216.16	5387.96	11.0721	12.4605	12.4779	12.3585	coding	NM_001015508	PURG	RefSeq_coding	2709	chr8	-	30853320	30891231		CATGCTGAACAAAGCTTGAAGTTTAAAACTTTCCTCCCTTCCTCTGTTTATATGAAGTAA	29942	Hs.373778	GO:0003677|GO:0005634	NP_037489	Purine-rich element binding protein G
ASHG19A3A045567	2.36348	1.24092	2.36348	up	105.626	322.248	187.972	259.318	6.62421	7.94288	7.79468	7.85783	coding	NM_012193	FZD4	RefSeq_coding	7391	chr11	-	86656721	86666433		GCATCGATGTCTGTACTGTAAATTTCTAATTTATCACTGTACAAAGAAAACCCCTTGCTA	8322	Hs.591968	GO:0004930|GO:0030165|GO:0030165|GO:0030165|GO:0042813|GO:0017147|GO:0019955|GO:0005515|GO:0046982|GO:0042803|GO:0016055|GO:0007223|GO:0007420|GO:0060070|GO:0060070|GO:0007166|GO:0071300|GO:0009790|GO:0035426|GO:0031987|GO:0010812|GO:0030182|GO:0051091|GO:0042701|GO:0010551|GO:0030947|GO:0061299|GO:0007605|GO:0007165|GO:0034446|GO:0001570|GO:0042995|GO:0009986|GO:0005737|GO:0005887|GO:0005886	NP_036325	Frizzled homolog 4 (Drosophila)
ASHG19A3A027621	2.4618	1.29971	2.4618	up	63.0634	242.645	74.9536	178.584	5.83315	7.54999	6.54942	7.29919	coding	NM_138379	TIMD4	RefSeq_coding	1374	chr5	-	156346292	156390266		TTTGGGATCTCCCATCAACATCCCACGTGTCAATGTGGAAAACGAGTGATTCTGTGTCTT	91937	Hs.334907	GO:0016021|GO:0016020	NP_612388	T-cell immunoglobulin and mucin domain containing 4
ASHG19A3A018637	2.18348	1.12663	2.18348	up	274.635	770.385	518.168	675.837	8.07094	9.13738	9.15734	9.29798	coding	NM_005281	GPR3	RefSeq_coding	2145	chr1	+	27719151	27722315		TTGGATTATTTTTTATCGAAGAGATCATAGAAACCAGAGCCTTCTCCCCAGGCCTGCCCT	2827	Hs.66542	GO:0004930|GO:0001619|GO:0004872|GO:0007189|GO:0040020|GO:0005887|GO:0005886	NP_005272	G protein-coupled receptor 3
ASHG19A3A004278	2.92391	1.5479	2.92391	up	63.7874	291.415	108.014	185.95	5.84947	7.79665	7.03759	7.35788	coding	NM_004403	DFNA5	RefSeq_coding	2521	chr7	-	24737973	24797639		CCCGAGAGGCCCCGACATCTCCCGGATAATCTGGAGCTTTCAAAATGTTTGCCAAAGCAA	1687	Hs.520708	GO:0007605	NP_004394	Deafness, autosomal dominant 5
ASHG19A3A048319	2.61643	1.3876	2.61643	up	184.269	718.009	369.196	493.407	7.46193	9.03633	8.6852	8.82705	coding	NM_001145465	LOC360030	RefSeq_coding	907	chr12	+	7917811	7926717		TCGGTCATCTCTGTAACCTCCCTACCAAGGACTAATTGGTCTTTAAAACTCCTCAATGCA	360030	Hs.558004	GO:0043565|GO:0003700|GO:0006355|GO:0005634	NP_001138937	NANOG neighbor homeobox
ASHG19A3A005779	2.59877	1.37783	2.59877	up	1072.59	4347.46	2549.3	2907.47	10.1033	11.5641	11.4199	11.4595	coding	NM_130787	AP2A1	RefSeq_coding	3433	chr19	+	50270179	50310367		CCACCCCCGAGGAGGCCTTCCTCAGCCCAGGTCCTGAGGACATCGGCCCTCCCATTCCGG	160	Hs.467125	GO:0005515|GO:0008565|GO:0006895|GO:0007411|GO:0006897|GO:0007173|GO:0006886|GO:0042059|GO:0048011|GO:0050690|GO:0050690|GO:0007268|GO:0016032|GO:0030122|GO:0030130|GO:0005905|GO:0005829|GO:0030666|GO:0030117|GO:0005886|GO:0005886	NP_570603	Adaptor-related protein complex 2, alpha 1 subunit
ASHG19A3A006829	2.39772	1.26167	2.39772	up	20.0002	28.7086	29.773	66.2071	4.02407	4.68827	5.36528	5.80365	coding	NM_198953	NUDT1	RefSeq_coding	728	chr7	+	2282539	2290780	NM_198950,NM_198948,	ATCAGATCACACGGCGGCTTGGAGAAACCCAGGGACCATGGGCGCCTCCAGGCTCTATAC	4521	Hs.534331	GO:0035539|GO:0008413|GO:0003924|GO:0016787|GO:0046872|GO:0005515|GO:0042262|GO:0006281|GO:0006184|GO:0006203|GO:0006195|GO:0006979|GO:0005737	NP_945192	Nudix (nucleoside diphosphate linked moiety X)-type motif 1
ASHG19A3A051451	2.3808	1.25144	2.3808	up	129.995	429.991	243.941	304.856	6.93754	8.33215	8.14698	8.08782	coding	NM_181703	GJA5	RefSeq_coding	3156	chr1	-	147228331	147232714		ATACAGAAGAAAAGACAGTCTCCATTTTCAAACAGTCCCTCCTGGGAGAACACAGACAGG	2702	Hs.447968	GO:0005243|GO:0001568|GO:0007043|GO:0007267|GO:0035050|GO:0030326|GO:0006936|GO:0001501|GO:0006810|GO:0030054|GO:0005922|GO:0005921|GO:0016021|GO:0005886	NP_859054	Gap junction protein, alpha 5, 40kDa
ASHG19A3A046207	2.01116	1.00803	2.01116	up	2710.06	7310.09	5081.35	6247.72	11.4365	12.3475	12.4336	12.5524	coding	NM_005788	PRMT3	RefSeq_coding	2743	chr11	+	20409075	20530877		TGAGGACGATGCAGATCTCCCCCACGGCAAGCAGCAGACCCCCTGCCTGTTCTGTAACAG	10196	Hs.152337	GO:0046872|GO:0016274|GO:0035242|GO:0016740|GO:0008270|GO:0008150|GO:0035246|GO:0005737|GO:0005829|GO:0005622|GO:0005840	NP_005779	Protein arginine methyltransferase 3
ASHG19A3A031456	2.23489	1.16021	2.23489	up	996.35	3584.63	2066.96	2307.6	10.006	11.2785	11.1007	11.1193	coding	NM_001128600	LCE6A	RefSeq_coding	654	chr1	+	152815329	152816458		AGTGCTGCTTAGGCAGTCCTGATCTCTCCTCTCGTCTCTTCCCAGGGAGCTGAAAAGCCA	448835	Hs.62927	GO:0031424	NP_001122072	Late cornified envelope 6A
ASHG19A3A012063	2.0196	1.01407	2.0196	up	681.173	1824.07	1364.45	1555.9	9.43435	10.3099	10.5058	10.5295	coding	NM_020209	SHD	RefSeq_coding	2598	chr19	+	4278597	4290720		GGGCCCAGAATCGTATCCCAAAGCCCTCCCATGGCCTAGAAAATAAATAAGTTATTGTTT	56961	Hs.7423		NP_064594	Src homology 2 domain containing transforming protein D
ASHG19A3A005164	7.57676	2.92158	7.57676	up	10.2522	63.2013	49.5928	96.1332	3.11848	5.74523	6.00364	6.3713	coding	NM_020659	TTYH1	RefSeq_coding	2045	chr19	+	54926634	54948052		CGATGACGACCCTTTCAACCCTCAGGAATCCAAGCGCTTTGTGCAGTGGCAGTCGTCTAT	57348	Hs.268728	GO:0005254|GO:0005216|GO:0005381|GO:0007155|GO:0006811|GO:0034755|GO:0006826|GO:0034707|GO:0016021|GO:0005886	NP_065710	Tweety homolog 1 (Drosophila)
ASHG19A3H0000525	2.38044	1.25123	2.38044	up	30.1087	76.8329	54.6529	60.2991	4.68325	6.01147	6.13243	5.65952	coding	NM_032391_intron2+	NM_032391	HOX cluster	417	chr17	+	46799261	46799679		CGTTATCAATATTAATTTTGCTTATGCCAGGACTCCATCCCATTGGAGACAAACATTAAG
ASHG19A3A024941	2.1788	1.12353	2.1788	up	761.315	3468.84	1415.15	1418.69	9.60352	11.23	10.5593	10.3919	coding	NM_006417	IFI44	RefSeq_coding	1742	chr1	+	79115476	79129761		AACAAATACGAATTCTGCTGCTGGGTCCAATTGGAGCTGGGAAGTCCAGCTTTTTCAACT	10561	Hs.82316	GO:0009615|GO:0005737	NP_006408	Interferon-induced protein 44
ASHG19A3A003031	2.19718	1.13565	2.19718	up	288.842	929.787	460.132	762.279	8.14842	9.39089	8.99451	9.46682	coding	NM_001160045	GLI1	RefSeq_coding	3414	chr12	+	57853917	57866045		TCCCGAGCCCAGCGCCCAGACAGAGGCCCACTCTTTTCTTCTCCCCGGAGTGCAGTCAAG	2735	Hs.632702	GO:0003677|GO:0003682|GO:0046872|GO:0008017|GO:0010843|GO:0005515|GO:0003705|GO:0016563|GO:0008270|GO:0021696|GO:0009953|GO:0009913|GO:0030324|GO:0007275|GO:0090090|GO:0060032|GO:0001649|GO:0021983|GO:0045740|GO:0008284|GO:0043193|GO:0045880|GO:0045944|GO:0009954|GO:0008589|GO:0021938|GO:0007283|GO:0007418|GO:0005929|GO:0005737|GO:0005829|GO:0005622|GO:0005634	NP_005260	GLI family zinc finger 1
ASHG19A3A044194	2.02867	1.02054	2.02867	up	65.4131	199.564	57.0364	172.579	5.88882	7.2911	6.18769	7.24928	coding	NM_030927	TSPAN14	RefSeq_coding	5579	chr10	+	82214037	82282390		ATCAAGTCCTACCGGGACGATATCGATCTGCAAAACCTCATCGACTCCCTTCAGAAAGCT	81619	Hs.310453	GO:0016021|GO:0016020	NP_112189	Tetraspanin 14
ASHG19A3A027602	2.40881	1.26832	2.40881	up	255.516	691.662	473.259	872.357	7.96041	8.98814	9.0367	9.66137	coding	NM_003118	SPARC	RefSeq_coding	3178	chr5	-	151041018	151066517		CCACATACCTAGATCTCCAGATGTCATTTCCCCTCTCTTATTTTAAGTTATGTTAAGATT	6678	Hs.111779	GO:0005509|GO:0005518|GO:0050840|GO:0005515|GO:0007596|GO:0071363|GO:0001503|GO:0030168|GO:0002576|GO:0042127|GO:0007165|GO:0005604|GO:0005576|GO:0005576|GO:0005615|GO:0031093|GO:0005578	NP_003109	Secreted protein, acidic, cysteine-rich (osteonectin)
ASHG19A3A009756	2.34655	1.23054	2.34655	up	3945.49	14549.4	7967.1	9141.98	11.9829	13.3879	13.0979	13.1546	coding	NM_080588	PTPN7	RefSeq_coding	3263	chr1	-	202116142	202129119		TCAGAGATGGCTTCTGCGTGCTTTCTCCCTTCCGTCCTAGAGAACACATATTTTCTGTTT	5778	Hs.402773	GO:0016787|GO:0005515|GO:0004725|GO:0006470|GO:0005737|GO:0005829|GO:0009898	NP_542155	Protein tyrosine phosphatase, non-receptor type 7
ASHG19A3A046102	2.42513	1.27806	2.42513	up	2556.49	6904.64	5222.77	9194.81	11.3514	12.2418	12.4834	13.1632	coding	NM_175733	SYT9	RefSeq_coding	3958	chr11	+	7273180	7490276		TTTGATGTCCCTCCCGAGAACATTGACCAAATCCACTTGTCCATAGCAGTCATGGACTAT	143425	Hs.177193	GO:0046872|GO:0005215|GO:0017158|GO:0050796|GO:0030054|GO:0031410|GO:0031045|GO:0016021|GO:0016020|GO:0030667|GO:0045202|GO:0030672	NP_783860	Synaptotagmin IX
ASHG19A3A012033	2.01493	1.01073	2.01493	up	3836.37	10124.7	7136.9	8835.97	11.9535	12.8531	12.9354	13.1042	coding	NM_002067	GNA11	RefSeq_coding	1615	chr19	+	3094407	3121452		TTTTTATTTCACAGTTATCAGGGGATGTACATCTCTCCCTCCGTACACTTCGCGCACCTT	2767	Hs.650575	GO:0031683|GO:0001664|GO:0005525|GO:0003924|GO:0019001|GO:0000166|GO:0004871|GO:0007186|GO:0007188|GO:0006184|GO:0006184|GO:0060158|GO:0007596|GO:0048066|GO:0007507|GO:0030168|GO:0006471|GO:0001508|GO:0045634|GO:0007165|GO:0001501|GO:0005737|GO:0031234|GO:0005834|GO:0005624|GO:0005886|GO:0005886	NP_002058	Guanine nucleotide binding protein (G protein), alpha 11 (Gq class)
ASHG19A3A023224	2.18866	1.13005	2.18866	up	283.735	876.996	470.953	730.343	8.11912	9.31491	9.03059	9.40199	coding	NM_001113411	FGGY	RefSeq_coding	2102	chr1	+	59762624	60228400		ATATCTGTATATTCCGGCTTTGGCAGCGTTGCACTCTCCCAGTTCTCTACTCTCCCCTCA	55277	Hs.444301	GO:0016301|GO:0003674|GO:0016773|GO:0016740|GO:0005975|GO:0070050|GO:0005575	NP_060761	FGGY carbohydrate kinase domain containing
ASHG19A3A045663	2.02589	1.01856	2.02589	up	98.0481	228.944	140.31	235.573	6.50851	7.47401	7.39821	7.70898	coding	NM_153705	KDELC2	RefSeq_coding	4311	chr11	-	108342832	108369159		TCCATGCTTGAAGCCATGCGGGGTGTTACAAATGATCTCCTCTCTATTCAGGGAAATACA	143888	Hs.83286	GO:0003674|GO:0008150|GO:0005575|GO:0005783|GO:0005788	NP_714916	KDEL (Lys-Asp-Glu-Leu) containing 2
ASHG19A3A003663	2.67254	1.41821	2.67254	up	47.1721	151.515	86.7553	123.292	5.38396	6.91744	6.74959	6.73948	coding	NM_001172633	OLR1	RefSeq_coding	2417	chr12	-	10310898	10324790		TGAAAATTAATAGCACAGCTGATCTGATTTAGAGTCCGAGGCGCTGTCTCCCAGACATAC	4973	Hs.412484	GO:0005488|GO:0005041|GO:0004872|GO:0005529|GO:0008015|GO:0007596|GO:0007155|GO:0008219|GO:0006954|GO:0007159|GO:0050900|GO:0042157|GO:0006508|GO:0042542|GO:0005576|GO:0005887|GO:0005624|GO:0005886	NP_002534	Oxidized low density lipoprotein (lectin-like) receptor 1
ASHG19A3A009502	2.58395	1.36958	2.58395	up	98.313	350.115	184.141	254.212	6.51211	8.05149	7.76937	7.8242	coding	NM_033061	KRTAP4-7	RefSeq_coding	938	chr17	+	39240458	39241394		CTGATTTCCTTATTTTCTTTATCACTTTAAGGTACAGATTCTCCTTCTCAGTGAGGTAGA	100132476	Hs.632746		NP_149050	Keratin associated protein 4-7
ASHG19A3A018392	2.04474	1.03192	2.04474	up	28.2631	83.6861	26.3437	54.6855	4.58585	6.12682	5.22167	5.50483	coding	NM_020708	SLC12A5	RefSeq_coding	6084	chr20	+	44657820	44688789		ACTGCAGCTTCTTCCTCCGTGGAGCGGAGAGCGAGACAGAGCTACAGCGAACGAGAGAGC	57468	Hs.21413	GO:0051739|GO:0015379|GO:0015379|GO:0015293|GO:0005215|GO:0015696|GO:0006873|GO:0006821|GO:0051452|GO:0006811|GO:0006813|GO:0006814|GO:0007268|GO:0055085|GO:0006810|GO:0032590|GO:0016021|GO:0043204|GO:0005886	NP_065759	Solute carrier family 12 (potassium/chloride transporter), member 5
ASHG19A3A045385	2.47151	1.30539	2.47151	up	196.172	649.666	417.464	492.387	7.55997	8.89888	8.87336	8.82385	coding	NM_015399	BRMS1	RefSeq_coding	1455	chr11	-	66104803	66112582		AGCCAGGGGGACCCTCAGAGCAGCTGGCACTGCACCCAGGATTCTCGTCTTCCTCCTGCA	25855	Hs.100426	GO:0051059|GO:0005515|GO:0006915|GO:0032088|GO:0019987|GO:2000210|GO:0090312|GO:0005737|GO:0005634	NP_056214	Breast cancer metastasis suppressor 1
ASHG19A3A011363	2.1824	1.12591	2.1824	up	20.1653	50.7109	24.1139	38.6131	4.03717	5.44928	5.11683	4.92315	coding	NM_024660	TMEM149	RefSeq_coding	1217	chr19	-	36230151	36233351		AATGACCACGGCGATTTCGTAACGCCCCCGTTCCGAAAGTGTTCTTCTGGGCAGTGCAAC	79713	Hs.352548	GO:0016021|GO:0016020	NP_078936	Transmembrane protein 149
ASHG19A3A018003	2.57558	1.3649	2.57558	up	14.4935	36.717	12.7194	47.756	3.53871	5.01692	4.40962	5.28428	coding	NM_153638	PANK2	RefSeq_coding	2280	chr20	+	3869741	3904501		TAGCCTCTCATTGGACGGAGGCACGGTCAATCCTCCTCGAGTTAGGGAGCCGACTGGACG	80025	Hs.516859	GO:0005524|GO:0000166|GO:0004594|GO:0005515|GO:0016740|GO:0008219|GO:0015937|GO:0009108|GO:0015939|GO:0006766|GO:0006767|GO:0005737|GO:0005758|GO:0005739|GO:0005730|GO:0005634	NP_705904	Pantothenate kinase 2
ASHG19A3A018058	2.85076	1.51135	2.85076	up	27.4795	96.3072	51.5563	65.6176	4.54146	6.31398	6.05268	5.79178	coding	NM_181443	BTBD3	RefSeq_coding	4566	chr20	+	11871476	11907242		GCGGGCACAGGGCAAGGCGGCGGACGGCTGCGTCGCCCGAGGCGAGGAGGAGCGCTGGCG	22903	Hs.709366		NP_852108	BTB (POZ) domain containing 3
ASHG19A3A008503	2.48968	1.31596	2.48968	up	324.565	1280.9	755.028	751.37	8.33182	9.83226	9.66851	9.44257	coding	NM_002145	HOXB2	RefSeq_coding	1614	chr17	-	46620020	46622393		GGAGACATTTCAAACTTCATCAATCAAGGAGTCGACATTAATTCCTCCTCCTCCTCCTTT	3212	Hs.514289	GO:0043565|GO:0003700|GO:0030528|GO:0009952|GO:0008015|GO:0009953|GO:0048704|GO:0021612|GO:0002011|GO:0007275|GO:0048857|GO:0006355|GO:0021569|GO:0021570|GO:0005634	NP_002136	Homeobox B2
ASHG19A3A020528	2.2727	1.18441	2.2727	up	336.251	1087.04	644.819	868.514	8.3846	9.59763	9.45546	9.65393	coding	NM_194458	UBE2J2	RefSeq_coding	2396	chr1	-	1189293	1209234		TGGGCGAGCCTGGTGCCCCAGTCATGGCATTGGCAAGGTGCTCCTGCACCCTCCCCCGGG	118424	Hs.191987	GO:0005524|GO:0016881|GO:0016874|GO:0000166|GO:0004842|GO:0043687|GO:0006986|GO:0005783|GO:0005789|GO:0016021|GO:0016020	NP_919440	Ubiquitin-conjugating enzyme E2, J2 (UBC6 homolog, yeast)
ASHG19A3A021829	2.32329	1.21617	2.32329	up	198.056	688.545	369.219	455.101	7.57466	8.98416	8.68544	8.70289	coding	NM_025077	TOE1	RefSeq_coding	2408	chr1	+	45805341	45809649		AAGCAACAACTTCAAGGAGATGTGGCCATCCCTCCTGCTAGCCATAAAGACAGCTAATTT	114034	Hs.525091	GO:0046872|GO:0003676|GO:0008270|GO:0016607|GO:0005730|GO:0005634	NP_079353	Target of EGR1, member 1 (nuclear)
CUST_2_PI426249100	3.1259	1.64427	3.1259	up	13.5544	34.449	25.3945	44.0209	3.44162	4.92912	5.1762	5.15237	coding	NM_017410_Exon2+	NM_017410	HOX cluster	1544	chr12	+	54338783	54340327	NM_017410,	TTCCCACTGGTGCATTACAAAACAGTGTTCTTTTGAAATGTTCATCAGGAATAGGCTTTT
ASHG19A3A012608	2.73165	1.44977	2.73165	up	1344.47	5817.3	3443.77	3874.41	10.4548	12.0111	11.8441	11.8584	coding	NM_003419	ZNF345	RefSeq_coding	3162	chr19	+	37341266	37370468		TTCTGACATAGTCAAACCAACTCCCTCTCAGAAGAACCTGATGTTTCCTGACTGCTTTCT	25850	Hs.362324	GO:0003677|GO:0003709|GO:0046872|GO:0003704|GO:0008270|GO:0000122|GO:0006359|GO:0005622|GO:0005634	NP_003410	Zinc finger protein 345
ASHG19A3A004301	2.91927	1.54561	2.91927	up	250.539	1044.07	624.559	758.65	7.92556	9.53945	9.41194	9.46211	coding	NM_004517	ILK	RefSeq_coding	1817	chr11	+	6624963	6632097		GAAGGATCCTGCAGCCCGAGTCCCGAGGATAAAGCTTGGGGTTCATCCTCCTTCCCTGGA	3611	Hs.706355	GO:0005524|GO:0017124|GO:0005178|GO:0000166|GO:0005515|GO:0004674|GO:0004871|GO:0016563|GO:0001658|GO:0007569|GO:0007050|GO:0034329|GO:0008283|GO:0007160|GO:0045197|GO:0043206|GO:0007229|GO:0007229|GO:0032288|GO:0010667|GO:0043524|GO:0006469|GO:0014912|GO:0048662|GO:0048812|GO:0018105|GO:0043406|GO:0043410|GO:0045773|GO:0090263|GO:0030335|GO:0008284|GO:0001954|GO:0050775|GO:0045663|GO:0042327|GO:…	NP_004508	Integrin-linked kinase
ASHG19A3A053376	2.05628	1.04003	2.05628	up	1416.3	3827.81	3110.66	3256.7	10.5305	11.3944	11.6904	11.6269	coding	NM_001146006	IGFALS	RefSeq_coding	2282	chr16	-	1840415	1843734		TATCAGGCTCACTCGGGCAGAGCCCTCCTCGGGCCGCCTCCCCAAGCCTCTCCCCCCGCA	3483	Hs.839	GO:0005520|GO:0008022|GO:0007155|GO:0007165|GO:0005576|GO:0005576|GO:0005576|GO:0005615|GO:0042567|GO:0005792|GO:0005625	NP_004961	Insulin-like growth factor binding protein, acid labile subunit
ASHG19A3A006186	2.21154	1.14505	2.21154	up	2741.76	7178.73	4513.75	9556.28	11.4496	12.3148	12.2418	13.2274	coding	NM_152897	SNX21	RefSeq_coding	1921	chr20	+	44462469	44471914		CCAATGGCTGCCATCTCCTTCCCCCAGTCTCACTAAGTTGCCAGGCTGGTCTCAAGCGCC	90203	Hs.472854	GO:0005488|GO:0035091|GO:0007154|GO:0015031|GO:0030659	NP_690857	Sorting nexin family member 21
CUST_66_PI426249100	2.11769	1.08249	2.11769	up	632.013	1805.78	1270.43	1520.35	9.31895	10.2929	10.416	10.4954	coding	NM_005522_Exon1-	NM_005522	HOX cluster	746	chr7	-	27134879	27135625	NM_153620,NM_005522,	CATCTTCTCCAGCGCAGACTTTTGACTGGATGAAAGTCAAAAGAAACCCTCCCAAAACAG
ASHG19A3A052313	2.03253	1.02328	2.03253	up	21.1594	47.181	23.6756	39.9551	4.12003	5.35119	5.09573	4.98301	coding	NM_017882	CLN6	RefSeq_coding	2258	chr15	-	68499330	68522080		ACATTACATAGGTTACGTCAGCCTACTGTGGCTGTTGAGCAAAGCATTTCTCCTTTCTGG	54982	Hs.584921	GO:0042803|GO:0008219|GO:0044265|GO:0008203|GO:0001573|GO:0030203|GO:0031987|GO:0007042|GO:0045862|GO:0030163|GO:0007601|GO:0005783|GO:0005788|GO:0005789|GO:0016021|GO:0016020	NP_060352	Ceroid-lipofuscinosis, neuronal 6, late infantile, variant
ASHG19A3A044980	2.43749	1.2854	2.43749	up	26.6256	77.7455	47.7051	50.0572	4.49261	6.02586	5.95216	5.35602	coding	NM_001166290	KCNJ11	RefSeq_coding	2763	chr11	-	17406797	17410878		GCGCCCGGGCGGCGGGAGGGGGCGGGGAGGCGACGGCCGTGGCGTGAGGAGCAGGAGCAG	3767	Hs.248141	GO:0005524|GO:0015272|GO:0030955|GO:0008022|GO:0005244|GO:0006112|GO:0006006|GO:0006811|GO:0046676|GO:0050877|GO:0010107|GO:0006813|GO:0050796|GO:0050796|GO:0042391|GO:0033198|GO:0042493|GO:0033574|GO:0008282|GO:0030315|GO:0005783|GO:0005887|GO:0005792|GO:0005739|GO:0005886	NP_001159762	Potassium inwardly-rectifying channel, subfamily J, member 11
ASHG19A3A018550	2.51889	1.33279	2.51889	up	51.972	218.254	112.986	79.0955	5.53107	7.40898	7.10573	6.07686	coding	NM_007346	OGFR	RefSeq_coding	2423	chr20	+	61436176	61445351		TCATTGAGGACATTCTTCAGAACTGGACGGACAACTATGACCTCCTTGAGGACAATCACT	11054	Hs.67896	GO:0004985|GO:0004872|GO:0001558|GO:0005575|GO:0005737|GO:0016020|GO:0005634	NP_031372	Opioid growth factor receptor
ASHG19A3A003111	9.72333	3.28145	9.72333	up	33.8299	365.331	287.286	280.962	4.86459	8.10804	8.36112	7.96895	coding	NM_001161572	MAFF	RefSeq_coding	2476	chr22	+	38597938	38612515		TGAGGAACGCGGGACCAGGAGGACGGTCTGCAGCCCAGAGGGCACCTTCTGCAAACATGT	23764	Hs.517617	GO:0043565|GO:0003700|GO:0007596|GO:0001701|GO:0007567|GO:0045604|GO:0006355|GO:0006950|GO:0006366|GO:0005654|GO:0005634	NP_036455	V-maf musculoaponeurotic fibrosarcoma oncogene homolog F (avian)
ASHG19A3A000808	2.20464	1.14054	2.20464	up	71.845	221.674	73.9958	211.287	6.03022	7.43202	6.53161	7.54865	coding	NM_001005744	NUMB	RefSeq_coding	3503	chr14	-	73741917	73925286		ACAGTGGTGGCACCACAATCTCCTACCTTCCAAGGGACCGAGTGGGGTCAATCTTCTGGT	8650	Hs.654609	GO:0045294|GO:0008013|GO:0045296|GO:0005515|GO:0034332|GO:0007411|GO:0030900|GO:0021670|GO:0007275|GO:0007399|GO:0021849|GO:0007405|GO:0050769|GO:0045177|GO:0016323|GO:0005737|GO:0005769|GO:0019897|GO:0005887|GO:0005634|GO:0005886	NP_003735	Numb homolog (Drosophila)
ASHG19A3A008544	2.03119	1.02232	2.03119	up	27.0548	51.1886	44.1268	48.407	4.51635	5.46185	5.85008	5.30408	coding	NM_001007227	SPOP	RefSeq_coding	2983	chr17	-	47676247	47755525	NM_003563,NM_001007230,NM_001007229,NM_001007228,NM_001007226,	TGACTTTGGAAATCTCGTTTAACCTTCAAACTGGCGATGTCAAGGGTTCCAAGTCCTCCA	8405	Hs.463382	GO:0005515|GO:0006397|GO:0005634	NP_003554	Speckle-type POZ protein
ASHG19A3A047327	2.17718	1.12246	2.17718	up	16.1169	33.4727	17.4227	35.4249	3.68472	4.89034	4.74977	4.78143	coding	NM_176890	TAS2R50	RefSeq_coding	1000	chr12	-	11138511	11139511		ATTAGGTGCTGAGTAAAAGACCTGAAACTCTCAACTCTCTAGATTCACAAGTGGGACATT	259296	Hs.688194	GO:0004930|GO:0004872|GO:0050896|GO:0050909|GO:0016021|GO:0016020	NP_795371	Taste receptor, type 2, member 50
ASHG19A3A006402	2.46538	1.30181	2.46538	up	70.6443	245.462	89.8548	212.411	6.00465	7.56596	6.79866	7.55476	coding	NM_174881	CRB3	RefSeq_coding	777	chr19	+	6464259	6467228		CTACCGGCCCAGTAGCGAGGAGCAGTTCTCCCATGCAGCCGAGGCCCGGGCCCCTCAGGA	92359	Hs.150319	GO:0017124|GO:0019904|GO:0034329|GO:0045216|GO:0072659|GO:0070830|GO:0016324|GO:0030054|GO:0016021|GO:0005886|GO:0005923	NP_777377	Crumbs homolog 3 (Drosophila)
ASHG19A3A001276	2.80269	1.48681	2.80269	up	16.8443	49.2742	24.0648	44.4788	3.74425	5.40788	5.11445	5.17085	coding	NM_001039131	ALOX15B	RefSeq_coding	2508	chr17	+	7942357	7952442		TACTACTACCGTGATGATGGGATGCAGATCTGGGGTATACCCTCCTCACTGGAGACCCGG	247	Hs.111256	GO:0050473|GO:0005506|GO:0016165|GO:0046872|GO:0016491|GO:0006631|GO:0006917|GO:0019370|GO:0006629|GO:0045786|GO:0030336|GO:0008285|GO:0045926|GO:0055114|GO:0030850|GO:0030856|GO:0005737|GO:0005622	NP_001132	Arachidonate 15-lipoxygenase, type B
ASHG19A3A045369	2.57769	1.36608	2.57769	up	16.4077	50.3586	12.7165	50.4257	3.70698	5.44033	4.40911	5.36975	coding	NM_138368	DKFZp761E198	RefSeq_coding	4450	chr11	-	65543379	65547822		AATTTGTGCTTAGGAATCTTCCCAGGTAAGAAGAACTAGTTCCTCTAGTTGTTGTTTTTT	91056	Hs.591957		NP_612377	DKFZp761E198 protein
ASHG19A3A014577	2.19408	1.13362	2.19408	up	35.367	83.0162	50.3565	78.4766	4.93383	6.11566	6.02265	6.06403	coding	NM_002744	PRKCZ	RefSeq_coding	2359	chr1	+	1981908	2116832		AGAGACATGTGTCGTCTGCACCAGCAGCACCCGCTCACCCTCAAGTGGGTGGACAGCGAA	5590	Hs.496255	GO:0005524|GO:0043560|GO:0046872|GO:0000166|GO:0005515|GO:0004697|GO:0004674|GO:0008270|GO:0006916|GO:0007596|GO:0035556|GO:0046627|GO:0050732|GO:0031333|GO:0018105|GO:0030168|GO:0007165|GO:0005911|GO:0005737|GO:0005768|GO:0005624|GO:0005886	NP_002735	Protein kinase C, zeta
ASHG19A3A006398	2.02831	1.02028	2.02831	up	819.039	2452.61	1637.3	1685.85	9.70468	10.7484	10.7661	10.6604	coding	NM_173841	IL1RN	RefSeq_coding	1865	chr2	+	113875469	113891592		TATGAGGCCCTCCCCATGGCTTTAGCTGACTTGTATGAAGAAGGAGGTGGAGGAGGAGGA	3557	Hs.81134	GO:0005125|GO:0005152|GO:0005515|GO:0006955|GO:0006954|GO:0001960|GO:0051384|GO:0005813|GO:0005737|GO:0005576|GO:0005615|GO:0005622|GO:0005634|GO:0005886	NP_776215	Interleukin 1 receptor antagonist
ASHG19A3A020627	2.86136	1.5167	2.86136	up	7321.99	23122.9	13343.1	33193.1	12.85	14.1423	13.8995	15.0582	coding	NM_016431	MAPK8IP2	RefSeq_coding	3183	chr22	+	51041561	51049978		CTGGGCCCCTGGGCTACTGCTGCCCTCTGGCCCAGCCCTGCTATCTCCCTCCGTCCTGCA	23542	Hs.558180	GO:0005078|GO:0001540|GO:0019894|GO:0032403|GO:0030295|GO:0030295|GO:0019901|GO:0005198|GO:0000165|GO:0001662|GO:0048813|GO:0046958|GO:0045768|GO:0001934|GO:0032874|GO:0046328|GO:0060079|GO:0010469|GO:0051966|GO:0007172|GO:0035176|GO:0005737|GO:0014069|GO:0043234	NP_057515	Mitogen-activated protein kinase 8 interacting protein 2
ASHG19A3A003583	3.5601	1.83192	3.5601	up	12.1794	44.0362	26.0967	37.6309	3.28435	5.25793	5.20861	4.88228	coding	NM_001171581	ITM2A	RefSeq_coding	1719	chrX	-	78615882	78623049		CAGAACTCAGATACTGACCGGCAAGAGCACCATTTACCGTGGAGAGATGTGCTTTTTTGA	9452	Hs.17109	GO:0005515|GO:0016021|GO:0016020	NP_004858	Integral membrane protein 2A
ASHG19A3A012857	2.79747	1.48412	2.79747	up	3415.39	14157.2	8696.42	9333.61	11.776	13.3504	13.2454	13.1846	coding	NM_012451	SYNGR4	RefSeq_coding	1009	chr19	+	48867656	48879627		ACAACTAAATATCCTTATCCAAATCAATAAAGAGAGAATCCTCCCTCCAGAAGGGTTTCT	23546	Hs.408333	GO:0016021|GO:0016020	NP_036583	Synaptogyrin 4
ASHG19A3A052133	2.18378	1.12683	2.18378	up	336.299	1157.56	652.939	716.531	8.38478	9.68686	9.47499	9.37296	coding	NM_203494	USP50	RefSeq_coding	1392	chr15	-	50792759	50838902		AGTGTGAGAAATGCACCTACAAGAACGAAGTCTTCACTGTCTTCTCACTCCCCATTCCAT	373509	Hs.677758	GO:0004221|GO:0006511	NP_987090	Ubiquitin specific peptidase 50
ASHG19A3A052258	2.45827	1.29764	2.45827	up	335.267	1189.35	715.673	897.32	8.38117	9.72974	9.60256	9.70412	coding	NM_001014291	SPRR2G	RefSeq_coding	650	chr1	-	153122058	153123427		AGCAAGTGTGTTTATTCTTTTGCTTCTCCCCAATAAAGCACATGTTTCATGGTCAAGCCC	6706	Hs.490253	GO:0008544|GO:0031424|GO:0030216|GO:0001533|GO:0005737	NP_001014313	Small proline-rich protein 2G
ASHG19A3A005285	2.31711	1.21233	2.31711	up	309.64	1146.65	532.561	793.961	8.25221	9.67851	9.19528	9.51983	coding	NM_022560	GH1	RefSeq_coding	702	chr17	-	61994563	61996198		GGCCTTTGACACCTACCAGGAGTTTAACCTAGAGCTGCTCCGCATCTCCCTGCTGCTCAT	2688	Hs.655229	GO:0008083|GO:0005131|GO:0005131|GO:0005179|GO:0046872|GO:0005148|GO:0005515|GO:0007259|GO:0015758|GO:0060396|GO:0046427|GO:0043406|GO:0010535|GO:0043568|GO:0040018|GO:0040018|GO:0050731|GO:0014068|GO:0002092|GO:0042517|GO:0042523|GO:0032355|GO:0005576|GO:0005615	NP_072056	Growth hormone 1
ASHG19A3A009524	2.10372	1.07294	2.10372	up	128.91	339.016	218.849	283.299	6.9233	8.01318	7.99382	7.98172	coding	NM_033194	HSPB9	RefSeq_coding	616	chr17	+	40274755	40275371		AGTTACCGCATGTCACAGAAGGTGCACCGGAAAATGCTCCCGTCCAACCTGAGTCCTACC	94086	Hs.620611	GO:0005515|GO:0006950|GO:0005737|GO:0005634	NP_149971	Heat shock protein, alpha-crystallin-related, B9
ASHG19A3A009190	2.07389	1.05234	2.07389	up	1249.15	4459.88	2281.42	2666.72	10.3406	11.5985	11.248	11.3322	coding	NM_001388	DRG2	RefSeq_coding	1888	chr17	+	17991282	18011292		AAGTCCCCAGTTCTCCTGGCTCTCCTTTCTGAAATAAAGGATTGAAAACGGTTCCTGTTC	1819	Hs.78582	GO:0005525|GO:0000166|GO:0007165|GO:0005737|GO:0005622|GO:0005739	NP_001379	Developmentally regulated GTP binding protein 2
ASHG19A3A027252	2.23895	1.16282	2.23895	up	19.1139	51.4183	24.1063	34.6334	3.94649	5.46753	5.11629	4.74411	coding	NM_152549	CCDC112	RefSeq_coding	2552	chr5	-	114602884	114631987		TCGGAGGCAGAGGTGTTTCCAGTGATCGGCTTAGGACCGCTTTCTAGGTGGTGAGGACAA	153733	Hs.436121		NP_689762	Coiled-coil domain containing 112
ASHG19A3A012121	2.05699	1.04053	2.05699	up	753.511	2362.21	1429.71	1637.67	9.59	10.7008	10.5726	10.6182	coding	NM_001136507	MBD3L5	RefSeq_coding	773	chr19	+	7030593	7033021		TGAATTGTCACACTTTTCCCTTCCCCACCAGTTCTTTAATAAAAGTATTTGAAAGGCAAC	284428	Hs.717312		NP_001129979	Methyl-CpG-binding domain protein 3-like 5-like
ASHG19A3A042323	2.34293	1.22831	2.34293	up	80.1528	341.36	96.9533	187.427	6.20159	8.0218	6.89521	7.3727	coding	NM_017504	OR2M4	RefSeq_coding	936	chr1	+	248402230	248403165		CCTCCGCAACAAAGAAGTGTTCAGGGCACTACAGAAGGTACTGAAGAAAAGAAAGTTAAT	26245	Hs.381309	GO:0004984|GO:0004872|GO:0050896|GO:0007608|GO:0016021|GO:0005886	NP_059974	Olfactory receptor, family 2, subfamily M, member 4
ASHG19A3A039610	2.3089	1.20721	2.3089	up	2906.95	9542.65	6942.23	6417.73	11.5504	12.7642	12.8942	12.6143	coding	NM_001001994	GPM6B	RefSeq_coding	1533	chrX	-	13792092	13956831		GTCCCCGGGGAGCCCGAACGCCCCGCAGCCCTCACCCCTCCCGCCAGTCTCCAGCCATGG	2824	Hs.495710	GO:0003674|GO:0030154|GO:0007275|GO:0007399|GO:0016021|GO:0016020	NP_005269	Glycoprotein M6B
ASHG19A3A007351	2.29791	1.20032	2.29791	up	165.271	494.234	366.323	342.377	7.29157	8.5288	8.67666	8.27021	coding	NM_014741	KIAA0652	RefSeq_coding	4625	chr11	+	46638825	46696367	NR_024589,	TTTTTCCACCTCCCCACCATCCCAGCTGATGGTTCCTGGGAAGGAAGGTGGGGTACCCCT	9776	Hs.127403	GO:0005515|GO:0000045|GO:0006914|GO:0070969|GO:0005737|GO:0005829|GO:0000407	NP_055556	ATG13 autophagy related 13 homolog (S. cerevisiae)
ASHG19A3A043411	3.0992	1.6319	3.0992	up	147.98	650.424	465.139	361.792	7.12232	8.90123	9.00981	8.35159	coding	NM_001083914	CTBP2	RefSeq_coding	3441	chr10	-	126676418	126849624		AAACAAATAAAGAAGAGCAAATAGCCGGGAGGCGCTCGGCATCCAGGACGTTCCCTCCCC	1488	Hs.501345	GO:0051287|GO:0048037|GO:0016491|GO:0016616|GO:0005515|GO:0016564|GO:0030154|GO:0008285|GO:0055114|GO:0019079|GO:0050872|GO:0030054|GO:0005634|GO:0045202|GO:0017053	NP_073713	C-terminal binding protein 2
ASHG19A3A046627	2.82214	1.49679	2.82214	up	32.9872	129.951	60.7613	74.2694	4.82491	6.71606	6.27268	5.97636	coding	NM_182553	CNIH2	RefSeq_coding	1399	chr11	+	66045695	66051683		TCATGTATGATGCGGTCTCCATCATGAATGCTGACATTCTCAACTACTGCCAGAAGGAGT	254263	Hs.437072	GO:0003674|GO:0008150|GO:0035556|GO:0006810|GO:0005783|GO:0005789|GO:0016021|GO:0016020	NP_872359	Cornichon homolog 2 (Drosophila)
ASHG19A3A037317	2.20539	1.14103	2.20539	up	18.9525	44.703	18.0346	44.0756	3.93225	5.27796	4.78818	5.1537	coding	NM_172312	SPAG8	RefSeq_coding	2010	chr9	-	35807783	35812259		TCCCTAAATAGTAGTCTGCCACATGCCAAACAATGTTAGGTACTTTCCATACAACGAATC	26206	Hs.256747	GO:0003674|GO:0008150|GO:0001669|GO:0031410|GO:0016020	NP_758516	Sperm associated antigen 8
ASHG19A3A049029	3.46273	1.79191	3.46273	up	10.243	35.1527	24.6336	32.47	3.11793	4.9553	5.1411	4.63312	coding	NM_032829	C12orf34	RefSeq_coding	3183	chr12	+	110152186	110208311		GACCATTATATTCTACTGTGAGAAGTGCAGTCTGCACTATATTGTTTTAAAAACGAAGAG	84915	Hs.661785		NP_116218	Chromosome 12 open reading frame 34
ASHG19A3A004382	2.91156	1.54179	2.91156	up	2255.67	10937.9	4817.2	7481.52	11.1725	12.9671	12.3475	12.8283	coding	NM_005238	ETS1	RefSeq_coding	5242	chr11	-	128328655	128392205		GATCTGGAGCTTTTCCCCTCCCCGGATATGGAATGTGCAGATGTCCCACTATTAACTCCA	2113	Hs.369438	GO:0003677|GO:0003702|GO:0005515|GO:0043565|GO:0003700|GO:0008134|GO:0030578|GO:0048870|GO:0006955|GO:0006917|GO:0045786|GO:0045786|GO:0008285|GO:0051272|GO:0045648|GO:0010552|GO:0045893|GO:0046677|GO:0006366|GO:0006351|GO:0005634|GO:0005634	NP_005229	V-ets erythroblastosis virus E26 oncogene homolog 1 (avian)
ASHG19A3A001337	2.32951	1.22003	2.32951	up	19.0937	39.8799	17.2097	59.1188	3.9445	5.13018	4.73472	5.62869	coding	NM_001040101	D4S234E	RefSeq_coding	2635	chr4	+	4387982	4420784		CCTTGAACGTCCTCAGGACCCCCAGGCTGCAGCCTCGGAGCTCCCGGAACGATGGTGAAG	27065	Hs.518595	GO:0050780|GO:0007212|GO:0005794|GO:0000139|GO:0005737|GO:0016021|GO:0016020|GO:0005634	NP_055207	DNA segment on chromosome 4 (unique) 234 expressed sequence
CUST_35_PI426249100	2.40661	1.267	2.40661	up	2618.74	8947.82	6311.47	6042.15	11.3826	12.6711	12.7511	12.5265	coding	NM_018952_Exon2-	NM_018952	HOX cluster	136	chr17	-	46681841	46681977	NM_018952,	ACAATATTATCTGGAAGCTGAAGAAGAAACTGAATACTCCTTCCTTCCTCCCCACCCATT
ASHG19A3A027136	2.05277	1.03757	2.05277	up	57.1846	119.382	88.2549	127.287	5.68295	6.59783	6.77413	6.7896	coding	NM_002064	GLRX	RefSeq_coding	1661	chr5	-	95149553	95158577		CAGTGGGTATTTTGAATGTGTTCTTTCTAACTACATGCATCTCTCCACTCAACTCCACCC	2745	Hs.28988	GO:0009055|GO:0015038|GO:0047485|GO:0015035|GO:0045454|GO:0022900|GO:0015949|GO:0055086|GO:0006810|GO:0005737|GO:0005829|GO:0005829	NP_002055	Glutaredoxin (thioltransferase)
ASHG19A3A048286	2.12377	1.08663	2.12377	up	745.412	2934.18	1053.65	1922.83	9.57578	10.9997	10.1473	10.8402	coding	NM_001098536	USP5	RefSeq_coding	3214	chr12	+	6961284	6975793		TTGGTTTCTATGGCAACGAAGACGAAGACTCCTTCTGCTCCCCTCACTTCTCCTCTCCGA	8078	Hs.631661	GO:0004197|GO:0046872|GO:0008242|GO:0008233|GO:0005515|GO:0004221|GO:0008270|GO:0032436|GO:0071108|GO:0006511|GO:0005764	NP_003472	Ubiquitin specific peptidase 5 (isopeptidase T)
ASHG19A3A048732	2.33893	1.22585	2.33893	up	19.7026	120.271	13.499	31.8132	4	6.60531	4.4736	4.59862	coding	NM_003725	HSD17B6	RefSeq_coding	1512	chr12	+	57157107	57181574		AGTTGGAAAGAAGCCCCCAAGCATATTAAGGAGACCTATGGACAGCAGTATTTTGATGCC	8630	Hs.524513	GO:0005488|GO:0003824|GO:0009055|GO:0004303|GO:0016491|GO:0004745|GO:0050327|GO:0006702|GO:0006710|GO:0055114|GO:0008202|GO:0031901|GO:0005783|GO:0005768|GO:0005622|GO:0016020|GO:0005792	NP_003716	Hydroxysteroid (17-beta) dehydrogenase 6 homolog (mouse)
ASHG19A3A043057	2.7795	1.47482	2.7795	up	687.387	3062.32	1792.16	1935.38	9.45066	11.0534	10.8771	10.846	coding	NM_017551	GRID1	RefSeq_coding	5849	chr10	-	87359311	88126250		TAAGAAGCCCGAGGAGAAAATCAGCATCTTCTCCCTCTTTGCTCCATTTGATTTCGCTGT	2894	Hs.530653	GO:0005234|GO:0005216|GO:0004970|GO:0004872|GO:0005215|GO:0006811|GO:0030054|GO:0016021|GO:0030288|GO:0005886|GO:0045211|GO:0045202	NP_060021	Glutamate receptor, ionotropic, delta 1
ASHG19A3A047697	3.54592	1.82616	3.54592	up	85.5062	137.011	92.9809	1799.01	6.30205	6.78787	6.8451	10.7517	coding	NM_005419	STAT2	RefSeq_coding	4576	chr12	-	56735383	56754037		TTTCCAACATGAACCAGCTCTCAATTGCCTGGGCTTCAGTTCTCTGGTTCAATTTGCTCA	6773	Hs.530595	GO:0003677|GO:0005509|GO:0005515|GO:0003700|GO:0004871|GO:0007259|GO:0019221|GO:0044419|GO:0006357|GO:0060338|GO:0009615|GO:0060337|GO:0005737|GO:0005829|GO:0005829|GO:0005654|GO:0005654|GO:0005634|GO:0005886	NP_938146	Signal transducer and activator of transcription 2, 113kDa
ASHG19A3A003079	2.01913	1.01373	2.01913	up	30.929	82.9609	30.1101	62.8494	4.72563	6.11467	5.37852	5.72491	coding	NM_001161011	ARMC10	RefSeq_coding	2452	chr7	+	102715327	102740205	ENST00000313754,	TGTTACTTACTGGAAATGGAAACACGAAGGTGGATTCATCATTCCTTTCCCTTTATGACA	83787	Hs.287412	GO:0005488|GO:0040008|GO:0005783|GO:0005789|GO:0016021|GO:0016020|GO:0005739	NP_114111	Armadillo repeat containing 10
ASHG19A3A045645	2.00254	1.00183	2.00254	up	20.2193	42.1037	19.6205	41.6256	4.04295	5.19865	4.88213	5.05356	coding	NM_033292	CASP1	RefSeq_coding	1364	chr11	-	104896245	104972158		AAACATCTGGAAATTACCTTAATATGCAAGACTCTCAAGGAGTACTTTCTTCCTTTCCAG	834	Hs.2490	GO:0008656|GO:0004197|GO:0008233|GO:0005515|GO:0006915|GO:0071260|GO:0043123|GO:0006508|GO:0042981|GO:0007165|GO:0005737|GO:0005829|GO:0005829|GO:0005622	NP_150637	Caspase 1, apoptosis-related cysteine peptidase (interleukin 1, beta, convertase)
ASHG19A3A045682	2.34501	1.22959	2.34501	up	53.3819	157.86	59.5531	166.947	5.57474	6.96963	6.24391	7.19945	coding	NM_181699	PPP2R1B	RefSeq_coding	2161	chr11	-	111597631	111637169	NM_181700,	GGAATTGCAGAGCTAGTGCATTTCTCCCAAAGCACAGACTAATACCCCAGATTTAAAAAA	5519	Hs.584790	GO:0005515	NP_859051	Protein phosphatase 2, regulatory subunit A, beta
ASHG19A3A001053	2.2126	1.14574	2.2126	up	117.65	350.242	237.277	221.654	6.77938	8.05214	8.10379	7.61943	coding	NM_001018056	VLDLR	RefSeq_coding	3562	chr9	+	2621792	2654485		AATGTAGAGGAAAATGGCCGAGACTGTCAAAGGATCAATGTGACCACAGCAGTATCAGAG	7436	Hs.370422	GO:0034185|GO:0005509|GO:0005041|GO:0005515|GO:0004872|GO:0030229|GO:0008203|GO:0006897|GO:0006869|GO:0007613|GO:0007399|GO:0007165|GO:0008202|GO:0006810|GO:0034447|GO:0005905|GO:0016021|GO:0005624|GO:0005886|GO:0034361	NP_003374	Very low density lipoprotein receptor
ASHG19A3A046531	2.18518	1.12775	2.18518	up	408.989	1320.39	783.628	978.274	8.68143	9.86556	9.72241	9.83955	coding	NM_024771	NAA40	RefSeq_coding	3352	chr11	+	63706441	63724444		ATTTCCAAAACATCCATCTTTCTCCACTTCCCCCAGGTCTTGGTTTTGAGAAACAGCAGG	79829	Hs.523753	GO:0008080|GO:0008415|GO:0016740|GO:0008152	NP_079047	N(alpha)-acetyltransferase 40, NatD catalytic subunit, homolog (S. cerevisiae)
ASHG19A3A030753	2.92394	1.54791	2.92394	up	136.055	549.006	377.665	341.559	7.00721	8.6783	8.72043	8.26665	coding	NM_003379	EZR	RefSeq_coding	3172	chr6	-	159186773	159239340		GGCGCGGCAGGAGGACGAGGCAGGGCGGGCGGGCGCTCTAAGGGTTCTGCTCTGACTCCA	7430	Hs.487027	GO:0051015|GO:0050839|GO:0008092|GO:0005515|GO:0051017|GO:0007411|GO:0007016|GO:0030855|GO:0035088|GO:0007159|GO:0022614|GO:0008360|GO:0015629|GO:0005884|GO:0045177|GO:0016324|GO:0016323|GO:0005938|GO:0030863|GO:0005737|GO:0005829|GO:0005829|GO:0005829|GO:0019898|GO:0030175|GO:0005932|GO:0005902|GO:0005902|GO:0031528|GO:0005730|GO:0005886|GO:0001726|GO:0032587|GO:0001931	NP_003370	Ezrin
ASHG19A3A023539	2.44308	1.2887	2.44308	up	52.7798	156.047	104.212	111.129	5.55599	6.95371	6.99025	6.5901	coding	NM_001135095	FNDC3B	RefSeq_coding	6954	chr3	+	171758343	172118490		CGGGCGGGGGAGCGGGGCGCGGCGGGAAGGAGCGGGCGACCCGGTGTGTGGGCCAGCGGA	64778	Hs.159430	GO:0045600|GO:0005783|GO:0016021|GO:0016020	NP_073600	Fibronectin type III domain containing 3B
ASHG19A3A054075	2.03949	1.02821	2.03949	up	48.0139	156.456	36.2528	124.887	5.41024	6.95735	5.59817	6.75984	coding	NM_004913	C16orf7	RefSeq_coding	2767	chr16	-	89773540	89787394		ACCTGAGGAGCATCCACTATATCTCCCAGGTGTTACTAGAAGAAGTGGAAACCACTAAAG	9605	Hs.164410	GO:0005096|GO:0005215|GO:0015986	NP_004904	Chromosome 16 open reading frame 7
ASHG19A3A000604	2.11084	1.07782	2.11084	up	73.719	227.383	71.2354	204.726	6.07218	7.46514	6.48227	7.50258	coding	NM_000665	ACHE	RefSeq_coding	2225	chr7	-	100487615	100493541		CTCCCCAAATTGCTCAGCGCCACCGACACGCTCGACGAGGCGGAGCGCCAGTGGAAGGCC	43	Hs.154495	GO:0042166|GO:0042166|GO:0003990|GO:0003990|GO:0001540|GO:0004104|GO:0004104|GO:0005518|GO:0016787|GO:0043237|GO:0005515|GO:0042803|GO:0042803|GO:0043621|GO:0017171|GO:0006260|GO:0006581|GO:0001507|GO:0042982|GO:0007155|GO:0007155|GO:0008283|GO:0007517|GO:0032223|GO:0007399|GO:0042136|GO:0045212|GO:0002076|GO:0050714|GO:0051262|GO:0031623|GO:0001919|GO:0009611|GO:0060041|GO:0007416|GO:0007268|GO:…	NP_056646	Acetylcholinesterase
ASHG19A3A044721	3.73985	1.90298	3.73985	up	569.649	1045.69	14424	830.757	9.15402	9.54222	14.0434	9.58538	coding	NM_001572	IRF7	RefSeq_coding	1972	chr11	-	612555	615999	NM_004029,	CGCCGGCCCTCCGCTTCCCCGCGAGACGAAACTTCCCGTCCCGGCGGCTCTGGCACCCAG	3665	Hs.166120	GO:0003677|GO:0005515|GO:0003700|GO:0003704|GO:0002756|GO:0002756|GO:0008063|GO:0019221|GO:0045087|GO:0060333|GO:0044419|GO:0000122|GO:0010552|GO:0032727|GO:0045944|GO:0006355|GO:0009615|GO:0034138|GO:0034142|GO:0060337|GO:0005737|GO:0005829|GO:0005829|GO:0010008|GO:0010008|GO:0005654|GO:0005654|GO:0005634|GO:0005886	NP_004022	Interferon regulatory factor 7
ASHG19A3A018815	2.28317	1.19104	2.28317	up	3888.35	14246.6	7759.84	8600.81	11.9664	13.3556	13.0639	13.0528	coding	NM_000819	GART	RefSeq_coding	3376	chr21	-	34876238	34914464	NM_001136006,NM_001136005,	AATGGATTTAGCCTTGTGAGGAAAATCGTGGCAAAATCTTCCCTCCAGTACTCCTCTCCA	2618	Hs.473648	GO:0005524|GO:0016874|GO:0046872|GO:0008168|GO:0000166|GO:0004637|GO:0004641|GO:0004644|GO:0005515|GO:0016740|GO:0006189|GO:0009058|GO:0055086|GO:0048513|GO:0009113|GO:0006144|GO:0006164|GO:0009168|GO:0010035|GO:0010033|GO:0005737|GO:0005829	NP_780294	Phosphoribosylglycinamide formyltransferase, phosphoribosylglycinamide synthetase, phosphoribosylaminoimidazole synthetase
ASHG19A3A001922	2.83038	1.501	2.83038	up	77.2933	361.315	181.22	156.418	6.14414	8.09491	7.74689	7.09362	coding	NM_001114753	ENG	RefSeq_coding	3072	chr9	-	130577291	130617047		CTCTGGTACATCTACTCGCACACGCGTTCCCCCAGCAAGCGGGAGCCCGTGGTGGCGGTG	2022	Hs.76753	GO:0048185|GO:0005534|GO:0005539|GO:0005539|GO:0005515|GO:0005515|GO:0042803|GO:0050431|GO:0005024|GO:0005072|GO:0004888|GO:0034713|GO:0034713|GO:0005114|GO:0005114|GO:0030509|GO:0048844|GO:0007155|GO:0060326|GO:0016477|GO:0048870|GO:0022009|GO:0001300|GO:0070483|GO:0022617|GO:0007507|GO:0001947|GO:0001937|GO:0010553|GO:0051001|GO:0060394|GO:0031953|GO:0030512|GO:0001569|GO:0030513|GO:0010552|GO:…	NP_001108225	Endoglin
ASHG19A3A042926	2.31687	1.21218	2.31687	up	547.964	2104.59	1189.15	1166.41	9.09831	10.5282	10.3058	10.0975	coding	NM_022153	C10orf54	RefSeq_coding	4774	chr10	-	73507315	73533337		TAATAGAGACTTCCTGCCTTTATTCCCTCCCAGGGAGAGGCTGAAGGAATGGAATTGAAA	64115	Hs.47382	GO:0004872|GO:0016021|GO:0016020	NP_071436	Chromosome 10 open reading frame 54
ASHG19A3A003591	2.27151	1.18365	2.27151	up	21.3916	55.5912	30.2956	40.6337	4.14029	5.57212	5.38792	5.0118	coding	NM_001171654	KLHL5	RefSeq_coding	7189	chr4	+	39046450	39127852		ACGGCCGCCTCCGGAGCCCGACGCGGACTTCCAATAGTAGTCAGACATTATCATCCTGTC	51088	Hs.272251	GO:0003779|GO:0003674|GO:0008150|GO:0005737|GO:0005856	NP_950240	Kelch-like 5 (Drosophila)
ASHG19A3A047479	2.13044	1.09115	2.13044	up	403.109	1252.24	855.024	836.15	8.65904	9.80009	9.85508	9.5954	coding	NM_153026	PRICKLE1	RefSeq_coding	4321	chr12	-	42852140	42983572		CCAGCAGCCCCGCAGCGGCGCCGAGGACAGTGCAGCCGAGTTGCGTCTCCCTCGCGCGAG	144165	Hs.720221	GO:0046872|GO:0005515|GO:0008134|GO:0008270|GO:0090090|GO:0032436|GO:0031398|GO:0006606|GO:0005737|GO:0005829|GO:0016020|GO:0031965|GO:0005634	NP_694571	Prickle homolog 1 (Drosophila)
ASHG19A3A045370	6.5025	2.70099	6.5025	up	667.713	812.67	593.387	209617	9.40052	9.21199	9.33464	17.7579	coding	NM_005507	CFL1	RefSeq_coding	1260	chr11	-	65622286	65625804		TGCAGCGCTCTCGTCTTCTGCGGCTCTCGGTGCCCTCTCCTTTTCGTTTCCGGAAACATG	30008	Hs.170622	GO:0005509|GO:0005201|GO:0005515|GO:0004888|GO:0007596|GO:0005604|GO:0005576|GO:0016020	NP_058634	EGF-containing fibulin-like extracellular matrix protein 2
ASHG19A3A044209	2.51949	1.33313	2.51949	up	2799.42	7477.25	5761.56	11073.1	11.4869	12.3844	12.6249	13.4508	coding	NM_001012720	RGR	RefSeq_coding	1463	chr10	+	86004808	86018944		ATCCTGTATCTATACGCAGTCATCGCAGACGTGACTTCCATCTCCCCCAAACTGCAGATG	5995	Hs.1544	GO:0004930|GO:0009881|GO:0005515|GO:0007186|GO:0007602|GO:0018298|GO:0050896|GO:0007601|GO:0005887|GO:0016020	NP_002912	Retinal G protein coupled receptor
ASHG19A3A003847	2.19792	1.13614	2.19792	up	5985.97	16065.8	12231.3	12703.5	12.5408	13.579	13.7632	13.6885	coding	NM_001178122	ABI1	RefSeq_coding	3467	chr10	-	27035526	27150016		CCTTCGCCACCCACTATTGGACCAGTTTCTATTGCTCCACCCCCTCCCCCTATGCCTCAG	10006	Hs.508148	GO:0008092|GO:0005515|GO:0030296|GO:0008154|GO:0006928|GO:0008285|GO:0018108|GO:0001756|GO:0007169|GO:0030054|GO:0005737|GO:0005856|GO:0005829|GO:0005783|GO:0030175|GO:0030426|GO:0005622|GO:0030027|GO:0005634|GO:0005625|GO:0045202|GO:0019717	NP_005461	Abl-interactor 1
ASHG19A3A045309	2.89602	1.53407	2.89602	up	21.111	70.7783	44.2872	45.4397	4.1175	5.89664	5.85421	5.20385	coding	NM_173587	RCOR2	RefSeq_coding	2621	chr11	-	63678693	63684316		TATTGCAGAGGTGATTGGGAACAAGACTCTGACCCAGGTGAAGACTTTCTTTGTGAGCTA	283248	Hs.98788	GO:0003677|GO:0003700|GO:0003714|GO:0000785|GO:0005634|GO:0005667	NP_775858	REST corepressor 2
ASHG19A3A005601	3.09139	1.62826	3.09139	up	13.7691	33.0405	33.8149	37.9361	3.46644	4.87206	5.51805	4.89399	coding	NM_033164	FGF8	RefSeq_coding	1071	chr10	-	103529886	103535827		GGAGCCCCAGGGTGTCTCCCAACAGCATGTGAGGGAGCAGAGCCTGGTGACGGATCAGCT	2253	Hs.57710	GO:0008083|GO:0008083|GO:0005105|GO:0005111|GO:0009653|GO:0060348|GO:0071542|GO:0008543|GO:0008543|GO:0008543|GO:0007369|GO:0008406|GO:0008286|GO:0001823|GO:0001656|GO:0060563|GO:0042476|GO:0051781|GO:0008284|GO:0005576|GO:0005576|GO:0005615	NP_149355	Fibroblast growth factor 8 (androgen-induced)
ASHG19A3A001838	2.2895	1.19503	2.2895	up	58.3409	150.064	78.7771	167.442	5.71398	6.9055	6.61711	7.20445	coding	NM_001104545	FAM70A	RefSeq_coding	3188	chrX	-	119392505	119445391		GACATCACAGAAGGAAGCTGAGGAGAACCCAACTCTCCCAGCACTGAACTGTTCTGTTGA	55026	Hs.437563	GO:0016021|GO:0016020	NP_060408	Family with sequence similarity 70, member A
ASHG19A3A050591	2.76851	1.46911	2.76851	up	3224.95	13021.9	8486.52	8925.49	11.7097	13.2257	13.2012	13.1096	coding	NM_003982	SLC7A7	RefSeq_coding	2531	chr14	-	23242433	23285072		AAGGGCCAGTGAACCTTGGACCCAGATGGTTGCTTAATACTCCTTTCCCCCTCCCTCACT	9056	Hs.513147	GO:0015171|GO:0006865|GO:0007596|GO:0006520|GO:0034641|GO:0006811|GO:0050900|GO:0006461|GO:0055085|GO:0006810|GO:0016323|GO:0005887|GO:0005886	NP_003973	Solute carrier family 7 (cationic amino acid transporter, y+ system), member 7
ASHG19A3A011869	2.86124	1.51664	2.86124	up	15.9822	46.7749	23.9907	43.1621	3.67282	5.33913	5.11124	5.118	coding	NM_173804	TMEM86B	RefSeq_coding	1751	chr19	-	55738002	55740632		TCATGATTGTGATAAACCATCGCGGTTAATGACAGCAGAAGGTTCTTTGTCGCTCCCCAT	255043	Hs.135215	GO:0016021|GO:0016020	NP_776165	Transmembrane protein 86B
ASHG19A3A005590	4.6102	2.20483	4.6102	up	14.179	66.6742	42.9129	54.9398	3.50863	5.81793	5.81032	5.51211	coding	NM_033137	FGF1	RefSeq_coding	3516	chr5	-	141971743	141993726		ACAAGGGACAGGAGCGACCAGCACAACACCAAATGAGGAATGTTTGTTCCTGGAAAGGCT	2246	Hs.483635	GO:0048155|GO:0005104|GO:0008083|GO:0008201|GO:0005515|GO:0009653|GO:0030154|GO:0034605|GO:0008543|GO:0008543|GO:0008543|GO:0008543|GO:0008543|GO:0008286|GO:0030324|GO:0007275|GO:0007399|GO:0001759|GO:0045766|GO:0045785|GO:0051781|GO:0030335|GO:0008284|GO:0045542|GO:0050679|GO:0010552|GO:0010740|GO:0001934|GO:0007165|GO:0005737|GO:0005829|GO:0005576|GO:0005576|GO:0005576|GO:0005615|GO:0005730|GO:…	NP_149128	Fibroblast growth factor 1 (acidic)
ASHG19A3A012145	6.97445	2.80208	6.97445	up	5	60.3539	29.8882	37.6762	2.50987	5.68276	5.36877	4.88433	coding	NM_145245	EVI5L	RefSeq_coding	3834	chr19	+	7895160	7929861		CCGGCGGCTCAGCCCGGGGCGGCGAGGCTCGGCACGGAGATGGCGGCGCGCTCGGCGCAG	115704	Hs.26870	GO:0005096|GO:0005097|GO:0005515|GO:0032313|GO:0005622	NP_660288	Ecotropic viral integration site 5-like
ASHG19A3A039397	2.2138	1.14652	2.2138	up	13.736	24.1643	18.9362	30.5523	3.46185	4.45317	4.84206	4.52989	coding	NM_000787	DBH	RefSeq_coding	2812	chr9	+	136501484	136524467		AACAGATATTTTCGCCCACCTAAAGGGAAGCCCTGACAACAACTATCACCAAAAGACGAG	1621	Hs.591890	GO:0031418|GO:0003824|GO:0005507|GO:0004500|GO:0046872|GO:0048149|GO:0001974|GO:0034641|GO:0009987|GO:0001816|GO:0042420|GO:0042596|GO:0042593|GO:0042309|GO:0042446|GO:0002443|GO:0050900|GO:0007626|GO:0042711|GO:0007613|GO:0042421|GO:0046333|GO:0055114|GO:0045907|GO:0042981|GO:0042127|GO:0001975|GO:0048265|GO:0007268|GO:0008542|GO:0030424|GO:0042583|GO:0034466|GO:0042584|GO:0005737|GO:0005576|GO:…	NP_000778	Dopamine beta-hydroxylase (dopamine beta-monooxygenase)
ASHG19A3A005988	2.06273	1.04456	2.06273	up	859.847	2399.1	1585.87	2146.38	9.77264	10.7231	10.7262	11.0022	coding	NM_145017	C11orf66	RefSeq_coding	1558	chr11	+	61248584	61258399		AAGTCAGACTTCCTCCCCAAGACTCACCTACATGGAGATGAGTTCCTACCTGTGTTGGCC	220004	Hs.729003		NP_659454	Chromosome 11 open reading frame 66
ASHG19A3A022686	2.25241	1.17147	2.25241	up	27.0086	70.1452	20.9393	86.458	4.51312	5.88713	4.95872	6.20791	coding	NM_002215	ITIH1	RefSeq_coding	2910	chr3	+	52811607	52826077		CCAGGGAAGTGGCCTTCGACCTGGAAATCCCCAAGACAGCATTCATCAGTGACTTTGCCG	3697	Hs.420257	GO:0005509|GO:0030414|GO:0004867|GO:0030212|GO:0045321|GO:0005576	NP_002206	Inter-alpha (globulin) inhibitor H1
ASHG19A3A003972	3.34421	1.74166	3.34421	up	29.944	134.281	90.1357	61.3526	4.67478	6.76129	6.80359	5.68444	coding	NM_001998	FBLN2	RefSeq_coding	4193	chr3	+	13590624	13679921	AK304777,	TATGCCATCATGGCGGATGGCGTGTCCTGTGAAGACATCAACGAGTGTGTGACGGACCTG	2199	Hs.198862	GO:0005509|GO:0005201|GO:0005576|GO:0005578	NP_001989	Fibulin 2
ASHG19A3A002510	3.08679	1.62611	3.08679	up	875.88	4315.81	2457.8	2734.21	9.80166	11.5549	11.3573	11.3711	coding	NM_001142401	CD164	RefSeq_coding	3089	chr6	-	109687717	109703762		AAGTGGGGAACACGACAGACTTCTGTTCCGCTAAACCCACAGTTCAGCCCTCCCCTTCTA	8763	Hs.520313	GO:0005515|GO:0007155|GO:0030097|GO:0007157|GO:0006955|GO:0007275|GO:0007517|GO:0007162|GO:0008285|GO:0007165|GO:0005768|GO:0010008|GO:0005576|GO:0005887|GO:0005765|GO:0005764|GO:0005886	NP_006007	CD164 molecule, sialomucin
ASHG19A3A028926	2.31806	1.21292	2.31806	up	33.38	102.566	39.6428	78.6391	4.84598	6.39718	5.712	6.06753	coding	NM_018940	PCDHB7	RefSeq_coding	3715	chr5	+	140552242	140555956		CTCCTTTCTTCAGAACATATGACTTTCATTTCCCAGAAAAAAGATTAATGGTCCTGAGTA	56129	Hs.203830	GO:0005509|GO:0016339|GO:0007155|GO:0007156|GO:0016021|GO:0005886	NP_061763	Protocadherin beta 7
ASHG19A3A029771	2.18658	1.12868	2.18658	up	603.428	2321.67	1043.17	1360.54	9.24543	10.6682	10.1288	10.3253	coding	NM_002119	HLA-DOA	RefSeq_coding	3485	chr6	-	32971961	32977389		TTGTTCCTGTCCTCACCACACGGACTGAGACTGATTTGATTAAAGCACCAGAGTGTAATG	3111	Hs.631991	GO:0032395|GO:0031295|GO:0050852|GO:0002504|GO:0019221|GO:0006955|GO:0060333|GO:0042613|GO:0005768|GO:0010008|GO:0016021|GO:0005765|GO:0005886|GO:0005886	NP_002110	Major histocompatibility complex, class II, DO alpha
ASHG19A3A009097	2.25069	1.17037	2.25069	up	2559.71	8070.13	6020.46	5406.09	11.3523	12.5184	12.6861	12.3636	coding	NM_012393	PFAS	RefSeq_coding	5400	chr17	+	8152595	8173808		TTCAGCAAAGGACTTGATAGCCCCTCCCCGCCTTTTCAATAAAGGATGAATGAAGGTTGA	5198	Hs.573976	GO:0005524|GO:0016874|GO:0000166|GO:0004642|GO:0004642|GO:0005515|GO:0006189|GO:0006541|GO:0055086|GO:0006144|GO:0006164|GO:0009168|GO:0005737|GO:0005829	NP_036525	Phosphoribosylformylglycinamidine synthase
ASHG19A3A006304	2.31731	1.21245	2.31731	up	34.1745	94.2812	41.4739	87.5268	4.88106	6.28325	5.77207	6.2252	coding	NM_172108	KCNQ2	RefSeq_coding	3158	chr20	-	62037541	62103993		GCCGCGTCACGGCAGAACTCAGAAGCAAGCCTCCCCGGAGAGGACATTGTGGATGACAAG	3785	Hs.161851	GO:0005267|GO:0005244|GO:0005249|GO:0007411|GO:0006811|GO:0007399|GO:0071805|GO:0006813|GO:0007268|GO:0055085|GO:0016021|GO:0016020|GO:0008076	NP_742107	Potassium voltage-gated channel, KQT-like subfamily, member 2
ASHG19A3A010066	3.599	1.84759	3.599	up	22.596	101.027	54.8126	62.8001	4.23055	6.37521	6.13612	5.72311	coding	NM_001002249	ANAPC11	RefSeq_coding	916	chr17	+	79849817	79858363		CGCGGTGGGGTCCGGCGGGCGCGGCTTCGGCGGGCGGCAGCCGCTGCAGACGAGCTGCGG	51529	Hs.534456	GO:0046872|GO:0004842|GO:0008270|GO:0031145|GO:0031145|GO:0000075|GO:0051301|GO:0007067|GO:0000278|GO:0007094|GO:0051436|GO:0051437|GO:0070979|GO:0016567|GO:0051439|GO:0005680|GO:0005737|GO:0005829|GO:0005829|GO:0005654|GO:0005654|GO:0005634	NP_057560	Anaphase promoting complex subunit 11
ASHG19A3A011675	3.64555	1.86614	3.64555	up	49.8918	217.553	135.326	172.679	5.46986	7.4054	7.3525	7.25011	coding	NM_194442	LBR	RefSeq_coding	3789	chr1	-	225589204	225616519		TTGGGGATTTTCTACTGCATCTCGACAGCATCTCGGGTAACAACCGAGCCCCTCCTCGCA	3930	Hs.435166	GO:0003677|GO:0070087|GO:0050613|GO:0005521|GO:0005515|GO:0004872|GO:0006695|GO:0016021|GO:0005639|GO:0016020|GO:0005635|GO:0005637|GO:0005643|GO:0005634	NP_919424	Lamin B receptor
ASHG19A3A019829	3.42294	1.77524	3.42294	up	5823.63	26581.6	17541.1	17242.5	12.4968	14.3526	14.3236	14.1399	coding	NM_032884	C1orf94	RefSeq_coding	1996	chr1	+	34632623	34684729		TTTATGTTCCCGGGGCAGTGAGGAGGGGGCTTCTCCCTTCCCATTGTCCAGACTCAGCCC	84970	Hs.194610	GO:0005515	NP_116273	Chromosome 1 open reading frame 94
ASHG19A3A047623	3.40263	1.76665	3.40263	up	4361.6	22873.9	10087	16512	12.1304	14.1305	13.4792	14.0815	coding	NM_173352	KRT78	RefSeq_coding	1785	chr12	-	53232745	53242778		AGCCCAAGCCAGCCCACAGCGGATGCTGCAAAAATCAATAAAGTCTCCCCTCCTGCTGTT	196374	Hs.665267	GO:0005515|GO:0005198|GO:0045095	NP_775487	Keratin 78
ASHG19A3A047686	2.31775	1.21272	2.31775	up	657.462	2537.38	1151.71	1733.03	9.37646	10.8011	10.2664	10.7	coding	NM_003075	SMARCC2	RefSeq_coding	5588	chr12	-	56555636	56583351		GGTAGTCTAGCTGACTCCATCAGTATTAACCTCCCCGCTCCTCCTAACCTGCATGGGCAT	6601	Hs.236030	GO:0003677|GO:0003682|GO:0005515|GO:0003713|GO:0006333|GO:0006338|GO:0045892|GO:0007399|GO:0045893|GO:0006357|GO:0016514|GO:0000785|GO:0005622|GO:0071565|GO:0071564|GO:0005730|GO:0005654|GO:0005634|GO:0017053	NP_620706	SWI/SNF related, matrix associated, actin dependent regulator of chromatin, subfamily c, member 2
ASHG19A3A012546	2.04934	1.03516	2.04934	up	53.0006	96.482	85.1766	124.603	5.56259	6.31613	6.72195	6.75519	coding	NM_021902	FXYD1	RefSeq_coding	558	chr19	+	35629731	35633953		CCCCCGGGGCACAGCAGGACGTTTGGGGGCCTTCTTTCAGCAGGGGACAGCCCGATTGGG	5348	Hs.442498	GO:0005254|GO:0005216|GO:0006874|GO:0006821|GO:0006811|GO:0006936|GO:0034707|GO:0005887|GO:0005886	NP_068702	FXYD domain containing ion transport regulator 1
ASHG19A3A010683	2.07645	1.05412	2.07645	up	1769.43	5677.29	3879.55	3523.23	10.8595	11.9631	12.044	11.7338	coding	NM_001144970	NEDD4L	RefSeq_coding	8346	chr18	+	55862636	56068772		TGTTGTTAGGGGAAACAGACCATCTGCATCTAGACCTGCCTCTCTCTCCGCTCCCCACTT	23327	Hs.185677	GO:0016881|GO:0016874|GO:0005515|GO:0019871|GO:0017080|GO:0004842|GO:0004842|GO:0006883|GO:0007588|GO:0044419|GO:0010766|GO:0045807|GO:0006464|GO:0016567|GO:0042787|GO:0042176|GO:0010038|GO:0006814|GO:0030104|GO:0005737|GO:0005622	NP_056092	Neural precursor cell expressed, developmentally down-regulated 4-like
ASHG19A3A039490	3.83058	1.93756	3.83058	up	83.6137	476.681	280.218	251.838	6.26659	8.47791	8.32484	7.8097	coding	NM_199001	C9orf169	RefSeq_coding	757	chr9	+	140119643	140120762		GAGAGGGACACCCCTGATTACCTTAAGGCCCAGGCAATAAAGCAGGGTGATCTTCCTCCC	375791	Hs.512469		NP_945352	Chromosome 9 open reading frame 169
ASHG19A3A005817	2.36719	1.24318	2.36719	up	1486.67	5494.89	3567.23	3440.51	10.5937	11.9133	11.9033	11.6941	coding	NM_133505	DCN	RefSeq_coding	1456	chr12	-	91539035	91572329		CGAGTGGTCCAGTGTTCTGATTTGGGTCTTCCTCCTTCCCTTACGGAATTACATCTTGAT	1634	Hs.728830	GO:0005518|GO:0050840|GO:0005539|GO:0047485|GO:0007568|GO:0001822|GO:0009887|GO:0019800|GO:0001890|GO:0032496|GO:0009612|GO:0007519|GO:0042060|GO:0005589|GO:0031012|GO:0005576|GO:0005615|GO:0005578	NP_598014	Decorin
ASHG19A3A013398	2.10165	1.07152	2.10165	up	30.6565	66.6997	46.4678	58.4917	4.71164	5.81842	5.91861	5.61246	coding	NM_001145168	GPR113	RefSeq_coding	3240	chr2	-	26532812	26541917		TGTGCATCCAAGAGCATGTCAGAAGGCATTCCATGGCCCTCCTCAGAGGACATGGGCACA	165082	Hs.631878	GO:0004930|GO:0007186|GO:0007218|GO:0016021|GO:0005886	NP_722577	G protein-coupled receptor 113
ASHG19A3A029769	2.37154	1.24582	2.37154	up	37.1739	95.0676	46.302	108.868	5.01038	6.2948	5.91313	6.56069	coding	NM_002118	HLA-DMB	RefSeq_coding	1358	chr6	-	32902414	32908817		ATGATGCTGGGACTCCAAAGGATTTCACATACTGCATCTCCTTCAACAAGGATCTGCTGA	3109	Hs.351279	GO:0031295|GO:0050852|GO:0002504|GO:0019221|GO:0006955|GO:0060333|GO:0042613|GO:0005768|GO:0016021|GO:0031902|GO:0005765|GO:0005886|GO:0005886	NP_002109	Major histocompatibility complex, class II, DM beta
ASHG19A3A036448	2.06023	1.0428	2.06023	up	23.3641	59.9516	15.9472	60.0567	4.28395	5.67378	4.65207	5.65442	coding	NM_001136108	R3HCC1	RefSeq_coding	1644	chr8	+	23145611	23153791		AACCTGACGAAGAAGGAGATTCAGATAGAGAAGATCCATTTGGACACATCCTCCTTCGTG	203069	Hs.458644	GO:0003676|GO:0000166	NP_001129580	R3H domain and coiled-coil containing 1
ASHG19A3A018360	2.27848	1.18807	2.27848	up	21.7757	46.2905	35.7549	44.3091	4.16965	5.32605	5.58292	5.1642	coding	NM_002638	PI3	RefSeq_coding	579	chr20	+	43803539	43805184		TTAAAGGTCAAGATAAAGTCAAAGCGCAAGAGCCAGTCAAAGGTCCAGTCTCCACTAAGC	5266	Hs.112341	GO:0004866|GO:0004867|GO:0007620|GO:0010951|GO:0005576|GO:0005578	NP_002629	Peptidase inhibitor 3, skin-derived
ASHG19A3A028740	2.62128	1.39027	2.62128	up	369.101	1530.39	836.284	1002.92	8.52594	10.0582	9.81875	9.87174	coding	NM_023927	GRAMD3	RefSeq_coding	2934	chr5	+	125758868	125829851	NM_001146321,NM_001146320,	TGCTTGGCCAATTAGCTTCCTCTCCCGAAAGACTCGTTCAACAGGTTTCCTTTTTCTCTT	65983	Hs.363558		NP_076416	GRAM domain containing 3
ASHG19A3A036547	4.59343	2.19957	4.59343	up	14.828	55.069	58.3181	55.6133	3.56986	5.55937	6.21786	5.53107	coding	NM_001164232	DDHD2	RefSeq_coding	4546	chr8	+	38089470	38120286		CCGGAGCGGGGCGCCAGGGCCTAGGGTCGCGGGGGCCAGGGGCGCGCCAGGGTGGCTGAG	23259	Hs.434966	GO:0016787|GO:0046872|GO:0016042|GO:0005813|GO:0005737	NP_056029	DDHD domain containing 2
ASHG19A3A030738	2.70632	1.43633	2.70632	up	70.1825	244.053	119.764	210.802	5.99311	7.55913	7.18354	7.54567	coding	NM_018452	C6orf35	RefSeq_coding	5046	chr6	-	157710054	157745253		TTAAGTCCAGCAATGATCTCCTTGGAGAAATCAAAAGATCCTCCCTAAGAGACGGCCTTG	729515	Hs.157212	GO:0016021|GO:0016020	NP_060922	Chromosome 6 open reading frame 35
ASHG19A3A046933	2.19522	1.13437	2.19522	up	74.4707	211.466	110.175	170.176	6.08811	7.36963	7.07047	7.22732	coding	NM_004109	FDX1	RefSeq_coding	3236	chr11	+	110300593	110335604		GATTACCTAAACTCTCCTTCCAGAGCTACTTTAATGATTATATTCAACCAAAGCACTCTA	2230	Hs.744	GO:0051537|GO:0009055|GO:0019899|GO:0005506|GO:0046872|GO:0005515|GO:0022900|GO:0006091|GO:0050790|GO:0006810|GO:0005759|GO:0005739	NP_004100	Ferredoxin 1
ASHG19A3A027736	2.21777	1.14911	2.21777	up	273.056	942.022	521.582	572.601	8.06055	9.40731	9.16435	9.05733	coding	NM_001031677	RAB24	RefSeq_coding	1612	chr5	-	176728199	176730744		TGAGGCTTGGGCGCTGCCTGGGCCGAGCGGAGATCGGGGTTTGCCTCCCGTCCCCGCTCA	53917	Hs.16258	GO:0005525|GO:0000166|GO:0005515|GO:0006914|GO:0015031|GO:0007264|GO:0005737|GO:0005829|GO:0016020|GO:0005739	NP_570137	RAB24, member RAS oncogene family
ASHG19A3A019574	2.30225	1.20305	2.30225	up	280.77	981.814	550	643.56	8.10395	9.46585	9.23776	9.21738	coding	NM_198440	DERL3	RefSeq_coding	3216	chr22	-	24176690	24181199		AAGGATCCCCACCGATGGGGACCTGTGCTGGCCTGTGCTCAACACGGGCCCCTCCCCACA	91319	Hs.593679	GO:0005515|GO:0030433|GO:0030968|GO:0005783|GO:0005789|GO:0030176|GO:0016021|GO:0016020	NP_940842	Der1-like domain family, member 3
ASHG19A3A040985	2.71529	1.44111	2.71529	up	68.0781	290.62	76.0764	250.79	5.94693	7.7933	6.56854	7.80227	coding	NM_001472	GAGE2C	RefSeq_coding	538	chrX	+	49216647	49294597	NM_021123,NM_001477,NM_001475,NM_001474,NM_001127212,NM_001127200,NM_001127199,NM_001098412,NM_001098407,NM_001098406,	CTCCTATGTTGGAAATTTGTTCATTAAAATTCTCCCAATAAAGCTTTACAGCCTTCTGCA	2579	Hs.460641		NP_066946	G antigen 7
ASHG19A3A038069	3.07439	1.6203	3.07439	up	246.955	1075.47	563.812	907.995	7.90374	9.58192	9.26867	9.72155	coding	NM_173492	PIP5KL1	RefSeq_coding	1131	chr9	-	130683808	130689770		CCGGATGCACCCCGGGTTGTGGAGTTTGGGGATCCTCATCCGGCGCCCTCTCCCCTTCCA	138429	Hs.445486	GO:0016308|GO:0005524|GO:0016301|GO:0000166|GO:0016740|GO:0005737|GO:0016020	NP_775763	Phosphatidylinositol-4-phosphate 5-kinase-like 1
ASHG19A3A017748	2.21963	1.15032	2.21963	up	2892.74	9863.13	5657.73	6600.44	11.5414	12.8146	12.6042	12.6562	coding	NM_022829	SLC13A3	RefSeq_coding	4045	chr20	-	45186462	45280098		CTGGTGCTGCTGTTCACGCCGCTCGCGCTGCTGCCGGTGGTCTTCGCCCTCCCGCCCAAG	64849	Hs.655498	GO:0015362|GO:0015293|GO:0005215|GO:0006811|GO:0006814|GO:0055085|GO:0016021|GO:0005886	NP_073740	Solute carrier family 13 (sodium-dependent dicarboxylate transporter), member 3
ASHG19A3A026269	5.19369	2.37676	5.19369	up	5	47.5029	11.0897	41.1358	2.50987	5.35977	4.2659	5.03423	coding	NM_152620	TRIM60	RefSeq_coding	1842	chr4	+	165953150	165962896		CCAGAGTCGATTTTTCTCCTAAATTTTTGGCAACTATAAGATGTTCATAATGCCACTTTC	166655	Hs.368004	GO:0046872|GO:0008270|GO:0005622	NP_689833	Tripartite motif-containing 60
ASHG19A3A011660	2.3613	1.23958	2.3613	up	25535.8	68421.6	51436.5	49432.8	14.5331	15.8431	15.8586	15.6164	coding	NM_182574	MAMSTR	RefSeq_coding	1823	chr19	-	49216254	49220214		AGGCCAGGCTCCTGGACACTCCCTTCCCGCCTTCCTCCTCCCACCTCCCTCCTCCCTCCA	284358	Hs.191815	GO:0003676|GO:0005634	NP_872380	MEF2 activating motif and SAP domain containing transcriptional regulator
ASHG19A3A012735	2.48814	1.31507	2.48814	up	13.4773	34.725	8.36685	49.2518	3.43385	4.93976	3.97749	5.32951	coding	NM_199285	PRR19	RefSeq_coding	1532	chr19	+	42806283	42814972		TGGGGACAGATATCTTGTACTCCCAGTGACCTCAATAAAGTACTTTTCATGGTCCTCTTG	284338	Hs.585901		NP_954979	Proline rich 19
ASHG19A3A004599	6.26854	2.64813	6.26854	up	9.4119	63.6157	36.65	63.0131	3.05034	5.755	5.61135	5.72907	coding	NM_007256	SLCO2B1	RefSeq_coding	4354	chr11	+	74862039	74917444		CCAGCAGTCATGGGACCCAGGATAGGGCCAGCGGGTGAGGTACCCCAGGTACCAGACAAG	11309	Hs.7884	GO:0008514|GO:0015347|GO:0015347|GO:0005215|GO:0006811|GO:0015711|GO:0043252|GO:0055085|GO:0016324|GO:0016021|GO:0005886	NP_009187	Solute carrier organic anion transporter family, member 2B1
ASHG19A3A034804	2.65962	1.41122	2.65962	up	65.5934	243.715	139.571	142.785	5.89371	7.55623	7.39159	6.96697	coding	NM_013439	PILRA	RefSeq_coding	1323	chr7	+	99971067	99997722		CTGTGCTCGGAATCATGATTTTGGGACTGATCTGCCTCCTCAGGTGGAGGAGAAGGAAAG	29992	Hs.444407	GO:0005515|GO:0004872|GO:0044419|GO:0007165|GO:0005576|GO:0016021|GO:0005886	NP_840057	Paired immunoglobin-like type 2 receptor alpha
CUST_27_PI426249100	2.12824	1.08966	2.12824	up	1217.92	3931.17	2511.49	2664.13	10.3007	11.4464	11.3944	11.3303	coding	NM_002146_Exon2-	NM_002146	HOX cluster	88	chr17	-	46632892	46632980	NM_002146,	TCTGGGGCTCGATGTGAATATATATTATGTCTGCCTGTTCTCCCCTCGTCGGTGGCTAAG
ASHG19A3A034061	2.31183	1.20903	2.31183	up	384.475	1361.56	700.637	1030.97	8.58936	9.90453	9.57457	9.91609	coding	NM_138771	CCDC126	RefSeq_coding	2473	chr7	+	23636997	23684326		AGAGAGAAAGTCAGATGCCCCTTTTAAACTCCCTCTTCAAAACTCATCTCCTGGGTGACT	90693	Hs.232296	GO:0005576	NP_620126	Coiled-coil domain containing 126
ASHG19A3A010844	2.54308	1.34657	2.54308	up	101.295	897.618	91.4067	210.482	6.55791	9.34717	6.82247	7.54382	coding	NM_130807	MOBKL2A	RefSeq_coding	3347	chr19	-	2071036	2096269		TTGATGAAATGTATCTCCTTGTACCTGGAAGATGAAGCCCAAACACCCACACCTCTGTCT	126308	Hs.728206	GO:0046872|GO:0005622	NP_570719	MOB1, Mps One Binder kinase activator-like 2A (yeast)
ASHG19A3A005951	2.01682	1.01208	2.01682	up	2490.5	8332.15	3533.79	6014.15	11.3146	12.5701	11.8885	12.5214	coding	NM_139349	BIN1	RefSeq_coding	2283	chr2	-	127805608	127864864	NM_139345,	CACCCTCCCCAAGTCCCCATCTCAGCCCACAGAGAGTCCAGCCGGCAGCCTGCCTTCCGG	274	Hs.193163	GO:0051020|GO:0005515|GO:0032403|GO:0046982|GO:0008283|GO:0044419|GO:0007275|GO:0042692|GO:0043547|GO:0045807|GO:0015629|GO:0043679|GO:0044300|GO:0005737|GO:0005634|GO:0008021|GO:0043196	NP_647601	Bridging integrator 1
ASHG19A3A018820	3.06428	1.61555	3.06428	up	432.307	2307.9	881.759	1599.94	8.76415	10.6591	9.90283	10.5772	coding	NM_001697	ATP5O	RefSeq_coding	815	chr21	-	35275757	35288158		AAAGCCTAAATGACATCACAGCAAAAGAGAGGTTCTCTCCCCTCACTACCAATCTGATCA	539	Hs.409140	GO:0016887|GO:0008144|GO:0046933|GO:0022857|GO:0005215|GO:0006754|GO:0006200|GO:0006811|GO:0042776|GO:0042776|GO:0015992|GO:0022904|GO:0055085|GO:0005743|GO:0005753|GO:0005753|GO:0005739|GO:0005886|GO:0045261	NP_001688	ATP synthase, H+ transporting, mitochondrial F1 complex, O subunit
ASHG19A3H0000561	2.15133	1.10523	2.15133	up	39.7651	87.87	50.2802	101.578	5.11821	6.19178	6.02078	6.45776	coding	NM_017409_Exon2-	NM_017409	HOX cluster	1108	chr12	-	54382952	54384060		CTACATGCAAAAGATACAACATACAGAATATCTTTAAATAACACAACTCCCAGACAGGGA
ASHG19A3A011103	2.7709	1.47035	2.7709	up	921.743	4116.91	2561.75	2326.36	9.8811	11.5036	11.425	11.1258	coding	NM_006563	KLF1	RefSeq_coding	1615	chr19	-	12995238	12998017		TATTGTGGCTGATATTAACTGTCAATGGTTATGGGTCCTATAAAAATGCCCCTCCCAGAT	10661	Hs.37860	GO:0003677|GO:0046872|GO:0010843|GO:0003700|GO:0008270|GO:0030218|GO:0043193|GO:0006351|GO:0005622|GO:0005634	NP_006554	Kruppel-like factor 1 (erythroid)
ASHG19A3A008273	2.16708	1.11575	2.16708	up	71.1446	174.754	134.031	140.933	6.01616	7.10922	7.34304	6.94346	coding	NM_152219	GJD3	RefSeq_coding	4042	chr17	-	38516906	38520945		TGTTGTCACTTGGGAAGAAAACAGACACCTTCAAGGAGAGGGCTCCCCTGGTAGCCCCCA	125111	Hs.444663	GO:0005515|GO:0007154|GO:0016264|GO:0030054|GO:0009986|GO:0005922|GO:0005887|GO:0005886	NP_689343	Gap junction protein, delta 3, 31.9kDa
ASHG19A3A039136	2.40599	1.26663	2.40599	up	561.426	2175.41	1117.44	1432.98	9.13399	10.5729	10.2148	10.4141	coding	NM_144489	RGS3	RefSeq_coding	1773	chr9	+	116356199	116360017		CCTTGCAGACACATGCCCCTTTCACGGCTCCCTCTCAGGGTTGGCCAGAAGGAATTTTTT	5998	Hs.494875	GO:0005096|GO:0004871|GO:0000188|GO:0009968|GO:0008277|GO:0005737|GO:0005829|GO:0005634|GO:0005886	NP_652760	Regulator of G-protein signaling 3
ASHG19A3A003263	2.08873	1.06263	2.08873	up	63.4954	181.582	90.4186	123.658	5.84321	7.1653	6.80856	6.74366	coding	NM_001164748	RASSF8	RefSeq_coding	5561	chr12	+	26111963	26225806		GGGGGCGGCGCAGTTGCGAAACTGACTGACTACACAGACTTAGTCTTCTCCACTCCGTGT	11228	Hs.696433	GO:0007165	NP_009142	Ras association (RalGDS/AF-6) domain family (N-terminal) member 8
ASHG19A3A051624	2.06288	1.04466	2.06288	up	645.391	2113.31	1265.26	1287.71	9.35161	10.5337	10.4079	10.2473	coding	NM_130469	JDP2	RefSeq_coding	4007	chr14	+	75895059	75939402		CGCTCTCCTCCCCCGTCCGTTTGCAGGGAGGTGCTCTCCTCGGGCGGCGGGGAAGGCGGG	122953	Hs.196482	GO:0003690|GO:0005515|GO:0046982|GO:0043565|GO:0003700|GO:0016564|GO:0000122|GO:0006355|GO:0005634	NP_569736	Jun dimerization protein 2
ASHG19A3A018218	2.3265	1.21816	2.3265	up	95.1124	262.962	177.829	228.447	6.46283	7.65946	7.72276	7.66077	coding	NM_080574	C20orf70	RefSeq_coding	1054	chr20	+	31755959	31769223		TTGAAAATCAGCAACTCCCTCATCCTGGATGTCAAAGCTGAACCGATCGATGATGGCAAA	140683	Hs.125960	GO:0008289|GO:0005576	NP_542141	Chromosome 20 open reading frame 70
ASHG19A3A004381	2.11619	1.08147	2.11619	up	193.12	550.366	287.088	486.409	7.53403	8.68179	8.3598	8.8049	coding	NM_005229	ELK1	RefSeq_coding	2833	chrX	-	47494920	47510003		AACGCCACCGCCACGCTACACACAGGTACCCCTGGGATGGCGTGAGCACTCCCCCAGCGA	2002	Hs.181128	GO:0005515|GO:0043565|GO:0003700|GO:0016563|GO:0002755|GO:0002755|GO:0002756|GO:0002756|GO:0008063|GO:0045087|GO:0048011|GO:0045944|GO:0045893|GO:0051403|GO:0034130|GO:0034134|GO:0034138|GO:0034142|GO:0002224|GO:0006351|GO:0005634	NP_005220	ELK1, member of ETS oncogene family
ASHG19A3A018254	2.11493	1.08061	2.11493	up	83.2019	222.573	108.88	208.418	6.25989	7.43755	7.05288	7.53106	coding	NM_006690	MMP24	RefSeq_coding	4344	chr20	+	33814538	33864804		ACATCATGATCTTTTTTGCTTCTGGTTTCCATGGCGACAGCTCCCCATTTGATGGAGAAG	10893	Hs.715494	GO:0005509|GO:0008047|GO:0004222|GO:0008233|GO:0008270|GO:0008152|GO:0006508|GO:0005576|GO:0005887|GO:0005886|GO:0005578	NP_006681	Matrix metallopeptidase 24 (membrane-inserted)
ASHG19A3A009719	2.10909	1.07662	2.10909	up	272.577	717.751	540.047	613.218	8.05801	9.03598	9.21515	9.15275	coding	NM_198396	CACNA1G	RefSeq_coding	7834	chr17	+	48638448	48704542		CTTTTATGTGTCTCAGAATATTTTTGAGGCGAAGGCGTCTGTCTCTTGGCTATTTTAACC	8913	Hs.591169	GO:0008332|GO:0005244|GO:0007411|GO:0006811|GO:0055085|GO:0006810|GO:0016021|GO:0016020|GO:0005891	NP_938407	Calcium channel, voltage-dependent, T type, alpha 1G subunit
ASHG19A3A003916	2.09673	1.06814	2.09673	up	6562.6	18503.8	11387.9	13489.6	12.6734	13.8172	13.6611	13.7465	coding	NM_001538	HSF4	RefSeq_coding	2532	chr16	+	67197287	67203848		TTTCTCCCTCCAGTGATGGCAGGAGCCCCCCCGCCACTGCCTGTGGCTGTGGTGCAGGCC	3299	Hs.512156	GO:0043565|GO:0003700|GO:0003714|GO:0043010|GO:0048468|GO:0033169|GO:0000122|GO:0045597|GO:0008284|GO:0045944|GO:0070207|GO:0006355|GO:0006950|GO:0006351|GO:0005634	NP_001529	Heat shock transcription factor 4
ASHG19A3A010574	2.37976	1.25082	2.37976	up	18.623	46.4696	25.5737	39.1463	3.90378	5.33092	5.18495	4.94791	coding	NM_016271	RNF138	RefSeq_coding	3566	chr18	+	29671836	29711523		TCTCTACGAACACGTGAAGGAAAAGCAGCTCCGTCCACAACGCCGCTTCGGGGCTCCTAG	51444	Hs.302408	GO:0016874|GO:0046872|GO:0019901|GO:0008270|GO:0016055|GO:0005622	NP_937761	Ring finger protein 138
ASHG19A3A001040	2.08613	1.06083	2.08613	up	21.0024	32.2549	26.9667	51.838	4.10764	4.83936	5.2508	5.41525	coding	NM_001017919	RCCD1	RefSeq_coding	2690	chr15	+	91498105	91506353		GAGCTGCCGCGGTCCCGGGACTGAGATAAGGCAGCTCCAGCCCCTGGAAGGCCAGAGACT	91433	Hs.655895		NP_291022	RCC1 domain containing 1
ASHG19A3A002898	2.36084	1.2393	2.36084	up	74.4936	217.427	118.755	191.392	6.08871	7.40503	7.17091	7.4081	coding	NM_001146019	TJAP1	RefSeq_coding	2731	chr6	+	43445260	43474294	NM_001146016,	AGAGAGAGCTGCCGACAAACAGACGCAGGCGGAGGAGCCGTCACCTCCCAGAATGACTAG	93643	Hs.520145	GO:0005515|GO:0005794|GO:0030054|GO:0005923	NP_542171	Tight junction associated protein 1 (peripheral)
ASHG19A3A047049	2.44909	1.29224	2.44909	up	582.518	1994.23	1504.82	1368.04	9.18496	10.4475	10.6494	10.3347	coding	NM_152715	TBCEL	RefSeq_coding	4041	chr11	+	120894812	120960352		GGAGGAGAGGCGCAGCCAGAGGAGCCGCCGCAGTAGCTCCCCCGCCTCCCGGGCTGAGGG	219899	Hs.504136	GO:0005737|GO:0005856	NP_689928	Tubulin folding cofactor E-like
ASHG19A3A000899	2.14805	1.10303	2.14805	up	31.7198	64.7386	48.6743	67.8612	4.76267	5.77858	5.97856	5.83996	coding	NM_001008897	TCP1	RefSeq_coding	2377	chr6	-	160199530	160210735		GGGGAAACGATCCGCTCCCAAAACGGATGTAACCATTACTAACGATGGTGCAACCATCCT	6950	Hs.363137	GO:0005524|GO:0000166|GO:0051082|GO:0051084|GO:0044267|GO:0006457|GO:0007021|GO:0005794|GO:0030054|GO:0005737|GO:0005856|GO:0005829|GO:0005815|GO:0005730|GO:0005634|GO:0005886	NP_110379	T-complex 1
ASHG19A3A004843	2.00072	1.00052	2.00072	up	979.257	3173.07	2119.61	1709.83	9.97225	11.0947	11.1437	10.6799	coding	NM_015837	FCN2	RefSeq_coding	943	chr9	+	137772657	137779366		CTCCAGGCGGCAGACACCTGTCCAGGAGAACGTGGCCCCCCTGGACCTCCTGGGAAGGCA	2220	Hs.54517	GO:0003823|GO:0005509|GO:0048306|GO:0005102|GO:0005529|GO:0001867|GO:0008228|GO:0007165|GO:0005576|GO:0005615	NP_056652	Ficolin (collagen/fibrinogen domain containing lectin) 2 (hucolin)
ASHG19A3A053793	2.86192	1.51698	2.86192	up	170.552	652.542	485.644	423.202	7.33706	8.9082	9.06919	8.58472	coding	NM_001130100	KIFC3	RefSeq_coding	3411	chr16	-	57792130	57836439		GTGCGGGAGGGGCGCGAGCGGGCTGGCCGAGGAGGAGGCGGCGGCGTGGAGCTGCCTCCT	3801	Hs.23131	GO:0005524|GO:0003777|GO:0000166|GO:0090136|GO:0007018|GO:0007601|GO:0045218|GO:0005912|GO:0030054|GO:0005813|GO:0005737|GO:0031410|GO:0030659|GO:0005856|GO:0005871|GO:0016020|GO:0005874|GO:0005915	NP_005541	Kinesin family member C3
ASHG19A3A051383	2.14192	1.09891	2.14192	up	14.819	36.1612	13.2144	31.0616	3.56899	4.99398	4.45043	4.55927	coding	NM_138731	MIPOL1	RefSeq_coding	2568	chr14	+	37667117	38016865		GGAATTACAACTTCAACATGCCAGAGAGGCCTCCCAAGTGGCCAATGAAAAAGTTCAAAA	145282	Hs.660396		NP_620059	Mirror-image polydactyly 1
ASHG19A3A006454	2.03233	1.02313	2.03233	up	726.36	2125.57	1529.55	1470.44	9.5334	10.5425	10.6791	10.448	coding	NM_177526	PPAP2C	RefSeq_coding	1286	chr19	-	281045	291435		GGGTCGCGGGGACCATGCAGCGGAGCCTCCCTGCCCTTCGCTATCCTGACGCTGGTGAAC	8612	Hs.465506	GO:0016787|GO:0008195|GO:0004721|GO:0042392|GO:0006665|GO:0016021|GO:0016020|GO:0005886	NP_808211	Phosphatidic acid phosphatase type 2C
ASHG19A3A030881	2.07648	1.05414	2.07648	up	948.436	3000.41	1929.36	2026.22	9.92187	11.0271	10.9885	10.9124	coding	NM_003568	ANXA9	RefSeq_coding	1843	chr1	+	150954498	150968114		AATGAGTTTTCTTTGATAGTTTCTGCCTCACTCATCCCTCCTGTACCCTGGCCAGAACAT	8416	Hs.728894	GO:0015464|GO:0005509|GO:0005544|GO:0001786|GO:0005543|GO:0042803|GO:0016337|GO:0009986|GO:0005829	NP_003559	Annexin A9
ASHG19A3A049103	2.72794	1.44781	2.72794	up	71.0694	227.225	162.346	181.077	6.01386	7.46404	7.60112	7.31985	coding	NM_006253	PRKAB1	RefSeq_coding	2412	chr12	+	120105760	120119428		AAAGGAAGTTTACTTATCTGGGTCCTTCAACAACTGGAGTAAACTTCCCCTCACCAGAAG	5564	Hs.726001	GO:0005515|GO:0019901|GO:0007050|GO:0006633|GO:0008286|GO:0051291|GO:0050790|GO:0046320|GO:0007165|GO:0031588|GO:0005829|GO:0005829|GO:0005634	NP_006244	Protein kinase, AMP-activated, beta 1 non-catalytic subunit
ASHG19A3A044806	2.18362	1.12672	2.18362	up	90.3739	300.348	175.241	146.744	6.38858	7.83823	7.70056	7.00712	coding	NM_003141	TRIM21	RefSeq_coding	1946	chr11	-	4406126	4414926		TCAAGAATCTCCGGCCCAATCGACAGCTAGCCAACATGGTGAACAACCTTAAAGAAATCA	6737	Hs.532357	GO:0003677|GO:0003723|GO:0016874|GO:0046872|GO:0005515|GO:0004842|GO:0008270|GO:0032088|GO:0090086|GO:0045787|GO:0051865|GO:0031648|GO:0006513|GO:0000209|GO:0070206|GO:0016567|GO:0019005|GO:0005737|GO:0000932|GO:0005622|GO:0005730|GO:0005634|GO:0030529	NP_003132	Tripartite motif-containing 21
ASHG19A3A000928	2.1845	1.1273	2.1845	up	44.4618	101.061	91.0861	78.3604	5.29125	6.3759	6.81752	6.06222	coding	NM_001010938	TNK2	RefSeq_coding	4222	chr3	-	195590235	195622432		GGCTGGGGGCGAGGAGGGACCGCAGAGGCTGGGAGGCGGCAGAATGCAGCCAGAGGAGGG	10188	Hs.518513	GO:0005524|GO:0005095|GO:0046872|GO:0004715|GO:0000166|GO:0005515|GO:0004713|GO:0016740|GO:0016310|GO:0050731|GO:0006468|GO:0016567|GO:0007264|GO:0005912|GO:0030424|GO:0030054|GO:0005737|GO:0030659|GO:0030425|GO:0005768|GO:0030426|GO:0043025|GO:0005634|GO:0005886	NP_005772	Tyrosine kinase, non-receptor, 2
ASHG19A3A036356	3.94743	1.98091	3.94743	up	20.8558	84.597	51.114	77.6213	4.0962	6.14203	6.04052	6.04878	coding	NM_145043	NEIL2	RefSeq_coding	2746	chr8	+	11627171	11644854		GAGGGTGGGCGCGGCATCTTCAGCGACTCTTCGAAGTCCCTTCCGCGTCTCATCTTTCAA	252969	Hs.293818	GO:0003906|GO:0003684|GO:0016799|GO:0016829|GO:0046872|GO:0008017|GO:0008270|GO:0006284|GO:0006289|GO:0005737|GO:0005634|GO:0005876	NP_659480	Nei endonuclease VIII-like 2 (E. coli)
ASHG19A3A011948	2.04049	1.02891	2.04049	up	67.9229	186.62	84.3747	147.021	5.94332	7.19991	6.70717	7.00963	coding	NM_003433	ZNF132	RefSeq_coding	3048	chr19	-	58944181	58951589		CACATTGAAGAGCATGGTAACCTTTGAAGATGTGGCTGTATACTTCTCCCAAGAGGAGTG	7691	Hs.156169	GO:0003677|GO:0046872|GO:0003700|GO:0008270|GO:0006355|GO:0006351|GO:0005622|GO:0005634	NP_003424	Zinc finger protein 132
ASHG19A3A006834	3.01222	1.59083	3.01222	up	1807.56	8159.34	5602.57	5216.03	10.8839	12.5339	12.5851	12.3052	coding	NM_198977	ARHGEF1	RefSeq_coding	3137	chr19	+	42387266	42411600		CCTGCAGTTTGAGCCAGGACCCCTGGTTCTCCGGGTGCCGGTCCCTCCCAACGTCGCCTT	9138	Hs.631550	GO:0005096|GO:0005089|GO:0005085|GO:0005515|GO:0007266|GO:0008283|GO:0050771|GO:0048011|GO:0050772|GO:0035023|GO:0050770|GO:0005737|GO:0005829|GO:0005622|GO:0005886|GO:0005886	NP_945353	Rho guanine nucleotide exchange factor (GEF) 1
ASHG19A3A013605	2.70188	1.43396	2.70188	up	110.695	395.687	170.315	393.455	6.68724	8.21962	7.66447	8.47951	coding	NM_020394	ZNF695	RefSeq_coding	3352	chr1	-	247148624	247171355		ACTACAGAAACCTGATCTCCCTTGGTGAGGATAGCTTCAATATGCAATTCCTATTTCACA	57116	Hs.669893	GO:0046872|GO:0003676|GO:0008270|GO:0006355|GO:0005622|GO:0005634	NP_065127	Zinc finger protein 695
ASHG19A3A029900	2.35292	1.23445	2.35292	up	24.7288	63.0226	22.748	76.5934	4.37195	5.74119	5.05203	6.02597	coding	NM_006653	FRS3	RefSeq_coding	2200	chr6	-	41737913	41747630		AAATCTTCAACCTCCTTCAGGATCTGATGCAGTGCAACAGCATCAATGTGATGGAAGAGC	10817	Hs.194208	GO:0005104|GO:0005158|GO:0008543|GO:0008543|GO:0007165|GO:0005886	NP_006644	Fibroblast growth factor receptor substrate 3
ASHG19A3A036298	2.71729	1.44217	2.71729	up	21.4817	50.1075	38.5423	60.4746	4.14865	5.43355	5.67452	5.66439	coding	NM_001172574	MCPH1	RefSeq_coding	3773	chr8	+	6264112	6304939	NM_024596,	GCGCAATGGAGAAGAGATTACAAGAGATGAAGGAGAAAAGGGAAAATCTTTCCCCCACCT	79648	Hs.656769	GO:0005737|GO:0005856|GO:0005622|GO:0005815	NP_078872	Microcephalin 1
ASHG19A3A009318	2.16175	1.1122	2.16175	up	138.096	399.351	210.338	336.1	7.02872	8.2316	7.95102	8.24015	coding	NM_004295	TRAF4	RefSeq_coding	2902	chr17	+	27071022	27077975		GTTTTAAACTCCAGTAGTCCCTAGAAATTGTAGCTCCCTCTAGTTGTGGCAATAGGTGTG	9618	Hs.8375	GO:0003677|GO:0050699|GO:0046872|GO:0005515|GO:0019901|GO:0004842|GO:0008270|GO:0007275|GO:0046330|GO:0090073|GO:0045860|GO:0042981|GO:0007585|GO:0030323|GO:0007165|GO:0030054|GO:0005737|GO:0005856|GO:0005634|GO:0048471|GO:0005886|GO:0005923	NP_004286	TNF receptor-associated factor 4
ASHG19A3A037708	2.37407	1.24737	2.37407	up	147.487	508.639	229.506	390.028	7.11859	8.57301	8.05835	8.4665	coding	NM_001003800	BICD2	RefSeq_coding	6433	chr9	-	95473644	95527083		TCAGATAAACAGGAAGCGACAGATGACCGCTTTCTAACGCTCTCTTTTCTCCCGTTTTCA	23299	Hs.436939	GO:0017137|GO:0005515|GO:0072393|GO:0072385|GO:0006810|GO:0005794|GO:0005737|GO:0031410|GO:0005856|GO:0005886	NP_056065	Bicaudal D homolog 2 (Drosophila)
ASHG19A3A039489	2.76441	1.46697	2.76441	up	1477.21	5967.52	4302.44	4106.89	10.5853	12.0434	12.1795	11.934	coding	NM_001144026	NDOR1	RefSeq_coding	4877	chr9	+	140100118	140113812		CAGGGTTCTGGGGCTGTACCCGCCGCCTCCGGGCCTCACTGAGATCCCTCCCGGAGTCCC	27158	Hs.512564	GO:0010181|GO:0050661|GO:0050660|GO:0005506|GO:0016491|GO:0005515|GO:0008219|GO:0055114|GO:0005737|GO:0005829|GO:0045111|GO:0005634|GO:0048471	NP_055249	NADPH dependent diflavin oxidoreductase 1
ASHG19A3A022980	2.1725	1.11935	2.1725	up	148.853	399.633	255.496	353.189	7.13152	8.23315	8.20451	8.31497	coding	NM_001145553	FLJ25363	RefSeq_coding	1493	chr3	+	109128836	109214014		TTGTACAAGCCATGGTATAGAGGCTTCCTTATTTACCTCCCTTATCCTTCAGCTGGAGCT	401082	Hs.477089		NP_001139025	Similar to hypothetical protein FLJ25976
ASHG19A3A052141	2.09861	1.06943	2.09861	up	183.182	581.023	203.949	514.523	7.4519	8.75892	7.91016	8.89491	coding	NM_001174116	DMXL2	RefSeq_coding	10599	chr15	-	51739920	51914967		TATAGCCAACCCCTTGATCTCCCAGAATCAGTTGAAGTAATAAGAGCAACGCCTTCAGCA	23312	Hs.511386	GO:0017137|GO:0030054|GO:0031410|GO:0016020|GO:0045202|GO:0008021|GO:0030672	NP_056078	Dmx-like 2
ASHG19A3A010875	2.66155	1.41227	2.66155	up	399.773	1631.9	772.615	1359.08	8.64765	10.1542	9.70104	10.3245	coding	NM_012398	PIP5K1C	RefSeq_coding	5047	chr19	-	3630181	3700445		ACTGATTCTGAAACAAAATGAAACTGCAAACCTCGTGTGTCTTAACTCCCCCCAGGGATG	23396	Hs.282177	GO:0016308|GO:0005524|GO:0016301|GO:0000166|GO:0016740|GO:0007411|GO:0005829|GO:0005886	NP_036530	Phosphatidylinositol-4-phosphate 5-kinase, type I, gamma
ASHG19A3A020702	2.59221	1.37418	2.59221	up	787.719	3218.46	2056.49	1966.19	9.64844	11.1121	11.0867	10.8691	coding	NM_001136232	SEC13	RefSeq_coding	1490	chr3	-	10342616	10362725		AAATCCCAAGCTGGAGCCGTTCAGCTCCCCTCCACCGCTTAGAGATTTGGGGGGCTCTGG	6396	Hs.166924	GO:0005515|GO:0048208|GO:0006888|GO:0000087|GO:0016044|GO:0044267|GO:0006886|GO:0051028|GO:0000278|GO:0000236|GO:0043687|GO:0018279|GO:0055085|GO:0016192|GO:0012507|GO:0031080|GO:0031080|GO:0031410|GO:0005829|GO:0005783|GO:0005789|GO:0000776|GO:0016020|GO:0005635|GO:0005634	NP_899195	SEC13 homolog (S. cerevisiae)
ASHG19A3A012408	4.20038	2.07052	4.20038	up	19.2279	94.6993	28.5631	103.158	3.95772	6.28951	5.31558	6.47964	coding	NM_018316	KLHL26	RefSeq_coding	3122	chr19	+	18747837	18781302		TCACCATGTAAAGAATTAACCTCCTATCTTAGCAGACATCGTCTCCTAATATTTCCCTTT	55295	Hs.250632		NP_060786	Kelch-like 26 (Drosophila)
ASHG19A3A003651	3.66501	1.87382	3.66501	up	1203.35	7681.94	2974.67	5549.47	10.2788	12.4214	11.6373	12.3991	coding	NM_001172478	RRM2B	RefSeq_coding	4776	chr8	-	103216728	103251346		AGCGGCCGGGCTGGATCAGGATGAGGTCGACTTATCAAAGGATCTCCCTCACTGGAACAA	50484	Hs.512592	GO:0016491|GO:0004748|GO:0046914|GO:0006281|GO:0006260|GO:0009186|GO:0009200|GO:0009263|GO:0006917|GO:0001822|GO:0006264|GO:0015949|GO:0055086|GO:0055114|GO:0003014|GO:0006979|GO:0005737|GO:0005730|GO:0005654|GO:0005634	NP_056528	Ribonucleotide reductase M2 B (TP53 inducible)
ASHG19A3H0000504	2.96948	1.57021	2.96948	up	10.8606	44.8064	8.9413	37.6662	3.16576	5.28155	4.04254	4.88384	coding	NM_017409_intron1-	NM_017409	HOX cluster	3157	chr12	-	54379794	54382952		CTGTTAAAAATAACATTATTTACATAAGTATCCCTCGAAGTCGAAAACCCTCTCAGCGCT
ASHG19A3A029932	2.30464	1.20454	2.30464	up	137.172	443.609	207.608	363.682	7.01795	8.37411	7.93255	8.3608	coding	NM_023932	DLK2	RefSeq_coding	1574	chr6	-	43418091	43423286		CGGCGGCGCCCGTCGGATCCGGCCTCTCTCTGCGCCCCGGGGCGCGCCACCTCCCCGCCG	65989	Hs.337251	GO:0005509|GO:0045598|GO:0016021|GO:0016020	NP_996262	Delta-like 2 homolog (Drosophila)
ASHG19A3A018059	2.10362	1.07287	2.10362	up	20.8826	42.8423	33.7951	35.2608	4.09784	5.21995	5.51721	4.77496	coding	NM_014962	BTBD3	RefSeq_coding	4857	chr20	+	11898564	11907242		GTACTCATGGTAGATGACAAGGAAAAGAACATGAAATGTCTCACCTTCTTCTTGATGCTT	22903	Hs.709366		NP_852108	BTB (POZ) domain containing 3
ASHG19A3A052166	3.89722	1.96245	3.89722	up	8.26125	50.7823	19.3821	28.4813	2.94574	5.45157	4.86864	4.40433	coding	NM_183235	RAB27A	RefSeq_coding	2809	chr15	-	55495801	55582001		GGGTGGACGCGGCGCGCGAGGACCCGAGCCAGGCGGGGACAGGACGGCGGGGCGAGCCAG	5873	Hs.654978	GO:0005525|GO:0003924|GO:0031489|GO:0000166|GO:0005515|GO:0006184|GO:0006184|GO:0007596|GO:0043316|GO:0006887|GO:0030318|GO:0032400|GO:0032402|GO:0043320|GO:0043473|GO:0006605|GO:0015031|GO:0007264|GO:0005794|GO:0016324|GO:0030425|GO:0070382|GO:0005770|GO:0005764|GO:0042470|GO:0016020|GO:0030667	NP_899059	RAB27A, member RAS oncogene family
ASHG19A3A029705	2.15789	1.10962	2.15789	up	2948.84	10058.2	5925.85	6181.84	11.5767	12.8461	12.665	12.5477	coding	NM_021160	BAT5	RefSeq_coding	2019	chr6	-	31654727	31671137		TATTCTGGTCCATCTCTTATTACTCCTCTCCCTTCGCCTTCTTCTACTTGTACAGGAAAG	7920	Hs.388188	GO:0016787|GO:0005515|GO:0016021|GO:0016020	NP_066983	Abhydrolase domain containing 16A
ASHG19A3A000769	2.0057	1.00411	2.0057	up	20.4892	34.9964	23.5338	44.4583	4.06486	4.94907	5.08785	5.16997	coding	NM_001003942	BMF	RefSeq_coding	4402	chr15	-	40380093	40398287		CCCCCCGAAGGGCAGTGGCAACATCAAGCAGAGCACCAGCAGAACCAAAATCGTGTGTGG	90427	Hs.591104	GO:0005515|GO:0008633|GO:0006915|GO:0006915|GO:0008629|GO:0032464|GO:0090200|GO:0042981|GO:0001669|GO:0005737|GO:0005829|GO:0005829|GO:0005741|GO:0016459|GO:0005886	NP_277038	Bcl2 modifying factor
ASHG19A3A012720	2.22799	1.15575	2.22799	up	465.679	1614.01	988.247	999.153	8.86494	10.1392	10.0568	9.86605	coding	NM_002483	CEACAM6	RefSeq_coding	2631	chr19	+	42259397	42276113		TTTTCAGAGTTGGACTTCTAGACTCACCTGTTCTCACTCCCTGTTTTAATTCAACCCAGC	4680	Hs.466814	GO:0007267|GO:0007165|GO:0031225|GO:0005887|GO:0005886	NP_002474	Carcinoembryonic antigen-related cell adhesion molecule 6 (non-specific cross reacting antigen)
ASHG19A3A045743	2.03074	1.022	2.03074	up	1854.37	5664.46	3213.02	4673.43	10.9229	11.9602	11.7398	12.1346	coding	NM_004588	SCN2B	RefSeq_coding	4922	chr11	-	118033518	118047337		TTGCAATTTGTCTTATTGTTTGGGTCTACTGGCAACAATAAACTATCTCCCCTGAAAATC	6327	Hs.129783	GO:0005244|GO:0005248|GO:0006811|GO:0007399|GO:0046684|GO:0006814|GO:0007268|GO:0016021|GO:0016020|GO:0001518	NP_004579	Sodium channel, voltage-gated, type II, beta
ASHG19A3A020472	2.67728	1.42077	2.67728	up	229.618	843.4	525.007	626.118	7.78454	9.26192	9.17425	9.17976	coding	NM_002409	MGAT3	RefSeq_coding	5102	chr22	+	39853324	39888197		GGGGCGAGAGGCTGCGGCGGACGCCAGCATCTCCCCGCCGGGGACCCCGGGGGCCGCGGA	4248	Hs.276808	GO:0003830|GO:0016757|GO:0044267|GO:0043687|GO:0018279|GO:0005794|GO:0000139|GO:0016021|GO:0016020	NP_002400	Mannosyl (beta-1,4-)-glycoprotein beta-1,4-N-acetylglucosaminyltransferase
ASHG19A3A029176	2.09305	1.06561	2.09305	up	22.7541	71.7949	29.0543	33.0962	4.24204	5.91835	5.33659	4.66802	coding	NM_002449	MSX2	RefSeq_coding	2224	chr5	+	174151574	174157901		CCTCCGGTATACCTTTATCCCTTTGAAAGGGTGCTTGTACAATTTGATATATTTTATTGA	4488	Hs.89404	GO:0003677|GO:0010843|GO:0005515|GO:0043565|GO:0003700|GO:0016564|GO:0030509|GO:0071392|GO:0071363|GO:0071445|GO:0030326|GO:0003007|GO:0007275|GO:0043066|GO:0008285|GO:0001649|GO:0043065|GO:0006355|GO:0001501|GO:0005737|GO:0005634	NP_002440	Msh homeobox 2
ASHG19A3A032358	2.10542	1.07411	2.10542	up	25570.6	65000.6	34830.4	55304.5	14.5404	15.7606	15.3024	15.7804	coding	NM_032448	FAM120B	RefSeq_coding	3261	chr6	+	170615843	170714236		AGAAGGAACGATGCCTTTTTCAATGGTGTCTCCCTCCCATTGTGCAGAAGAGCTTTTGTT	84498	Hs.369522	GO:0005515|GO:0030154|GO:0005634	NP_115824	Family with sequence similarity 120B
ASHG19A3A009881	3.95016	1.98191	3.95016	up	2517.37	15295.4	7318.72	11136.4	11.3263	13.4964	12.972	13.4562	coding	NM_000346	SOX9	RefSeq_coding	3963	chr17	+	70117160	70122552		GTAAAAGCTTTGGTTTGTGTTCGTGTTTTGTTTGTTTCACTTGTTTCCCTCCCAGCCCCA	6662	Hs.647409	GO:0003702|GO:0010843|GO:0003700|GO:0003704|GO:0016563|GO:0060009|GO:0001502|GO:0001708|GO:0060350|GO:0060517|GO:0001837|GO:0001942|GO:0007507|GO:0019100|GO:0008584|GO:0030502|GO:0032331|GO:0045662|GO:0045892|GO:0014032|GO:0048709|GO:0045944|GO:0060512|GO:0042981|GO:0042127|GO:0006357|GO:0007283|GO:0005730|GO:0005634	NP_000337	SRY (sex determining region Y)-box 9
ASHG19A3A001912	2.14261	1.09937	2.14261	up	910.955	3134.82	1679.57	2149.7	9.86003	11.0779	10.7932	11.0072	coding	NM_001114600	C1orf144	RefSeq_coding	3651	chr1	+	16693582	16724639		GAAAAAAAACTGAAGATCACACAAAAAGAGAGCAGGAAATCCAAATCTCCTCCCAAAGTG	26099	Hs.252967		NP_056424	Chromosome 1 open reading frame 144
ASHG19A3A010545	2.99849	1.58424	2.99849	up	14.0853	43.2234	25.9325	36.2195	3.50013	5.23176	5.20203	4.8193	coding	NM_153211	TTC39C	RefSeq_coding	4900	chr18	+	21572736	21715573		AAGGCTGAGTCCTAAGAATTCTAAAATCTTGCTCCTAAGAAATCTCAAGCTTCTTTTGTG	125488	Hs.128576	GO:0005488	NP_694943	Tetratricopeptide repeat domain 39C
ASHG19A3A031642	2.41736	1.27343	2.41736	up	1262.31	5247.51	2290.44	3757.78	10.3594	11.8268	11.2542	11.8176	coding	NM_018214	LRRC1	RefSeq_coding	3180	chr6	+	53659777	53788919		AATGAAATTCAGCGGCTCCCTCCAGAAATAGCAAACTTCATGCAGCTGGTGGAACTAGAT	55227	Hs.657695	GO:0005737|GO:0016020	NP_060684	Leucine rich repeat containing 1
ASHG19A3A018097	2.13845	1.09656	2.13845	up	67.2006	184.278	73.8692	186.131	5.92768	7.18366	6.52946	7.35961	coding	NM_080820	DTD1	RefSeq_coding	1368	chr20	+	18568555	18744558		AAGACCAGAGCTAAGGGACCTTCTGAATCAAGCAAGGAAAGAAACACTCCCCGAAAAGAA	92675	Hs.659442	GO:0016788|GO:0019478|GO:0005737	NP_543010	D-tyrosyl-tRNA deacylase 1 homolog (S. cerevisiae)
ASHG19A3A042390	2.24113	1.16422	2.24113	up	44.5558	120.562	42.7428	142.264	5.29449	6.60981	5.80549	6.96084	coding	NM_004102	FABP3	RefSeq_coding	1097	chr1	-	31838099	31845923		ACATTCTCACCCTAAAAACACACAGCACCTTCAAGAACACAGAGATCAGCTTTAAGTTGG	2170	Hs.657242	GO:0005504|GO:0050543|GO:0008289|GO:0005324|GO:0005215|GO:0006631|GO:0008285|GO:0006656|GO:0042493|GO:0070542|GO:0032868|GO:0005829|GO:0016528	NP_004093	Fatty acid binding protein 3, muscle and heart (mammary-derived growth inhibitor)
ASHG19A3A020343	4.00111	2.0004	4.00111	up	9.42266	35.078	16.5591	54.8794	3.0511	4.95227	4.69233	5.50989	coding	NM_014662	DEPDC5	RefSeq_coding	5394	chr22	+	32150068	32303000		CTCTCACCAACTGTATATACCTGTACATATCAGAAGCAAATAAAGAGCTCCACGTGCATC	9681	Hs.435022	GO:0035556	NP_055477	DEP domain containing 5
ASHG19A3A043660	2.54547	1.34793	2.54547	up	87.34	293.638	160.403	227.655	6.3326	7.80568	7.58198	7.65394	coding	NM_201597	CACNB2	RefSeq_coding	4006	chr10	+	18429605	18830688	NM_201596,NM_201593,	TCCGAGCCGACTTTTCGCCAATGGTCCAAAGGGACATGTCCAAGTCGCCTCCCACAGCGG	783	Hs.59093	GO:0005262|GO:0005515|GO:0005245|GO:0005244|GO:0007411|GO:0070588|GO:0006816|GO:0006811|GO:0007528|GO:0051925|GO:0007268|GO:0006810|GO:0007601|GO:0005887|GO:0042383|GO:0005891	NP_963891	Calcium channel, voltage-dependent, beta 2 subunit
ASHG19A3A032757	2.12776	1.08933	2.12776	up	12.2189	40.9055	6.65475	43.7554	3.28852	5.16363	2.82793	5.14199	coding	NM_182547	TMED4	RefSeq_coding	1048	chr7	-	44618762	44621827		TTGCCTCGAGTGATTTTCCTCTGTTTTTCACTAAATAAGCAAATGAAAACTCTCTCCATT	222068	Hs.598832	GO:0004871|GO:0043123|GO:0007165|GO:0006810|GO:0005783|GO:0005789|GO:0016021|GO:0016020	NP_872353	Transmembrane emp24 protein transport domain containing 4
ASHG19A3A038947	2.10468	1.0736	2.10468	up	353.404	1253.54	632.428	717.346	8.46127	9.80166	9.42594	9.37702	coding	NM_004759	MAPKAPK2	RefSeq_coding	3608	chr1	+	206858288	206907626		GTGTTCCTGTCCAAACTCAGTGCTGTTTCTTAGAATCCTTTTATTCCCTGGGTCTCTAAT	9261	Hs.643566	GO:0005524|GO:0000166|GO:0005515|GO:0004672|GO:0004674|GO:0004674|GO:0004871|GO:0016740|GO:0000165|GO:0002755|GO:0002755|GO:0002756|GO:0002756|GO:0016070|GO:0007265|GO:0008063|GO:0000187|GO:0042446|GO:0045087|GO:0019370|GO:0016071|GO:0048255|GO:0048011|GO:0006692|GO:0006468|GO:0051403|GO:0034130|GO:0034134|GO:0034138|GO:0034142|GO:0002224|GO:0005737|GO:0005829|GO:0005829|GO:0005654|GO:0005634	NP_116584	Mitogen-activated protein kinase-activated protein kinase 2
ASHG19A3A002280	2.28413	1.19164	2.28413	up	5194.35	14897.2	12091.6	11352.5	12.362	13.4273	13.7442	13.4893	coding	NM_001134870	KIAA1949	RefSeq_coding	2969	chr6	-	30644167	30655093		CCCTCCCCCGGGGGTCCCGCGGCCTTGCTCCCTACCCTCACCTCAAGACGACCATGGCCA	170954	Hs.101150	GO:0003779|GO:0005737|GO:0005856	NP_597728	KIAA1949
ASHG19A3A018585	2.84659	1.50923	2.84659	up	22.8521	53.5506	32.5898	90.7693	4.24852	5.52119	5.4725	6.27958	coding	NM_020062	SLC2A4RG	RefSeq_coding	2296	chr20	+	62371210	62375401		CCCCAATAGTAGACACATCTCCAATACAAACACAGGTTTATAATAAGTAATAGGAAGTCA	56731	Hs.435126	GO:0003677|GO:0046872|GO:0003700|GO:0008270|GO:0006355|GO:0006351|GO:0005737|GO:0005622|GO:0005634	NP_064446	SLC2A4 regulator
ASHG19A3A012154	2.69668	1.43118	2.69668	up	6605.97	30238	8595.55	23767.3	12.6842	14.5293	13.2132	14.6036	coding	NM_005624	CCL25	RefSeq_coding	891	chr19	+	8117933	8127546		TTAGCAATCCCATCAGCAGCAGTAAGAGGAATGTCTCCCTCCTGATATCAGCTAATTCAG	6370	Hs.310511	GO:0008009|GO:0005179|GO:0007186|GO:0007166|GO:0006935|GO:0006955|GO:0006954|GO:0050900|GO:0005576|GO:0005576|GO:0005615|GO:0005625	NP_005615	Chemokine (C-C motif) ligand 25
ASHG19A3A002665	3.5725	1.83693	3.5725	up	16.3649	141.874	16.0644	43.4911	3.70435	6.83128	4.66174	5.13083	coding	NM_001143992	WRAP53	RefSeq_coding	1896	chr17	+	7591666	7606819		TGCCTACTCCCAGAAGAGGAGGGAAGCACAGTATGAAGACTTTGGAGACTCAACCGTTAG	55135	Hs.437460	GO:0003723|GO:0005515|GO:0051973|GO:0032203|GO:0015030|GO:0005737|GO:0005634|GO:0005697	NP_060551	WD repeat containing, antisense to TP53
ASHG19A3A004559	2.14927	1.10385	2.14927	up	678.068	2317.9	1331.05	1486.05	9.43002	10.6657	10.4762	10.4597	coding	NM_006903	PPA2	RefSeq_coding	1595	chr4	-	106290234	106395227		ATGGAATTATGGTACCCTCCCTCAGATTCTTTCTTGTGGAGAAGTTATTCATGTGAAGAT	27068	Hs.654957	GO:0016787|GO:0004427|GO:0000287|GO:0071344|GO:0010467|GO:0006418|GO:0005737|GO:0005759|GO:0005739	NP_789845	Pyrophosphatase (inorganic) 2
ASHG19A3A024690	2.03434	1.02456	2.03434	up	20.7928	51.4772	12.1688	54.9184	4.09067	5.46894	4.36542	5.51133	coding	NM_001160011	ST6GALNAC3	RefSeq_coding	1171	chr1	+	76540388	77042890		GTAAAGTTCTTTCCCTTTGTAGACTTGCTGCATAATTATTCAGGTATGATGGTTACAGTT	256435	Hs.337040	GO:0008373|GO:0006486|GO:0005794|GO:0000139|GO:0030173|GO:0016021|GO:0016020	NP_694541	ST6 (alpha-N-acetyl-neuraminyl-2,3-beta-galactosyl-1,3)-N-acetylgalactosaminide alpha-2,6-sialyltransferase 3
ASHG19A3A053945	2.334	1.2228	2.334	up	15.5221	42.6492	15.7418	33.8001	3.63032	5.21504	4.63752	4.70682	coding	NM_014567	BCAR1	RefSeq_coding	3257	chr16	-	75262928	75285526	NM_001170717,	TCGGTGTGCGCCCCCGCGAGAGCCGGGGCCCCAGGCCCGCCGGACACCATGAACCACCTG	9564	Hs.479747	GO:0017124|GO:0005515|GO:0019901|GO:0019903|GO:0004871|GO:0050853|GO:0007186|GO:0007186|GO:0050852|GO:0007015|GO:0050851|GO:0007596|GO:0007155|GO:0051301|GO:0016477|GO:0008283|GO:0007173|GO:0008286|GO:0007229|GO:0048011|GO:0048008|GO:0030335|GO:0042981|GO:0001558|GO:0007165|GO:0030054|GO:0005737|GO:0005829|GO:0005829|GO:0005925|GO:0005624|GO:0001726	NP_055382	Breast cancer anti-estrogen resistance 1
ASHG19A3A012934	2.15594	1.10831	2.15594	up	37.2702	112.762	25.9177	115.273	5.01418	6.52251	5.2017	6.64325	coding	NM_014424	HSPB7	RefSeq_coding	2908	chr1	-	16340522	16345285		TTTACAATCTCCATTTTCATTAACGGGGAAACATCCCCGAGCCACTGAGTGCTGTGCTTT	27129	Hs.502612	GO:0008022|GO:0005515|GO:0008016|GO:0009408|GO:0006986|GO:0015030|GO:0005737|GO:0005634	NP_055239	Heat shock 27kDa protein family, member 7 (cardiovascular)
ASHG19A3A009120	2.6794	1.42191	2.6794	up	21.2824	79.8128	13.0069	84.0403	4.13053	6.06222	4.43401	6.16111	coding	NM_001173462	SHISA6	RefSeq_coding	7358	chr17	+	11144739	11467378		CTGATCTCCATAACTTCATCTCATCTGGATTTGTCACATTAGGAAGAGGACACACCAAGG	388336	Hs.592124	GO:0016021|GO:0016020	NP_997269	Shisa homolog 6 (Xenopus laevis)
ASHG19A3A013413	2.2402	1.16363	2.2402	up	68.1947	198.013	101.537	157.207	5.94979	7.27946	6.95925	7.10156	coding	NM_006569	CGREF1	RefSeq_coding	1934	chr2	-	27323462	27341995	NM_001166239,	TAAGTTAAGGGGCAGATTACCAATAAAGAACTGAATGAATTCATCCCCCCGGCCACCTCT	10669	Hs.159525	GO:0005509|GO:0007155|GO:0007049|GO:0007050|GO:0030308|GO:0008285|GO:0006950|GO:0005576	NP_006560	Cell growth regulator with EF-hand domain 1
ASHG19A3A006928	2.49943	1.3216	2.49943	up	67.4813	250.691	105.601	163.097	5.9335	7.59648	7.00712	7.1617	coding	NM_201568	SMG7	RefSeq_coding	5798	chr1	+	183441505	183523327	NM_201569,	CCAAGGAAGAAGTTTTCCTCCCAAAGAGGTAAAATCCCAGACAGAACTAAGAAAGACTCC	9887	Hs.591463	GO:0005515|GO:0051721|GO:0006406|GO:0000184|GO:0035303|GO:0005737|GO:0045111|GO:0005634	NP_963863	Smg-7 homolog, nonsense mediated mRNA decay factor (C. elegans)
ASHG19A3A009734	2.03945	1.02818	2.03945	up	1442.53	5079.27	2202.76	3608.86	10.5526	11.776	11.1964	11.7698	coding	NM_000269	NME1	RefSeq_coding	811	chr17	+	49230919	49239450	NM_198175,	GCTTCCTCCCAGCATAGGATTCATTGAGTTGGTTACTTCATATTGTTGCATTGCTTTTTT	4830	Hs.463456	GO:0005524|GO:0005525|GO:0004536|GO:0043015|GO:0042802|GO:0016301|GO:0000287|GO:0004550|GO:0000166|GO:0005515|GO:0016740|GO:0006241|GO:0006183|GO:0006228|GO:0030154|GO:0006897|GO:0007595|GO:0008285|GO:0002762|GO:0007399|GO:0015949|GO:0055086|GO:0006165|GO:0009117|GO:0043388|GO:0050679|GO:0042981|GO:0051591|GO:0042493|GO:0005813|GO:0005737|GO:0005737|GO:0005829|GO:0005882|GO:0005792|GO:0005739|GO:…	NP_937818	Non-metastatic cells 1, protein (NM23A) expressed in
ASHG19A3A017557	2.61927	1.38917	2.61927	up	46.4412	167.011	72.9293	118.402	5.35793	7.04544	6.51402	6.68182	coding	NM_001013693	LDLRAD2	RefSeq_coding	4012	chr1	+	22138757	22151714		AAATGAAGAGGATCTGGAAGGCAAAGCACTAAGATCATAGTGAAGACTTGCCTCCCCCTT	401944	Hs.710255	GO:0004872|GO:0016021|GO:0016020	NP_001013715	Low density lipoprotein receptor class A domain containing 2
ASHG19A3A002461	2.04541	1.03239	2.04541	up	27.3247	46.9346	33.909	67.3991	4.53278	5.34426	5.52033	5.83092	coding	NM_001139467	TBL1X	RefSeq_coding	5451	chrX	+	9431334	9687779	NM_001139468,	GGTCCATACATGAAGTCACCATAAGAGGGTGGTTCCCACTTCATCAACACCTCATCGCCG	6907	Hs.495656	GO:0008013|GO:0042393|GO:0010843|GO:0008022|GO:0005515|GO:0019904|GO:0016563|GO:0003714|GO:0003714|GO:0008134|GO:0060070|GO:0044255|GO:0010553|GO:0045944|GO:0043161|GO:0006508|GO:0007605|GO:0000118|GO:0005654|GO:0005634|GO:0005876|GO:0017053	NP_005638	Transducin (beta)-like 1X-linked
ASHG19A3A011459	2.44874	1.29204	2.44874	up	32.9362	114.767	52.8259	62.1519	4.8212	6.54686	6.08777	5.7051	coding	NM_001626	AKT2	RefSeq_coding	5263	chr19	-	40736224	40791265		ATGAATGACTTCGACTATCTCAAACTCCTTGGCAAGGGAACCTTTGGCAAAGTCATCCTG	208	Hs.631535	GO:0005524|GO:0016301|GO:0000166|GO:0005515|GO:0004674|GO:0070887|GO:0032870|GO:0032869|GO:0008286|GO:0008286|GO:0033119|GO:0043066|GO:0043154|GO:0010748|GO:0016310|GO:0030335|GO:0032000|GO:0010628|GO:0046326|GO:0010907|GO:0045725|GO:0045429|GO:0033138|GO:0050927|GO:0009967|GO:0010765|GO:0045944|GO:0043491|GO:0006464|GO:0046328|GO:0014850|GO:0006970|GO:0005829|GO:0005829|GO:0032593|GO:0030027|GO:…	NP_001617	V-akt murine thymoma viral oncogene homolog 2
ASHG19A3A043877	2.38039	1.2512	2.38039	up	334.803	1143.24	733.158	829.101	8.37914	9.67136	9.63776	9.58192	coding	NM_000698	ALOX5	RefSeq_coding	2568	chr10	+	45869628	45941561		TGAGAACCCTATTTTCCTCCCTTCGGATGCAAAATACGACTGGCTTTTGGCCAAAATCTG	240	Hs.89499	GO:0004051|GO:0004051|GO:0005506|GO:0016165|GO:0046872|GO:0016491|GO:0005515|GO:0002526|GO:0019369|GO:0042446|GO:0019370|GO:0019370|GO:0006691|GO:0002540|GO:0019372|GO:0055114|GO:0045907|GO:0006692|GO:0007584|GO:0019233|GO:0005737|GO:0005829|GO:0005829|GO:0030425|GO:0016020|GO:0005635|GO:0005641|GO:0016363|GO:0031965|GO:0005634|GO:0042383|GO:0005625	NP_000689	Arachidonate 5-lipoxygenase
ASHG19A3A033502	2.15124	1.10517	2.15124	up	270.461	786.428	520.278	603.283	8.04772	9.17053	9.16008	9.12804	coding	NM_001174164	PRRT4	RefSeq_coding	3562	chr7	-	127990379	128001739		GCCGGGGCTTCGAAGGCGCGGCGGCCAACCCGGCCCCGTCCCCGGCTTCCTCTCCCTGCA	401399	Hs.381096	GO:0016021|GO:0016020	NP_001167635	Proline-rich transmembrane protein 4
ASHG19A3A004077	2.00037	1.00026	2.00037	up	105.821	274.082	141.203	244.212	6.62705	7.71417	7.4074	7.76037	coding	NM_002832	PTPN7	RefSeq_coding	2805	chr1	-	202116142	202129751		CAGCCTGGGGGCCACAGCTGCTTCAGCAGACCTCATGGCTGAGTGAGCCTCCCCTGGGCC	5778	Hs.402773	GO:0016787|GO:0005515|GO:0004725|GO:0006470|GO:0005737|GO:0005829|GO:0009898	NP_542155	Protein tyrosine phosphatase, non-receptor type 7
ASHG19A3A019515	2.85651	1.51425	2.85651	up	79.344	275.096	154.398	258.345	6.18688	7.72097	7.53066	7.85177	coding	NM_030573	THAP7	RefSeq_coding	1271	chr22	-	21354060	21356404		CGCGAGGCTCCTCCGGATGCCCGGAGAGCCGCTTGCGACTTAACTCCCGCCTCTTTCCCA	80764	Hs.512756	GO:0070742|GO:0003677|GO:0046872|GO:0047485|GO:0005515|GO:0016564|GO:0005694|GO:0016607|GO:0005634	NP_085050	THAP domain containing 7
ASHG19A3A003855	2.78493	1.47764	2.78493	up	26.9501	255.848	22.2198	48.6411	4.50938	7.62482	5.02593	5.31031	coding	NM_001179	ART3	RefSeq_coding	1565	chr4	+	76995862	77033954		AATCCTTGAACCCACCCAAATACCTGAAGATAAAAGTCAAGGAAATATCAACAATCCTAG	419	Hs.24976	GO:0003956|GO:0003950|GO:0016757|GO:0006471|GO:0031225|GO:0005887|GO:0005886	NP_001170	ADP-ribosyltransferase 3
ASHG19A3A049407	2.01449	1.01042	2.01449	up	23.433	58.6534	21.4445	47.2882	4.28908	5.64342	4.98487	5.2702	coding	NM_033111	N4BP2L2	RefSeq_coding	2482	chr13	-	33006929	33112936		TATCACAAGGGTTTGCCTTTCAATTAGTAAAGCTTTTTGGATCTCCAGGCGTTCCAATGG	10443	Hs.507680	GO:0005524|GO:0003674|GO:0008150|GO:0001906|GO:0005575	NP_149102	NEDD4 binding protein 2-like 2
ASHG19A3A037982	2.44315	1.28874	2.44315	up	15.6384	29.5757	20.8703	42.9349	3.64121	4.72563	4.95506	5.10917	coding	NM_005658	TRAF1	RefSeq_coding	4449	chr9	-	123664671	123689173		ACTCCAAACAGAGCAGAGCAAAAGCGCCTAGAACTTGAAATTTTGGACCTGTCTCCAACA	7185	Hs.531251	GO:0005515|GO:0008270|GO:0043123|GO:0051092|GO:0006461|GO:0042981|GO:0007165|GO:0005737	NP_005649	TNF receptor-associated factor 1
ASHG19A3A011964	2.07939	1.05616	2.07939	up	1049.84	3007.88	2084.84	2552.47	10.0764	11.0289	11.1089	11.26	coding	NM_005317	GZMM	RefSeq_coding	947	chr19	+	544026	549919		ACACCCGCATGTGTAACAACAGCCGCTTCTGGAACGGCAGCCTCTCCCCCAGCATGGTCT	3004	Hs.465511	GO:0008233|GO:0004252|GO:0008236|GO:0006915|GO:0019835|GO:0045087|GO:0006508|GO:0005576	NP_005308	Granzyme M (lymphocyte met-ase 1)
ASHG19A3A041295	2.24131	1.16434	2.24131	up	115.138	359.385	150.231	319.286	6.74655	8.08572	7.49239	8.15457	coding	NM_001162490	ARL13A	RefSeq_coding	1539	chrX	+	100224696	100245818		GACTACCCGGTTTTTAAATTTCCATTTGATAATATTTCTACACTCCCCATACAACTCCAC	392509	Hs.147237	GO:0005525|GO:0000166	NP_001155963	ADP-ribosylation factor-like 13A
ASHG19A3A048565	2.05416	1.03855	2.05416	up	18.2047	43.5361	12.0601	43.3244	3.8685	5.24186	4.35575	5.12354	coding	NM_024902	DNAJC22	RefSeq_coding	1854	chr12	+	49741040	49745683		TTGTCCCAAATCTAGCTTTGCCCACGAATGGCATCCCAACAGAGTTAAAGAAACTGCTTG	79962	Hs.659300	GO:0031072|GO:0051082|GO:0006457|GO:0016021|GO:0016020	NP_079178	DnaJ (Hsp40) homolog, subfamily C, member 22
ASHG19A3A047462	2.86491	1.51849	2.86491	up	74.1381	275.112	142.585	228.065	6.08079	7.72138	7.41879	7.65766	coding	NM_198992	SYT10	RefSeq_coding	3286	chr12	-	33528347	33592754		TCTAAACCCTGTGTACAATGAGGCCATTATTTTTGACATCCCTCCAGAGAACGTGGACCA	341359	Hs.118703	GO:0046872|GO:0005215|GO:0006950|GO:0030054|GO:0031410|GO:0016021|GO:0016020|GO:0045202|GO:0030672	NP_945343	Synaptotagmin X
ASHG19A3A030717	3.80246	1.92693	3.80246	up	5	27.678	11.6007	27.7145	2.50987	4.6391	4.31497	4.35635	coding	NM_001142522	FBXO5	RefSeq_coding	2269	chr6	-	153291659	153304740		AGATGATCGAAGAAAGTCGGCTACCATTTGTACCCATCAAAGATCTCCAGATGGAAGCCA	26271	Hs.520506	GO:0046872|GO:0005515|GO:0000082|GO:0000087|GO:0031145|GO:0051301|GO:0046785|GO:0000278|GO:0000089|GO:0007091|GO:0051436|GO:0001556|GO:0051437|GO:0040020|GO:0007346|GO:0000083|GO:0051439|GO:0051225|GO:0007057|GO:0016050|GO:0005737|GO:0005856|GO:0005829|GO:0005829|GO:0005654|GO:0005654|GO:0005634|GO:0005819	NP_036309	F-box protein 5
ASHG19A3A003370	3.50609	1.80986	3.50609	up	12.8231	40.742	18.6497	55.6009	3.36136	5.15851	4.82463	5.53052	coding	NM_001166295	SSX2IP	RefSeq_coding	5843	chr1	-	85109389	85156151		CCGCTCCTGGAGGAGGAGGTGGGAGAAAGCAAAACTATCTCTCAATATACCTCAGAAACA	117178	Hs.22587	GO:0005515|GO:0019904|GO:0007155|GO:0030054|GO:0005913|GO:0005634|GO:0043234	NP_054740	Synovial sarcoma, X breakpoint 2 interacting protein
ASHG19A3A039815	3.62558	1.85821	3.62558	up	3491.6	18512.6	10681.1	12239.1	11.812	13.8211	13.5663	13.6233	coding	NM_153477	UXT	RefSeq_coding	734	chrX	-	47511195	47518516		AGATGAACTGTGTGTGAGGCCAAACTGGATCGGTCAACATGGTCTTCCCCCTCCCCACTC	8409	Hs.172791	GO:0051015|GO:0048487|GO:0008017|GO:0005515|GO:0051082|GO:0051297|GO:0000226|GO:0047497|GO:0006457|GO:0005813|GO:0005737|GO:0005856|GO:0000930|GO:0005634|GO:0016272	NP_705582	Ubiquitously-expressed transcript
ASHG19A3A023641	2.51071	1.32809	2.51071	up	28.8488	82.9541	39.3972	76.2081	4.61741	6.11456	5.70287	6.01908	coding	NM_032331	ECE2	RefSeq_coding	1027	chr3	+	183967444	183976546		AGATAGAGGGTGGGAGCGAACCCACATGAACCAATACAGCCCAGCTCCAACTAGATCCAG	9718	Hs.146161	GO:0046872|GO:0004222|GO:0008168|GO:0008233|GO:0016740|GO:0007420|GO:0010002|GO:0007267|GO:0007507|GO:0016486|GO:0006508|GO:0005794|GO:0000139|GO:0030659|GO:0016021|GO:0016020	NP_115707	Endothelin converting enzyme 2
ASHG19A3A035903	2.01044	1.00751	2.01044	up	27.8929	85.4911	11.9951	86.7618	4.56512	6.15302	4.35015	6.21473	coding	NM_001080526	FABP9	RefSeq_coding	399	chr8	-	82370618	82373758		ATCTCCTTCAAGCTGGGGGAAGAATTTGATGAAACTACAGCAGACAACCGGAAAGTAAAG	646480	Hs.653176	GO:0008289|GO:0005215|GO:0001675|GO:0001669|GO:0005737	NP_001073995	Fatty acid binding protein 9, testis
ASHG19A3A019700	2.63873	1.39984	2.63873	up	4376.38	18006.8	7583.74	13945.4	12.1385	13.7825	13.035	13.7975	coding	NM_001164501	EIF4ENIF1	RefSeq_coding	3680	chr22	-	31835345	31885547		CTTGAAGCGCCCGGGCCGGGAGATTCGGCCTCCCTCCTCCCTGCGGCCGGCCGCCCCTCA	56478	Hs.517559	GO:0005515|GO:0008565|GO:0015031|GO:0005737|GO:0005829|GO:0043231|GO:0005634	NP_062817	Eukaryotic translation initiation factor 4E nuclear import factor 1
ASHG19A3A008050	2.27415	1.18533	2.27415	up	52.3354	152.792	89.9083	101.523	5.54298	6.92916	6.79945	6.45631	coding	NM_001135168	ALDH3A1	RefSeq_coding	1944	chr17	-	19641299	19648772		AAAGGCCATTTTCCCCAAGGCCGAGCCCAGGGAAGTCCCTTCCTATAGAATTCAGGCAGG	218	Hs.531682	GO:0004028|GO:0008106|GO:0004029|GO:0016491|GO:0007568|GO:0006081|GO:0055114|GO:0008284|GO:0051591|GO:0042493|GO:0051384|GO:0001666|GO:0007584|GO:0014070|GO:0005737|GO:0005829|GO:0005783	NP_001128640	Aldehyde dehydrogenase 3 family, member A1
ASHG19A3A045877	2.35755	1.23729	2.35755	up	13.6637	26.7436	12.7585	41.9984	3.45443	4.59236	4.41267	5.07012	coding	NM_007037	ADAMTS8	RefSeq_coding	3679	chr11	-	130274819	130298539		AGCAGTGTGAGAAGTATAATGCCTACAATTACACTGACATGGACGGGAATCTCCTGCAGT	11095	Hs.271605	GO:0008201|GO:0005178|GO:0009673|GO:0046872|GO:0004222|GO:0008237|GO:0008233|GO:0008270|GO:0008285|GO:0006508|GO:0005576|GO:0005578	NP_008968	ADAM metallopeptidase with thrombospondin type 1 motif, 8
ASHG19A3A006095	3.20243	1.67917	3.20243	up	32.443	112.735	87.8459	82.4889	4.79687	6.52236	6.7689	6.13685	coding	NM_148913	ABHD11	RefSeq_coding	1446	chr7	-	73150426	73153184		GCGGCCGAGGGGGCGCCGAGCCGAGGCTTCTGGACGGGGAGGCAGCCCTCCCGGCCGTCG	83451	Hs.647045	GO:0016787|GO:0003674|GO:0008150|GO:0005575|GO:0005739	NP_683711	Abhydrolase domain containing 11
ASHG19A3A003615	2.57867	1.36663	2.57867	up	149.84	505.848	263.742	459.476	7.14183	8.56483	8.24202	8.71852	coding	NM_001171894	MEF2A	RefSeq_coding	5771	chr15	+	100106132	100256627		AAGTGCACTTTTTGCTGATACTTCATTTCTATCTCACTCTACCCCCCAGGCTGAAGTGCA	4205	Hs.268675	GO:0005515|GO:0005515|GO:0043565|GO:0003700|GO:0002755|GO:0002755|GO:0002756|GO:0002756|GO:0008063|GO:0006915|GO:0045087|GO:0007275|GO:0042692|GO:0007517|GO:0048011|GO:0007399|GO:0051149|GO:0006355|GO:0051403|GO:0034130|GO:0034134|GO:0034138|GO:0034142|GO:0002224|GO:0006351|GO:0000790|GO:0005654|GO:0005654|GO:0005634	NP_005578	Myocyte enhancer factor 2A
ASHG19A3A003561	2.54473	1.34751	2.54473	up	153.18	520.543	254.018	476.354	7.17827	8.60596	8.19683	8.77455	coding	NM_001171158	SIGLEC10	RefSeq_coding	2971	chr19	-	51913275	51921057		AACGATGGGTTCTTTCTAAAAGTAACAGGAACCAAACCAACGACCTCCCACTTCTCAGTG	89790	Hs.284813	GO:0005529|GO:0007155|GO:0005576|GO:0016021|GO:0005886	NP_149121	Sialic acid binding Ig-like lectin 10
ASHG19A3A023519	2.25662	1.17416	2.25662	up	188.276	579.567	331.32	458.429	7.49713	8.75446	8.54456	8.71488	coding	NM_001145097	SKIL	RefSeq_coding	3385	chr3	+	170077410	170110948		AAATTGGCCCTTTGGCCTCTGGAGCAAATTCAAATGTAACTCTTCCCCAACCCCCCTTCT	6498	Hs.581632	GO:0003677|GO:0046332|GO:0003682|GO:0003682|GO:0000166|GO:0005515|GO:0032403|GO:0019904|GO:0003714|GO:0016564|GO:0001825|GO:0007050|GO:0007050|GO:0070306|GO:0002260|GO:0045596|GO:0045596|GO:0010553|GO:0000122|GO:0000122|GO:0030512|GO:0030512|GO:0050772|GO:0070208|GO:0070207|GO:0042981|GO:0046677|GO:0070848|GO:0007519|GO:0016605|GO:0005737|GO:0005634|GO:0005634	NP_005405	SKI-like oncogene
ASHG19A3A010077	3.98028	1.99287	3.98028	up	147.384	823.862	583.07	479.659	7.11692	9.23237	9.31202	8.78497	coding	NM_004207	SLC16A3	RefSeq_coding	2035	chr17	+	80186888	80197368		AGGCGGGCAGAGGCGGCGAGAGGCGGCGAGAGGCGGGCTGAGGCGGCCCAGCGGCGGCAG	9123	Hs.500761	GO:0008028|GO:0015355|GO:0015293|GO:0007596|GO:0050900|GO:0015718|GO:0015711|GO:0006090|GO:0055085|GO:0015629|GO:0005887|GO:0005624|GO:0031965|GO:0005886|GO:0005886|GO:0005886	NP_004198	Solute carrier family 16, member 3 (monocarboxylic acid transporter 4)
ASHG19A3A032735	2.28749	1.19377	2.28749	up	19.695	39.9036	31.3413	40.8242	3.99941	5.13089	5.42778	5.02086	coding	NM_032014	MRPS24	RefSeq_coding	715	chr7	-	43906156	43909145		CCCCTCAGAGGACTGAGGCATAGTCTCTCATCTGCTATTGAATAAAGACCTTCTATCTTG	64951	Hs.284286	GO:0003674|GO:0005515|GO:0003735|GO:0008150|GO:0006412|GO:0005762|GO:0005763|GO:0005739|GO:0005840	NP_114403	Mitochondrial ribosomal protein S24
ASHG19A3A046962	3.8614	1.94912	3.8614	up	268.24	1828.5	722.714	1105.67	8.03637	10.3146	9.61734	10.0246	coding	NM_024911	WLS	RefSeq_coding	2780	chr1	-	68591040	68698266		TTAAATAAACCTGTATGTATATGCATATGTGTACATGCATATCCCCTCCTGCTAAAACTC	79971	Hs.647659	GO:0004871|GO:0016055|GO:0007275|GO:0043123|GO:0090263|GO:0005794|GO:0000139|GO:0031410|GO:0030659|GO:0016021|GO:0016020	NP_079187	Wntless homolog (Drosophila)
ASHG19A3A011878	2.01794	1.01288	2.01794	up	37.996	89.2027	51.7831	70.3558	5.04412	6.2139	6.05949	5.89761	coding	NM_014501	UBE2S	RefSeq_coding	1207	chr19	-	55912649	55919325		GGAGGGTACAGGGGGCACTGGGACCTGGATTTGTTTTTCTAAATAAAGTTGGAAAAGCAG	27338	Hs.396393	GO:0005524|GO:0016881|GO:0016874|GO:0000166|GO:0004842|GO:0004842|GO:0051488|GO:0031145|GO:0007049|GO:0051301|GO:0010458|GO:0010458|GO:0010994|GO:0043687|GO:0070979|GO:0044314|GO:0035519|GO:0085020|GO:0070534|GO:0006464|GO:0005680	NP_055316	Ubiquitin-conjugating enzyme E2S
ASHG19A3A047564	2.76478	1.46716	2.76478	up	702.392	2910	1835.81	2077.24	9.48115	10.9872	10.9112	10.9466	coding	NM_032130	FAM186B	RefSeq_coding	2979	chr12	-	49981289	49999433		GTAAGGTGCGAGGCTGATGGTCAATGTGGATTCTCCCCAATAAATCTCTCTCCAGGCTTT	84070	Hs.524406	GO:0043234	NP_115506	Family with sequence similarity 186, member B
ASHG19A3A019972	2.69564	1.43063	2.69564	up	36.0347	111.745	59.9845	98.9868	4.96337	6.51013	6.2549	6.41697	coding	NM_139202	MLC1	RefSeq_coding	3599	chr22	-	50497819	50523781		CCAGATGGATCAATGAGGCATTTAAAGTGTAGAATCTCACCCTGAACCCAGACTATTCAG	23209	Hs.517729	GO:0005216|GO:0003674|GO:0008150|GO:0006811|GO:0016323|GO:0005768|GO:0016021|GO:0000299|GO:0016020	NP_631941	Megalencephalic leukoencephalopathy with subcortical cysts 1
ASHG19A3A053847	3.26389	1.70659	3.26389	up	278.371	1406.6	715.726	975.976	8.08968	9.95126	9.60319	9.83439	coding	NM_004691	ATP6V0D1	RefSeq_coding	1688	chr16	-	67471916	67515089		TGATGTATCTAAGAAGCATGTCACTTTCATGTTCCTCCCTAACTCCCTGACCTGAGAACC	9114	Hs.106876	GO:0008553|GO:0005515|GO:0032403|GO:0015991|GO:0007420|GO:0006879|GO:0008286|GO:0006811|GO:0015992|GO:0033572|GO:0055085|GO:0016324|GO:0043679|GO:0005769|GO:0010008|GO:0010008|GO:0016020|GO:0033179|GO:0008021|GO:0019717|GO:0016471|GO:0016471	NP_004682	ATPase, H+ transporting, lysosomal 38kDa, V0 subunit d1
ASHG19A3A052678	2.57565	1.36494	2.57565	up	18.1878	44.3927	26.2771	45.5394	3.86686	5.26904	5.21861	5.20775	coding	NM_033223	GABRG3	RefSeq_coding	2031	chr15	+	27216428	27778372		TGAACAGCAACATGGTGGGGTTAATCTGGATCCCAGACACCATCTTCCGCAATTCTAAAA	2567	Hs.569475	GO:0004890|GO:0005254|GO:0005230|GO:0005216|GO:0007214|GO:0034220|GO:0042493|GO:0007268|GO:0007268|GO:0055085|GO:0030054|GO:0034707|GO:0016021|GO:0005886|GO:0045211|GO:0045202	NP_150092	Gamma-aminobutyric acid (GABA) A receptor, gamma 3
ASHG19A3A011535	2.06513	1.04623	2.06513	up	695.53	2324.47	1223.58	1528.04	9.46493	10.6715	10.3589	10.5031	coding	NM_001007561	IRGQ	RefSeq_coding	9703	chr19	-	44088518	44100287		TTCTCAGCTGCTGACCTACTGCCACCGACTGCGCTCTCTCCCGTGGGTCGGCTTTTTGCT	126298	Hs.6217	GO:0005515	NP_001007562	Immunity-related GTPase family, Q
ASHG19A3A051519	2.42669	1.27899	2.42669	up	15.627	41.397	11.15	48.5933	3.64064	5.17808	4.27161	5.3092	coding	NM_182910	SYNE2	RefSeq_coding	2586	chr14	+	64682671	64693165		ATTTTCATACTGTAACCTGATGCCATGTCACCCGTGACCCGTTCAGTAGGAGAGAATAGA	23224	Hs.729020	GO:0003779|GO:0005515|GO:0051642|GO:0090286|GO:0007097|GO:0031022|GO:0030335|GO:0034993|GO:0030018|GO:0005737|GO:0005856|GO:0031527|GO:0005925|GO:0016021|GO:0031258|GO:0044429|GO:0005635|GO:0031981|GO:0031965|GO:0005640|GO:0005654|GO:0005634|GO:0005886|GO:0016529|GO:0033017	NP_878918	Spectrin repeat containing, nuclear envelope 2
ASHG19A3A020934	2.96863	1.5698	2.96863	up	24.9449	74.5195	38.808	86.9141	4.38784	5.9725	5.6838	6.21663	coding	NM_144634	LYZL4	RefSeq_coding	886	chr3	-	42438576	42452065		AAGTAGCATCTGAAAAACCCAAGGAACCAAATGTAGGTGGAGCAACTTCCCTGCAACACA	131375	Hs.234895	GO:0003796|GO:0016998|GO:0005576	NP_653235	Lysozyme-like 4
ASHG19A3A052747	2.31532	1.21121	2.31532	up	435.591	1484.46	882.962	1117.06	8.77578	10.0154	9.90453	10.0411	coding	NM_032499	C15orf41	RefSeq_coding	2595	chr15	+	36932805	37102448		GACTGAAAGGTGTGATTTTTCAATTCTCCTCCCAGTTACCGAATCACCCTCTTATTTTTT	84529	Hs.48348	GO:0005515	NP_115888	Chromosome 15 open reading frame 41
ASHG19A3A016221	2.26584	1.18005	2.26584	up	379.649	1369.88	717.482	916.322	8.57126	9.91202	9.60522	9.73668	coding	NM_173842	IL1RN	RefSeq_coding	1794	chr2	+	113885137	113891592		AGAATGGAAATCTGCAGAGGCCTCCGCAGTCACCTAATCACTCTCCTCCTCTTCCTGTTC	3557	Hs.81134	GO:0005125|GO:0005152|GO:0005515|GO:0006955|GO:0006954|GO:0001960|GO:0051384|GO:0005813|GO:0005737|GO:0005576|GO:0005615|GO:0005622|GO:0005634|GO:0005886	NP_776215	Interleukin 1 receptor antagonist
ASHG19A3A046619	3.17568	1.66707	3.17568	up	45.9907	145.662	94.0075	179.18	5.34311	6.86696	6.85897	7.3046	coding	NM_032027	TM2D1	RefSeq_coding	1250	chr1	-	62146718	62191095		AATTCGCCTCGAGGGACTGGGTACATGCATATTTTAAAAGGGTCTCCCAATGTGATTCCA	83941	Hs.656790	GO:0006915|GO:0016021|GO:0016020	NP_114416	TM2 domain containing 1
ASHG19A3A027891	2.63811	1.3995	2.63811	up	5429.17	20591.9	8716.45	18260.5	12.4179	13.9818	13.252	14.2183	coding	NM_001145161	UBE2QL1	RefSeq_coding	2018	chr5	+	6448735	6492705		ACCCTTGCTGTGGTGTAAACTTCCTGTTATTTAATCTCCCCCACGGTTTCATTTTTCTCT	134111	Hs.126856	GO:0005524|GO:0016881|GO:0016874|GO:0000166|GO:0004842|GO:0043687	NP_001138633	Ubiquitin-conjugating enzyme E2Q family-like 1
ASHG19A3A022553	2.15797	1.10968	2.15797	up	377.945	1400.93	642.042	856.484	8.56325	9.94476	9.44377	9.63026	coding	NM_004799	ZFYVE9	RefSeq_coding	4930	chr1	+	52608045	52812357		GCTCTCCACCTCCCACTGTGATGGTACCTGTGGGAGTTTTAAAGCACCCTGGAGCAGAAG	9372	Hs.532345	GO:0046872|GO:0005515|GO:0004872|GO:0008236|GO:0008270|GO:0007183|GO:0007184|GO:0006897|GO:0007181|GO:0007179|GO:0007179|GO:0005737|GO:0005769|GO:0031901|GO:0031901|GO:0016020	NP_015563	Zinc finger, FYVE domain containing 9
ASHG19A3A001367	7.31023	2.86992	7.31023	up	12.8767	120.799	35.6688	106.24	3.36958	6.61229	5.58038	6.52582	coding	NM_001040612	SSX4B	RefSeq_coding	1077	chrX	+	48242967	48252781		ACTTTCGGCAGCCTCCAGAGAATCTTCCCGAAGGACCCAAAAGGGGGAAACATGCCTGGA	548313	Hs.648298	GO:0003676|GO:0006355|GO:0005622|GO:0005634	NP_001035702	Synovial sarcoma, X breakpoint 4B
ASHG19A3A005843	2.88246	1.5273	2.88246	up	12.6984	22.955	27.4684	39.4357	3.34507	4.38546	5.27058	4.96106	coding	NM_138282	ATP6V1G2	RefSeq_coding	1440	chr6	-	31512241	31514627		GCAGCAACGAGCTGGAGGAGGAGAAGGAAGGCCCGGCGACTGAAGCAGGCAAAGGAGGAG	534	Hs.249227	GO:0016820|GO:0005515|GO:0006879|GO:0008286|GO:0006811|GO:0015992|GO:0033572|GO:0055085|GO:0005829|GO:0005829|GO:0042470|GO:0016471	NP_612139	ATPase, H+ transporting, lysosomal 13kDa, V1 subunit G2
ASHG19A3A012985	2.71041	1.43851	2.71041	up	35.7722	102.937	63.5471	100.385	4.95227	6.40121	6.33209	6.43905	coding	NM_001079906	ZNF331	RefSeq_coding	4151	chr19	+	54041332	54083523		CGTGCTGGGTGCGCGTTTGCACCAGTGACGCAGCCGCTGCATCTCCGCCAGTCCGCGCAG	55422	Hs.185674	GO:0003677|GO:0046872|GO:0008270|GO:0006355|GO:0005622|GO:0005634	NP_061025	Zinc finger protein 331
ASHG19A3A001537	2.01973	1.01416	2.01973	up	8.27968	12.3654	7.42183	28.4251	2.94776	3.62796	3.85683	4.40098	coding	NM_001078176	SLC29A1	RefSeq_coding	2146	chr6	+	44191295	44201888		CGCGGGAGCAGTGCTTCTGCGGCAGGCCCCTGAGGGAGGGAGCTGTCAGCCAGGGAAAAC	2030	Hs.25450	GO:0005337|GO:0005515|GO:0071333|GO:0071456|GO:0007595|GO:0055086|GO:0006139|GO:0015858|GO:0015858|GO:0060079|GO:0030431|GO:0055085|GO:0015862|GO:0016324|GO:0016323|GO:0005887|GO:0005624|GO:0005886	NP_004946	Solute carrier family 29 (nucleoside transporters), member 1
ASHG19A3A004407	2.62649	1.39314	2.62649	up	2510.26	9610.58	6438.07	6322	11.3228	12.7772	12.791	12.5797	coding	NM_005470	ABI1	RefSeq_coding	3725	chr10	-	27035526	27150016	NM_001012750,	TAATGGAGGTCCACTTTATTCTCAAAATTCAATTTCTATTGCTCCACCCCCTCCCCCTAT	10006	Hs.508148	GO:0008092|GO:0005515|GO:0030296|GO:0008154|GO:0006928|GO:0008285|GO:0018108|GO:0001756|GO:0007169|GO:0030054|GO:0005737|GO:0005856|GO:0005829|GO:0005783|GO:0030175|GO:0030426|GO:0005622|GO:0030027|GO:0005634|GO:0005625|GO:0045202|GO:0019717	NP_005461	Abl-interactor 1
ASHG19A3A020119	3.3148	1.72892	3.3148	up	12.5922	44.3742	12.5157	55.1532	3.33124	5.26798	4.39413	5.51838	coding	NM_003426	ZNF74	RefSeq_coding	3868	chr22	+	20748479	20762751		TCCCTGAAAGAGAATCTCGAGGATATATCGGGTTGGGGTCTTCCCGAAGCCAGGTCCAAG	7625	Hs.517418	GO:0003677|GO:0003723|GO:0046872|GO:0008270|GO:0007275|GO:0006355|GO:0015629|GO:0005622|GO:0005730|GO:0005634	NP_003417	Zinc finger protein 74
ASHG19A3A051471	2.63775	1.39931	2.63775	up	21.4498	51.6275	23.5373	79.0751	4.14628	5.47219	5.08809	6.07648	coding	NM_002892	ARID4A	RefSeq_coding	5792	chr14	+	58765221	58840448		AACACAGAGAAAAACATCCGAATTCATCCCCTAGGACATATAAATGGAGCTTTCAGCTCA	5926	Hs.161000	GO:0003677|GO:0003682|GO:0003700|GO:0016564|GO:0006333|GO:0045892|GO:0006366|GO:0000785|GO:0005622|GO:0005634|GO:0017053	NP_075377	AT rich interactive domain 4A (RBP1-like)
ASHG19A3A043201	2.62886	1.39444	2.62886	up	64.3931	233.462	93.6055	193.078	5.86372	7.50085	6.85311	7.42053	coding	NM_006459	ERLIN1	RefSeq_coding	3450	chr10	-	101909847	101945734		TAGAAACTGGAGGGGGTGGACCTGTCACTCACGGGACTGAGGGTCCTTTTCTCCCGCTCC	10613	Hs.150087	GO:0005515|GO:0030433|GO:0005783|GO:0005789|GO:0016021|GO:0016020	NP_006450	ER lipid raft associated 1
ASHG19A3A004920	2.47542	1.30767	2.47542	up	540.378	2121.72	1169.7	1365.59	9.07755	10.5398	10.2854	10.3304	coding	NM_016725	FOLR1	RefSeq_coding	1147	chr11	+	71900601	71907366		AGACGGAGAGCCACCTCCTCTCCCAGGGACAGACATGGCTCAGCGGATGACAACACAGCT	2348	Hs.73769	GO:0005542|GO:0004872|GO:0008219|GO:0015884|GO:0006898|GO:0031225|GO:0005576|GO:0005887|GO:0005624|GO:0005886	NP_057941	Folate receptor 1 (adult)
ASHG19A3A048262	2.09966	1.07015	2.09966	up	40.2548	87.8589	57.8651	87.1369	5.13651	6.19162	6.20751	6.22087	coding	NM_018173	PLEKHG6	RefSeq_coding	2899	chr12	+	6419601	6437664		CCCGGAGTGGAGGGCGCGCGGTCCCAGCCCTCCCGCTCGGCCGGCGGGTGTCGAGTTCAG	55200	Hs.631660	GO:0005096|GO:0005089|GO:0035023|GO:0032154|GO:0005737|GO:0005856|GO:0005622|GO:0000922	NP_060643	Pleckstrin homology domain containing, family G (with RhoGef domain) member 6
ASHG19A3A036192	2.10922	1.07671	2.10922	up	438.46	1365.98	802.953	1037.77	8.78798	9.90734	9.76173	9.925	coding	NM_003724	JRK	RefSeq_coding	9116	chr8	-	143738874	143751401		AGAAAAAATACACTAGGAATCCATTCTTCCTCCACCATTCTCCCTGGCAGAGGGAAGTGA	8629	Hs.535903	GO:0003677|GO:0003674|GO:0008150|GO:0005575|GO:0005634	NP_003715	Jerky homolog (mouse)
ASHG19A3A011054	2.20805	1.14277	2.20805	up	18.9689	43.3801	16.7093	47.8412	3.933	5.23783	4.70237	5.28712	coding	NM_001035223	RGL3	RefSeq_coding	2553	chr19	-	11504731	11530018		ACTTTCGCAGATTTTCTCCGATGAGAACAACCACCTCAGCAGCAGAGAGATTCTTTTCCA	57139	Hs.375142	GO:0008321|GO:0017016|GO:0005085|GO:0051056|GO:0007165|GO:0005622	NP_001155088	Ral guanine nucleotide dissociation stimulator-like 3
ASHG19A3A033140	2.13351	1.09323	2.13351	up	14.0622	42.6177	7.0445	34.7962	3.49777	5.2136	3.80776	4.75163	coding	NM_002001	FCER1A	RefSeq_coding	1191	chr1	+	159259503	159278013		TCTCCATTACAAATGCCACAGTTGAAGACAGTGGAACCTACTACTGTACGGGCAAAGTGT	2205	Hs.897	GO:0019767|GO:0004872|GO:0007257|GO:0007166|GO:0019370|GO:0050850|GO:0045425|GO:0045401|GO:0043306|GO:0050731|GO:0001812|GO:0001820|GO:0009897|GO:0005887|GO:0005886	NP_001992	Fc fragment of IgE, high affinity I, receptor for; alpha polypeptide
ASHG19A3A011669	2.12768	1.08928	2.12768	up	1210.04	4371.1	1938.46	3146.38	10.2882	11.5706	10.9932	11.5686	coding	NM_020904	PLEKHA4	RefSeq_coding	3104	chr19	-	49340354	49371884		CCCACTTATCTCCAGCTCCCCCCGCGGCCCCCTGGGACCCGGGCCTCCATGGTTTTATTG	57664	Hs.9469	GO:0005545|GO:0008289|GO:0008150|GO:0005575|GO:0005737|GO:0016020	NP_065955	Pleckstrin homology domain containing, family A (phosphoinositide binding specific) member 4
ASHG19A3A001647	3.72712	1.89806	3.72712	up	5	33.547	7.76298	28.9114	2.50987	4.89325	3.90225	4.4283	coding	NM_001097599	TMEM22	RefSeq_coding	1814	chr3	+	136537860	136574732		CTAAGGGGCACAACAGTCTTTTTGGAATTGATTATCTGAAGAAATGGATACTTCTCCCTC	80723	Hs.477692	GO:0005794|GO:0016021|GO:0016020	NP_079522	Transmembrane protein 22
ASHG19A3A015833	2.24011	1.16357	2.24011	up	1095.5	3520.97	2577.17	2439.42	10.1306	11.2506	11.4331	11.1988	coding	NM_213622	STAMBP	RefSeq_coding	2417	chr2	+	74056146	74090010		TCAAGAAGGGTTCCTCAAGCAGTTGTCGATAGAGCCCTCCCTACTGTATACGCCCCCTCC	10617	Hs.469018	GO:0046872|GO:0008237|GO:0008233|GO:0005515|GO:0007259|GO:0006916|GO:0008284|GO:0005737|GO:0005769|GO:0016020|GO:0005634	NP_998787	STAM binding protein
ASHG19A3A005469	3.26235	1.70591	3.26235	up	783.053	3833.58	2616.67	2416.71	9.63861	11.3986	11.4551	11.1799	coding	NM_031460	KCNK17	RefSeq_coding	1589	chr6	-	39266777	39282236		GTGGGCTTCGGCGACTACGTGATTGGAATGAACCCCTCCCAGAGGTACCCACTGTGGTAC	89822	Hs.162282	GO:0005267|GO:0005244|GO:0006811|GO:0071805|GO:0006813|GO:0016021|GO:0016020	NP_113648	Potassium channel, subfamily K, member 17
ASHG19A3A027467	5.60383	2.48641	5.60383	up	10.6454	69.5903	13.7402	107.333	3.14995	5.87518	4.4922	6.54169	coding	NM_001077693	ECSCR	RefSeq_coding	1027	chr5	-	138784244	138842320		CTTATCTCCATGAAGAACATCAACATGAATAATGGCAAACAAAGTCTCTCAGCAGAGAAG	641700	Hs.483538	GO:0001525|GO:0030154|GO:0006935|GO:0007275|GO:0016021|GO:0005886	NP_001071161	Endothelial cell-specific chemotaxis regulator
ASHG19A3A035728	3.77851	1.91782	3.77851	up	9.54347	36.9923	20.9697	39.2732	3.062	5.02617	4.96024	4.95302	coding	NM_000930	PLAT	RefSeq_coding	3173	chr8	-	42032235	42065194		GGGTGGAATATTGCTGGTGCAACAGTGGCAGGGCACAGTGCCACTCAGTGCCTGTCAAAA	5327	Hs.491582	GO:0008233|GO:0005515|GO:0004252|GO:0004252|GO:0004252|GO:0007596|GO:0042730|GO:0045861|GO:0006464|GO:0006508|GO:0009986|GO:0005737|GO:0031012|GO:0005576|GO:0005576|GO:0005615	NP_127509	Plasminogen activator, tissue
ASHG19A3A015483	2.60361	1.38051	2.60361	up	610.651	2249.65	1605.29	1608.38	9.26508	10.6116	10.7383	10.5869	coding	NM_014600	EHD3	RefSeq_coding	3906	chr2	+	31456879	31491259		TGCAGGTTCAACTTTAATTGCCAAGATTTCACCCCTCCTCCTCAAGCCCAGATTATTTAT	30845	Hs.368808	GO:0005524|GO:0005525|GO:0003924|GO:0005509|GO:0003676|GO:0000166|GO:0005515|GO:0007596|GO:0032456|GO:0051260|GO:0005737|GO:0030139|GO:0005768|GO:0010008|GO:0005634|GO:0005886|GO:0055038	NP_055415	EH-domain containing 3
ASHG19A3A038272	2.66821	1.41587	2.66821	up	176.912	541.597	411.546	529.424	7.40108	8.65976	8.85085	8.94023	coding	NM_001001396	ATP2B4	RefSeq_coding	8911	chr1	+	203595927	203713207		TGTAAAACTTGTTCCTAGTTCATCCTATGTAGCAGTTGCACCAGTCAAATCTTCCCCCAC	493	Hs.343522	GO:0005524|GO:0005388|GO:0005516|GO:0016787|GO:0016820|GO:0046872|GO:0000166|GO:0005515|GO:0006754|GO:0007596|GO:0006812|GO:0034220|GO:0034220|GO:0003407|GO:0030168|GO:0055085|GO:0006810|GO:0005887|GO:0005886	NP_001675	ATPase, Ca++ transporting, plasma membrane 4
ASHG19A3A014309	2.15618	1.10848	2.15618	up	3722.41	12180.9	8135.94	7417.87	11.9099	13.1042	13.1337	12.8173	coding	NM_031445	AMMECR1L	RefSeq_coding	4698	chr2	-	128619208	128642434		ACAAAATAGCTCCCCTCCTCTGTTGTAGCTGTTCCTCTGGCAATACAAACTTTCTGCTTT	83607	Hs.546449		NP_113633	AMME chromosomal region gene 1-like
ASHG19A3A005491	2.76224	1.46584	2.76224	up	13.9025	42.3269	24.7135	29.9497	3.48077	5.2047	5.14501	4.49012	coding	NM_032050	PATZ1	RefSeq_coding	3674	chr22	-	31721790	31742249		AACTTCTGCAGTATCTGTAACCGAGAAGGCCAGAAATGCTCACATCAGGATCCGATTGAG	23598	Hs.728132	GO:0003677|GO:0046872|GO:0016564|GO:0008270|GO:0006355|GO:0005622|GO:0005634	NP_114441	POZ (BTB) and AT hook containing zinc finger 1
ASHG19A3A001632	2.38306	1.25281	2.38306	up	19.4271	52.6505	32.8802	33.656	3.97517	5.49846	5.48518	4.7003	coding	NM_001085462	CTNND1	RefSeq_coding	6066	chr11	+	57529233	57586651		CTTAAAGGACTGATTTTTAGAACTCCACATTTGAGTGTGAAGTGAGGGGGTCTCTCTCCC	1500	Hs.166011	GO:0042153|GO:0045296|GO:0005515|GO:0019904|GO:0019903|GO:0005102|GO:0016055|GO:0034332|GO:0007155|GO:0034329|GO:0016337|GO:0045216|GO:0060690|GO:0030216|GO:0001738|GO:0090090|GO:0007435|GO:0005911|GO:0005737|GO:0005829|GO:0030027|GO:0005624|GO:0030496|GO:0005634|GO:0005886|GO:0005886|GO:0005886	NP_001322	Catenin (cadherin-associated protein), delta 1
ASHG19A3A037878	2.34195	1.22771	2.34195	up	72.5229	248.141	86.3692	201.95	6.04321	7.5843	6.7427	7.48575	coding	NM_019114	EPB41L4B	RefSeq_coding	5578	chr9	-	111934253	112083021		TGTGGAAAAGCCGGAAATCAAGCCTCCCCGAGTGAGGAAGTTAACAAGACAGTATAGTTT	54566	Hs.591901	GO:0005488|GO:0008092|GO:0005200|GO:0005737|GO:0005856|GO:0019898	NP_061987	Erythrocyte membrane protein band 4.1 like 4B
ASHG19A3A048611	2.66389	1.41353	2.66389	up	15.7404	34.4205	16.5131	57.2607	3.65117	4.92781	4.68979	5.57652	coding	NM_020327	ACVR1B	RefSeq_coding	1783	chr12	+	52345485	52386125		TATTACGTGCTATTTTACATATCCCAAGCCCTTTAGGGCTACAGTCTCTTGTCCTGGACC	91	Hs.438918	GO:0005524|GO:0046332|GO:0048185|GO:0017002|GO:0016361|GO:0019838|GO:0046872|GO:0000166|GO:0005515|GO:0004674|GO:0004872|GO:0004702|GO:0016740|GO:0005024|GO:0004675|GO:0031625|GO:0000082|GO:0007417|GO:0046545|GO:0009790|GO:0001942|GO:0001701|GO:0006917|GO:0030308|GO:0018107|GO:0032927|GO:0032927|GO:0045648|GO:0010862|GO:0045944|GO:0046777|GO:0006468|GO:0007165|GO:0007178|GO:0048179|GO:0009986|GO:…	NP_064733	Activin A receptor, type IB
ASHG19A3A006662	2.26584	1.18004	2.26584	up	103.433	352.132	157.987	233.386	6.59236	8.05989	7.56355	7.69377	coding	NM_182962	BIRC3	RefSeq_coding	2683	chr11	+	102188193	102208464		TTCAGTTTCTTCTATAAATCAAAACTACCTCCCTAGAGAAAGGCTAGTCCCTTTTCTTCC	330	Hs.127799	GO:0046872|GO:0005515|GO:0004842|GO:0008270|GO:0006916|GO:0007166|GO:0051291|GO:0016567|GO:0042981|GO:0007283|GO:0005737|GO:0005622|GO:0045121|GO:0005634|GO:0043234	NP_892007	Baculoviral IAP repeat-containing 3
ASHG19A3A053379	6.67046	2.73779	6.67046	up	10.8492	80.5832	39.9331	71.0335	3.16525	6.07565	5.72242	5.91106	coding	NM_001040427	HAGH	RefSeq_coding	1648	chr16	-	1859105	1877195		GGCGCAGGCGCTGAGGCTGGCGCGGAGCGGGCGCGGGGCCGCGGGTGCGGAAAGCGCTAG	3029	Hs.157394	GO:0016787|GO:0004416|GO:0046872|GO:0008270|GO:0005975|GO:0006750|GO:0005737|GO:0005737|GO:0005759|GO:0005759|GO:0005739	NP_005317	Hydroxyacylglutathione hydrolase
ASHG19A3A000882	2.83992	1.50585	2.83992	up	13.0851	31.7853	14.0377	50.1491	3.39169	4.81953	4.51312	5.35997	coding	NM_001008661	CCBL2	RefSeq_coding	2165	chr1	-	89401455	89458643		AATCCTCGGATTCTCTACTTCTGCTAAAATGTCACTGAAATTCACAAATGCAAAACGGAT	56267	Hs.481898	GO:0047804|GO:0047315|GO:0016212|GO:0016829|GO:0030170|GO:0009058|GO:0006520|GO:0034641|GO:0070189|GO:0006569	NP_001008662	Cysteine conjugate-beta lyase 2
ASHG19A3A002576	2.16253	1.11272	2.16253	up	121.207	373.283	154.775	315.919	6.82301	8.13554	7.5333	8.13837	coding	NM_001142576	IMPDH1	RefSeq_coding	2526	chr7	-	128032330	128050036		AGATGGATCGCCTTCGCAGGGCTAGCGACTTCCTGATTCTCCCAGGATTCATAGACTTCA	3614	Hs.654401	GO:0003938|GO:0046872|GO:0016491|GO:0006177|GO:0055086|GO:0055114|GO:0006144|GO:0006164|GO:0009168|GO:0050896|GO:0007601|GO:0005829	NP_899066	IMP (inosine 5'-monophosphate) dehydrogenase 1
ASHG19A3A032751	2.02857	1.02046	2.02857	up	21.8875	49.2001	18.4233	50.556	4.1763	5.40577	4.81038	5.37415	coding	NM_001220	CAMK2B	RefSeq_coding	4586	chr7	-	44256748	44365230		ACATCCTGAACTCTGTGAGAAGGGGTTCAGGAACCCCAGAAGCCGAGGGCCCCCTCTCAG	816	Hs.351887	GO:0005524|GO:0005516|GO:0004683|GO:0000166|GO:0005515|GO:0016740|GO:0019221|GO:0060333|GO:0006468|GO:0007165|GO:0007268|GO:0005829|GO:0005829|GO:0030666|GO:0005654|GO:0005886	NP_742081	Calcium/calmodulin-dependent protein kinase II beta
ASHG19A3A044207	2.10307	1.0725	2.10307	up	48.8787	123.916	61.3811	111.404	5.43576	6.64746	6.28349	6.59381	coding	NM_033100	CDHR1	RefSeq_coding	5440	chr10	+	85954411	85977119		TGCAGATATCTTGAACAGCAGGACATTTGCAGGCCTTGTCTACTGGACTTTTCTCCCAAA	92211	Hs.137556	GO:0005509|GO:0004872|GO:0007155|GO:0007156|GO:0045494|GO:0050896|GO:0005887|GO:0005886	NP_149091	Cadherin-related family member 1
ASHG19A3A004704	2.02142	1.01537	2.02142	up	15.3018	29.7154	13.158	33.8058	3.61255	4.73099	4.44573	4.70703	coding	NM_014057	OGN	RefSeq_coding	2786	chr9	-	95146250	95166937		CAAAAAACTTCAAAACAGCTACAACGGGAAAAAGAGAGTTTTGTCCCACAGTCAGCAGGC	4969	Hs.109439	GO:0008083|GO:0003674|GO:0005515|GO:0008150|GO:0031012|GO:0005576|GO:0005615|GO:0005578	NP_148935	Osteoglycin
ASHG19A3A045926	3.19276	1.6748	3.19276	up	32.789	121.154	66.8008	101.454	4.81369	6.61643	6.39425	6.45479	coding	NM_001143993	RASSF7	RefSeq_coding	1746	chr11	+	560970	564024		CGCTGGGGGCGGCAGGTTGCGGCGGCGCCGGAGCGGGTCTCCAGGCTGGCGAGCGCCCAG	8045	Hs.72925	GO:0003677|GO:0005515|GO:0006355|GO:0007165|GO:0005634	NP_003466	Ras association (RalGDS/AF-6) domain family (N-terminal) member 7
ASHG19A3A053857	3.80737	1.92879	3.80737	up	8.13724	42.2965	13.767	37.7287	2.93261	5.20357	4.49435	4.88629	coding	NM_001907	CTRL	RefSeq_coding	1184	chr16	-	67963473	67965765		ATACAGAGGATACGTTTACAAACTGAATACGCATAATAAATAACTGCACATTCTCCATCC	1506	Hs.654546	GO:0008233|GO:0004252|GO:0007586|GO:0006508|GO:0005615	NP_001898	Chymotrypsin-like
ASHG19A3A050007	2.01202	1.00864	2.01202	up	306.322	926.497	313.112	1010.33	8.23586	9.38512	8.46621	9.88218	coding	NM_001033602	MTUS2	RefSeq_coding	6957	chr13	+	29598747	30080083		AAGAAAGCTTCCAGTTCAAATGCTGCAAAATCCAATCTCCCGAAATCTGGTCTCCGTCCT	23281	Hs.22287	GO:0008017|GO:0005515|GO:0042803|GO:0005813|GO:0005737|GO:0005881|GO:0005856	NP_056048	Microtubule associated tumor suppressor candidate 2
ASHG19A3A011371	2.53532	1.34217	2.53532	up	22.8212	69.77	21.3131	70.9252	4.24643	5.87879	4.97799	5.909	coding	NM_004646	NPHS1	RefSeq_coding	5024	chr19	-	36316273	36342895		TTATTATCTTGGGATCTGCATCCCAGACTGAGAACAAGAACGTGACACTCTCCTGTGTCA	4868	Hs.122186	GO:0051393|GO:0005515|GO:0019904|GO:0030507|GO:0007155|GO:0007588|GO:0007275|GO:0007517|GO:0005887|GO:0016020|GO:0005624|GO:0045121|GO:0005886|GO:0043234	NP_004637	Nephrosis 1, congenital, Finnish type (nephrin)
ASHG19A3A001923	2.85004	1.51098	2.85004	up	7.07999	24.0627	7.75297	32.5154	2.81674	4.44713	3.90038	4.63566	coding	NM_001114981	TP63	RefSeq_coding	4603	chr3	+	189507448	189615068	NM_001114978,	CGTATCCCACAGATTGCAGCATTGTCAGGATCTGGCAAGTCTGAAAATCCCTGAGCAATT	8626	Hs.137569	GO:0003677|GO:0003682|GO:0003684|GO:0003690|GO:0042802|GO:0046872|GO:0002039|GO:0010843|GO:0005515|GO:0019904|GO:0043565|GO:0003700|GO:0016563|GO:0016563|GO:0016564|GO:0042771|GO:0006978|GO:0048646|GO:0006916|GO:0006915|GO:0034644|GO:0060197|GO:0007499|GO:0030326|GO:0002064|GO:0001736|GO:0048807|GO:0031069|GO:0006917|GO:0043616|GO:0031571|GO:0010259|GO:0045617|GO:0000122|GO:0045892|GO:0042475|GO:…	NP_003713	Tumor protein p63
ASHG19A3A031021	2.23282	1.15887	2.23282	up	25.5598	69.0752	27.5201	58.8698	4.42787	5.86555	5.27208	5.62257	coding	NM_006877	GMPR	RefSeq_coding	1515	chr6	+	16238810	16295778		TCTTGAACGCACCTTCACGTTTCGAAATTCAAAGCAGACCTACTCAGGGATTCCCATCAT	2766	Hs.484741	GO:0003920|GO:0046872|GO:0016491|GO:0055086|GO:0009117|GO:0055114|GO:0006144|GO:0043101|GO:0009409|GO:0005829	NP_006868	Guanosine monophosphate reductase
ASHG19A3A049600	2.26612	1.18023	2.26612	up	430.893	1762.79	842.015	911.42	8.75844	10.2598	9.82828	9.72794	coding	NM_016075	VPS36	RefSeq_coding	4427	chr13	-	52986738	53024763		TGTTGCATGGCCATTCTCCTTTCCCAAATTGTGTTCATTGAAGAACAGGCGGCTGGAATT	51028	Hs.109520	GO:0008289|GO:0043130|GO:0016044|GO:0016197|GO:0015031|GO:0005737|GO:0005829|GO:0005829|GO:0005770|GO:0005764|GO:0016020|GO:0005634	NP_057159	Vacuolar protein sorting 36 homolog (S. cerevisiae)
ASHG19A3A008297	2.19693	1.13549	2.19693	up	5.22313	16.1326	6.65475	29.1488	2.59657	3.92797	2.82793	4.44028	coding	NM_000223	KRT12	RefSeq_coding	1992	chr17	-	39017429	39023462		AGGAAAGTTTATTTGTGACAGACTCCAAATCACAAGCACAGTCAACTGATTCCTCTAAAG	3859	Hs.66739	GO:0005198|GO:0007601|GO:0005882	NP_000214	Keratin 12
ASHG19A3A044877	2.26145	1.17725	2.26145	up	27.1882	61.8829	37.1638	64.1476	4.52541	5.71874	5.63081	5.75841	coding	NM_000613	HPX	RefSeq_coding	1635	chr11	-	6452267	6462254		ATGGCTGGAGCTTTGATGCTACCACCCTGGATGACAATGGAACCATGCTGTTTTTTAAAG	3263	Hs.426485	GO:0005488|GO:0015232|GO:0046872|GO:0006879|GO:0042168|GO:0015886|GO:0020027|GO:0044419|GO:0002925|GO:0002639|GO:0060335|GO:0042511|GO:0051246|GO:0006810|GO:0005576|GO:0005615	NP_000604	Hemopexin
ASHG19A3A001616	2.87861	1.52537	2.87861	up	14.1538	32.5682	27.8677	39.3526	3.50607	4.85126	5.28669	4.95638	coding	NM_001083896	SEBOX	RefSeq_coding	825	chr17	-	26691289	26694987		ACTACCGAGTCAATCTTCGCACACGACGGTGGCAGCGGGTTGGGTTCCCACCGGAGAAAG
ASHG19A3A025311	3.0143	1.59182	3.0143	up	152.596	738.227	327.562	448.683	7.17113	9.07671	8.53016	8.68199	coding	NM_020785	CC2D2A	RefSeq_coding	1682	chr4	+	15471488	15483886		TCTCCGCAGGAGTTCCCCTCCTAGGCTGGGAGCATCCCGTGCAGGGTAAATCTTTTCAAG	57545	Hs.590928	GO:0030030|GO:0005929|GO:0005737|GO:0005856|GO:0005932	NP_065836	Coiled-coil and C2 domain containing 2A

## Sheet: H77 vs Control_down
# Fold Change cut-off: 2.0 # Condition pairs: H77 vs Control # Column A: ProbeName, it represents probe name. # Column B: FC, Fold Change, positive value indicates up-regulation and negative value indicates down-regulation. # Column C: Log FC, Log Fold Change, log2 value of absolute fold change. Positive value indicates up-regulation and negative value indicates down-regulation. # Column D: FC (a…
H77 vs Control 2.0 fold down regulated mRNAs
	Fold Change and Regulation				Raw Intensities				Normalized Intensities				Annotations
ProbeName	FC ([H77] vs [Control])	Log FC ([H77] vs [Control])	FC (abs) ([H77] vs [Control])	Regulation ([H77] vs [Control])	[Control, Control](raw)	[H77-1, H77](raw)	[H77-2, H77](raw)	[H77-3, H77](raw)	[Control, Control](normalized)	[H77-1, H77](normalized)	[H77-2, H77](normalized)	[H77-3, H77](normalized)	type	seqname	GeneSymbol	source	RNAlength	chrom	strand	txStart	txEnd	Xhyb	probeSeq	EntrezID	unigene	GO	ProteinAccession	product
ASHG19A3A019218	-7954.67	-12.9576	7954.67	down	494258	68.0521	17.6197	58.1047	18.3608	5.84469	4.76225	5.60279	coding	NM_005128	DOPEY2	RefSeq_coding	7689	chr21	+	37536838	37666571		ACTTGTTCACAGCACGAGGGTCTCCATTCAAGACAAAAAGTTCAGAGTCACCATCGTCTT	9980	Hs.204575	GO:0003674|GO:0006895|GO:0007029|GO:0007275|GO:0015031|GO:0000139	NP_005119	Dopey family member 2
ASHG19A3A017327	-2.16772	-1.11618	2.16772	down	667.39	450.542	262.482	331.74	9.39843	8.39235	8.23543	8.21897	coding	NM_015939	TRMT6	RefSeq_coding	2311	chr20	-	5918485	5931173		TGTTGACGTTGGGAAATATCCGTGCTGGCAACAAAATGATTGTGATGGAAACGTGTGCAG	51605	Hs.128791	GO:0005515|GO:0003743|GO:0006446|GO:0008033|GO:0005634	NP_057023	TRNA methyltransferase 6 homolog (S. cerevisiae)
ASHG19A3A043229	-5.77004	-2.52858	5.77004	down	1597.28	2760.8	2036.92	5	10.6899	10.9103	11.064	2.50977	coding	NM_001174084	POLL	RefSeq_coding	2804	chr10	-	103338638	103348027		CAGGGCGTTCCCACTCACCCCCGAAAGTCCTCCTCCTTCCTCTGCGAGTCTGTGTTGGAG	27343	Hs.523230	GO:0003677|GO:0003887|GO:0016829|GO:0046872|GO:0016779|GO:0016740|GO:0006260|GO:0006289|GO:0016446|GO:0005622|GO:0005634	NP_037406	Polymerase (DNA directed), lambda
ASHG19A3A027510	-3.05013	-1.60887	3.05013	down	110.975	35.1635	28.4709	39.8262	6.6905	4.95551	5.31152	4.97786	coding	NM_032420	PCDH1	RefSeq_coding	4779	chr5	-	141232682	141257944		GGTGGGGACGGGGGTAACATTTGCCTATCAGCAGAGCTGGGCTTTTATTTAATTTTTCTT	5097	Hs.79769	GO:0005509|GO:0007155|GO:0007267|GO:0007156|GO:0007399|GO:0005911|GO:0005887|GO:0005886	NP_115796	Protocadherin 1
ASHG19A3A021293	-2.37408	-1.24737	2.37408	down	50.8342	44.0874	21.4334	5	5.49851	5.25952	4.98414	2.50977	coding	NM_000158	GBE1	RefSeq_coding	3118	chr3	-	81538849	81810950		TGGAGCATGCTTACTATGCCAGCTTTGGTTACCAAATCACAAGCTTCTTTGCAGCTTCCA	2632	Hs.436062	GO:0003844|GO:0043169|GO:0004553|GO:0016757|GO:0005975|GO:0006091|GO:0006006|GO:0005978|GO:0005977|GO:0005829	NP_000149	Glucan (1,4-alpha-), branching enzyme 1
ASHG19A3A051807	-2.61434	-1.38644	2.61434	down	4173.69	1974.28	1535.95	2068.52	12.072	10.4318	10.6839	10.9411	coding	NM_021960	MCL1	RefSeq_coding	4020	chr1	-	150547036	150552136		AAGTATCACAGACGTTCTCGTAAGGACAAAACGGGACTGGCTAGTTAAACAAAGAGGCTG	4170	Hs.632486	GO:0005515|GO:0015266|GO:0046982|GO:0006916|GO:0006915|GO:0030154|GO:0001709|GO:0019725|GO:0007275|GO:0034097|GO:0005737|GO:0016021|GO:0016020|GO:0005741|GO:0005739|GO:0005654|GO:0005634	NP_877495	Myeloid cell leukemia sequence 1 (BCL2-related)
ASHG19A3A001661	-2.37026	-1.24504	2.37026	down	3181.05	1871.22	1287.32	1576.17	11.6904	10.3499	10.4354	10.5508	coding	NM_001098210	CTNNB1	RefSeq_coding	3256	chr3	+	41240941	41281939		TACTGACCTGTAAATCATCCTTTAGGAGTAACAATACAAATGGATTTTGGGAGTGACTCA	1499	Hs.476018	GO:0070411|GO:0070412|GO:0042153|GO:0046332|GO:0045294|GO:0050681|GO:0045296|GO:0019899|GO:0030331|GO:0044325|GO:0019900|GO:0035257|GO:0035257|GO:0010843|GO:0008022|GO:0005515|GO:0019901|GO:0019903|GO:0004871|GO:0003704|GO:0005198|GO:0003713|GO:0003713|GO:0008134|GO:0008134|GO:0016564|GO:0014010|GO:0033077|GO:0016055|GO:0034333|GO:0030521|GO:0006915|GO:0001658|GO:0060070|GO:0044336|GO:0044334|GO:…	NP_001895	Catenin (cadherin-associated protein), beta 1, 88kDa
ASHG19A3A004121	-4.6742	-2.22472	4.6742	down	506.45	132.38	70.808	153.874	8.98742	6.743	6.47385	7.07126	coding	NM_003256	TIMP4	RefSeq_coding	1463	chr3	-	12194572	12200647		ATCATCACTACCATCTGAACTGTGGCTGCCAAATCACCACCTGCTACACAGTACCCTGTA	7079	Hs.591665	GO:0004857|GO:0046872|GO:0008191|GO:0008150|GO:0007417|GO:0042698|GO:0034097|GO:0042493|GO:0032496|GO:0043434|GO:0005576|GO:0005615|GO:0005578|GO:0030017	NP_003247	TIMP metallopeptidase inhibitor 4
ASHG19A3A027553	-21.4485	-4.42281	21.4485	down	584.976	32.284	11.2424	44.8805	9.19139	4.84023	4.28145	5.18406	coding	NM_001387	DPYSL3	RefSeq_coding	5066	chr5	-	146770370	146833260		ACTTCCAGATGCCATATAAGGGAATGACCACAGTAGATGACTTCTTCCAAGGGACAAAGG	1809	Hs.519659	GO:0004157|GO:0016810|GO:0007411|GO:0007399|GO:0006139|GO:0007165|GO:0042995|GO:0005737|GO:0005829|GO:0030426	NP_001378	Dihydropyrimidinase-like 3
ASHG19A3A005965	-2.98646	-1.57844	2.98646	down	105.094	97.9157	60.3465	5	6.61532	6.33718	6.26372	2.50977	coding	NM_144596	TTC8	RefSeq_coding	2248	chr14	+	89290977	89344334		GCTGGAGAAGTCCCCTTATGACCAGGAACCAGATCCTGAATTGCCAGTGCATCAGGTAAA	123016	Hs.303055	GO:0005515|GO:0030030|GO:0042384|GO:0048560|GO:0050896|GO:0050893|GO:0007601|GO:0034464|GO:0005813|GO:0060170|GO:0044441|GO:0005737|GO:0005856|GO:0005932|GO:0005886	NP_938052	Tetratricopeptide repeat domain 8
ASHG19A3A018503	-2.1192	-1.08352	2.1192	down	158.953	101.672	41.3732	91.9266	7.23387	6.3845	5.76865	6.2979	coding	NM_001001433	STX16	RefSeq_coding	4959	chr20	+	57226327	57254580		TTTAACCGACGCTTTCTTGTTGTTGCGGAATAATTCCATCCAAAACCGGCAGCTGTTAGC	8675	Hs.307913	GO:0005484|GO:0005515|GO:0006891|GO:0006886|GO:0042147|GO:0016192|GO:0005794|GO:0000139|GO:0031201|GO:0005737|GO:0016021|GO:0016020|GO:0005792	NP_003754	Syntaxin 16
ASHG19A3A001346	-2.26627	-1.18032	2.26627	down	170.959	106.928	54.845	70.102	7.34047	6.45173	6.13677	5.89195	coding	NM_001040161	C16orf13	RefSeq_coding	563	chr16	-	684428	686347		ACGTGGACCAGCGCTGCCTGGACAGGAACCCAGAATGGGGGCTTCGGGACACAGCCCTCC	84326	Hs.239500		NP_115742	Chromosome 16 open reading frame 13
ASHG19A3A012708	-3.95674	-1.98431	3.95674	down	45.9308	8.45112	6.65475	31.1121	5.34083	2.67938	2.82793	4.56224	coding	NM_030622	CYP2S1	RefSeq_coding	2657	chr19	+	41699114	41713443		ACAAGAACATGCTGATGACAGTCATTTATTTGCTGTTTGCTGGGACGATGACGGTCAGCA	29785	Hs.98370	GO:0070330|GO:0009055|GO:0020037|GO:0046872|GO:0004497|GO:0008401|GO:0055114|GO:0006805|GO:0005783|GO:0005789|GO:0016020|GO:0005792	NP_085125	Cytochrome P450, family 2, subfamily S, polypeptide 1
ASHG19A3A009402	-2.60946	-1.38375	2.60946	down	82.2476	30.139	11.0165	56.5404	6.23859	4.74858	4.25908	5.55686	coding	NM_013975	LIG3	RefSeq_coding	3701	chr17	+	33307537	33332088		ATTCAGCCTGACACGCTTTGCCAGGAACAAACCTCATGTGAAAGAAAACAAAATGAATTT	3980	Hs.100299	GO:0005524|GO:0003677|GO:0003910|GO:0003909|GO:0003909|GO:0016874|GO:0046872|GO:0000166|GO:0005515|GO:0008270|GO:0006266|GO:0051103|GO:0006281|GO:0006260|GO:0033151|GO:0006284|GO:0007049|GO:0051301|GO:0007131|GO:0007283|GO:0005622|GO:0005654|GO:0005654|GO:0005634	NP_039269	Ligase III, DNA, ATP-dependent
ASHG19A3A021662	-8.93082	-3.15879	8.93082	down	264.936	23.6131	26.5693	38.7379	8.01961	4.42245	5.23161	4.92838	coding	NM_001013650	PRR23B	RefSeq_coding	1896	chr3	-	138737872	138739768		CTGGTGATTTCACCCAATGGAAAGTGTTTGCATTCCTGCTATTCCACATTATTTTATACC	389151	Hs.531376		NP_001013672	Proline rich 23B
ASHG19A3A009442	-3.37462	-1.75473	3.37462	down	115.817	31.195	19.9722	48.3644	6.75536	4.79519	4.9039	5.30281	coding	NM_032351	MRPL45	RefSeq_coding	1713	chr17	+	36452997	36479100	uc002ilp.1,	AAAGCAGGATTGGTTATTCCTCCAGAAAAATCGGACCGTTCCATACATCTGGCCTGTACA	84311	Hs.462913	GO:0015450|GO:0003735|GO:0006886|GO:0006412|GO:0005744|GO:0005739|GO:0005739|GO:0005840	NP_115727	Mitochondrial ribosomal protein L45
ASHG19A3A018528	-3.4017	-1.76626	3.4017	down	94.4239	24.3154	11.9957	46.7905	6.45359	4.4605	4.3504	5.2511	coding	NM_001794	CDH4	RefSeq_coding	3063	chr20	+	59827558	60512299		ACAGTCATCGTTCAGGCCACAGATATGGAAGGAAATCTCAACTATGGCCTCTCAAACACA	1002	Hs.473231	GO:0005509|GO:0034332|GO:0007411|GO:0007155|GO:0034329|GO:0045216|GO:0007157|GO:0007156|GO:0045773|GO:0005887|GO:0005886|GO:0005886	NP_001785	Cadherin 4, type 1, R-cadherin (retinal)
ASHG19A3A011486	-2.37272	-1.24654	2.37272	down	68.8668	36.4477	49.396	12.7572	5.96373	5.00598	5.99857	3.14702	coding	NM_001167868	ATP5SL	RefSeq_coding	1619	chr19	-	41937223	41945481	NM_001167867,	GAGCTTGGAAGGGATTGTTCGAGGATGTGGGATTTGGTCTTAGAAGACCGAAGGATGAAT	55101	Hs.728825	GO:0005739	NP_060505	ATP5S-like
ASHG19A3A040556	-2.19828	-1.13637	2.19828	down	56.2706	56.0955	32.4684	5	5.65625	5.58224	5.46761	2.50977	coding	NM_001135740	PNCK	RefSeq_coding	1522	chrX	-	152935189	152938743		GTAGGCCTGGGATGTGGAGGCGTGTATGCGGTGGCCTCGCTGGGAGGCGTCCGTCTGGGG	139728	Hs.436667	GO:0005524|GO:0005516|GO:0004683|GO:0000166|GO:0016740|GO:0006468|GO:0005737|GO:0005634	NP_001129212	Pregnancy up-regulated non-ubiquitously expressed CaM kinase
ASHG19A3A002376	-2.22914	-1.15649	2.22914	down	43.9819	10.1661	12.2031	30.8718	5.27518	3.43811	4.36863	4.54933	coding	NM_001135954	UCK1	RefSeq_coding	2096	chr9	-	134399183	134406662		TCCGACGTCAGGCTGTCTCGAAGAGACAAAGAAGTATGCCGATGTGATCATCCCGCGAGG	83549	Hs.9597	GO:0005524|GO:0016301|GO:0019206|GO:0000166|GO:0016773|GO:0016740|GO:0004849|GO:0008152|GO:0055086|GO:0006206|GO:0043097|GO:0005829	NP_113620	Uridine-cytidine kinase 1
ASHG19A3A053230	-2.1937	-1.13337	2.1937	down	1117.58	648.784	517.712	569.052	10.1667	8.89669	9.15616	9.04701	coding	NM_014949	KIAA0907	RefSeq_coding	2960	chr1	-	155882835	155904188		AGGCTGCATTGAGCCAGCATCTGGCCGAGAAGCTTTTGAACCTATGTATATTTACATCAG	22889	Hs.728984		NP_055764	KIAA0907
ASHG19A3A013414	-2.16579	-1.11489	2.16579	down	254.28	130.147	88.7584	147.037	7.95148	6.71835	6.78129	7.01012	coding	NM_001166239	CGREF1	RefSeq_coding	1783	chr2	-	27323462	27341773		CCCGCCCCGGCCGGCCGGAGACCCGAGCCCATCGCCGTCAGCCAGCCAGGGCCGCGCGGG	10669	Hs.159525	GO:0005509|GO:0007155|GO:0007049|GO:0007050|GO:0030308|GO:0008285|GO:0006950|GO:0005576	NP_006560	Cell growth regulator with EF-hand domain 1
ASHG19A3A009101	-2.47952	-1.31006	2.47952	down	116.428	122.603	122.69	5	6.76413	6.63363	7.21879	2.50977	coding	NM_153007	ODF4	RefSeq_coding	1149	chr17	+	8243187	8249363		TATCCATCCCCATAGGCTGGAGCTATTTCATTGGTTGGCTGGTGCTTATCCTATACTTCA	146852	Hs.186045	GO:0030154|GO:0007275|GO:0007283|GO:0016021|GO:0016020|GO:0009434|GO:0001520	NP_694552	Outer dense fiber of sperm tails 4
ASHG19A3A002798	-6.49531	-2.6994	6.49531	down	382.061	71.4066	46.5596	66.6847	8.58156	5.91001	5.92086	5.81562	coding	NM_001145299	EXOC7	RefSeq_coding	4868	chr17	-	74077086	74099868		GGCTCTAACCTCATTCCTCTGGAAGGTCACGAGCATGATTTCCGAGTTAAGCACCTGTCC	23265	Hs.514496	GO:0005515|GO:0006887|GO:0015031|GO:0034451|GO:0005737|GO:0005829|GO:0000145|GO:0005815|GO:0005886	NP_056034	Exocyst complex component 7
ASHG19A3A022989	-2.94493	-1.55824	2.94493	down	662.176	259.397	197.398	283.162	9.38743	7.63994	7.86782	7.97982	coding	NM_001134437	PHLDB2	RefSeq_coding	5957	chr3	+	111451326	111695362		GAAAAGGAGAAACCTGTGTTAATGTGTCTTCCCAACATCCCACTCTCTTCAGCAATCGCT	90102	Hs.603252	GO:0005737|GO:0045111|GO:0005886	NP_665696	Pleckstrin homology-like domain, family B, member 2
ASHG19A3A033098	-3.24833	-1.6997	3.24833	down	1917.51	826.153	561.062	675.32	10.9644	9.23531	9.26387	9.29501	coding	NM_014510	PCLO	RefSeq_coding	17095	chr7	-	82449795	82792197		GTGTTGGGCATGTGAATCTCCAAGTGCCTGTGTAATAAATAAAGTATCTTTATTTCATTC	27445	Hs.12376	GO:0005509|GO:0005544|GO:0005522|GO:0005215|GO:0008270|GO:0007010|GO:0016079|GO:0030054|GO:0005856|GO:0016020|GO:0045202|GO:0008021	NP_149015	Piccolo (presynaptic cytomatrix protein)
ASHG19A3A008117	-2.3519	-1.23383	2.3519	down	3084.64	2191.5	1192.78	1350.5	11.6363	10.5819	10.3099	10.3156	coding	NM_138463	TLCD1	RefSeq_coding	1037	chr17	-	27051367	27053230		GCACAACCTGCTCGTCTCCTTCGCTCACTCCATTGTGTCGGGGATCTGGGCACTGCTGTG	116238	Hs.499952	GO:0016021|GO:0016020	NP_612472	TLC domain containing 1
ASHG19A3A016015	-2.70751	-1.43697	2.70751	down	106.552	112.825	75.8965	5	6.63712	6.52374	6.56696	2.50977	coding	NM_020184	CNNM4	RefSeq_coding	4814	chr2	+	97426638	97477626		AGAACAAGCGTGACTTCTCTGCCTTCAAGGATGCGGACAATGAGCTCAAAGTGAAAATCT	26504	Hs.175043	GO:0031214|GO:0006811|GO:0050896|GO:0007601|GO:0016021|GO:0005886	NP_064569	Cyclin M4
ASHG19A3A054704	-2.30185	-1.20279	2.30185	down	48.8131	23.3451	12.9104	20.9644	5.43392	4.40699	4.42492	3.86149	coding	NM_015432	PLEKHG4	RefSeq_coding	6818	chr16	+	67311412	67323402		ATACAGTCTCTGTTTCCATGAAGCCTACAATGCACATTCTCTGTGGAGTGGAGAAACCAG	25894	Hs.188781	GO:0005089|GO:0005085|GO:0035023|GO:0005622	NP_056247	Pleckstrin homology domain containing, family G (with RhoGef domain) member 4
ASHG19A3A000626	-2.09831	-1.06923	2.09831	down	58.9235	14.4917	24.4146	41.8489	5.73039	3.78935	5.13074	5.06338	coding	NM_000902	MME	RefSeq_coding	5643	chr3	+	154797435	154901518		TGGCGCGGGATCTGCTGAGGGGTCACGATTTTAGGTGATGGGCAAGTCAGAAAGTCAGAT	4311	Hs.307734	GO:0046872|GO:0004222|GO:0008237|GO:0008233|GO:0042277|GO:0005515|GO:0008270|GO:0007267|GO:0006518|GO:0006508|GO:0005887|GO:0005624|GO:0005886	NP_009220	Membrane metallo-endopeptidase
ASHG19A3A027371	-2.05527	-1.03933	2.05527	down	1861.1	1553.1	829.56	937.57	10.9279	10.0852	9.80789	9.77264	coding	NM_020141	TMEM167B	RefSeq_coding	2768	chr1	+	109633402	109639553		TACTTCAAGAAAGTACCTCGTCTCAAAACCTGGCTGCTATCAGAGAAGAAGGGTGTTTGG	56900	Hs.82933	GO:0005794|GO:0000139|GO:0016021|GO:0016020	NP_064526	Transmembrane protein 167B
ASHG19A3A044510	-2.09131	-1.06441	2.09131	down	266.485	385.364	328.636	24.9575	8.02693	8.17656	8.53392	4.17707	coding	NM_004132	HABP2	RefSeq_coding	3019	chr10	+	115312777	115349358		CATTTTTCCCCCCTAAAGGCATAGACAACAAAAGAAATTTTATTGAGAGGAAAACACAAG	3026	Hs.422542	GO:0005539|GO:0008233|GO:0004252|GO:0007155|GO:0006508|GO:0005576|GO:0005615	NP_004123	Hyaluronan binding protein 2
ASHG19A3A021131	-2.06073	-1.04315	2.06073	down	3272.51	2456.07	1484.29	1699.21	11.7285	10.7525	10.632	10.6715	coding	NM_015426	POC1A	RefSeq_coding	2213	chr3	-	52109249	52188706	NM_001161581,	CCCCAGACACTGACTAGCACGCTGGAGCACATTGTGGGCCAGCTGGATGTCCTCACTCAG	25886	Hs.476306	GO:0042995|GO:0005814|GO:0005737|GO:0005856|GO:0005932	NP_056241	POC1 centriolar protein homolog A (Chlamydomonas)
ASHG19A3A046720	-27.6307	-4.7882	27.6307	down	3688.98	153.01	125.191	160.266	11.8917	6.93105	7.24676	7.13269	coding	NM_016729	FOLR1	RefSeq_coding	982	chr11	+	71903172	71907366	NM_016725,NM_016724,NM_000802,	GCCTCTGACAGCCACTTTGAATAAACCAGACACCGCACATGTGTCTTGAGAATTATTTGG	2348	Hs.73769	GO:0005542|GO:0004872|GO:0008219|GO:0015884|GO:0006898|GO:0031225|GO:0005576|GO:0005887|GO:0005624|GO:0005886	NP_057941	Folate receptor 1 (adult)
ASHG19A3A017594	-2.13763	-1.09601	2.13763	down	661.549	274.719	241.989	556.901	9.38512	7.71776	8.13356	9.016	coding	NM_178026	GGT7	RefSeq_coding	2640	chr20	-	33432523	33460661		GTGGGCACCAGCTCAGGGGCTTCCATTTGCAAAGGGAAATTAAAGAAAGAATGTTGCTTA	2686	Hs.433738	GO:0008415|GO:0003840|GO:0016740|GO:0006750|GO:0016021|GO:0016020	NP_821158	Gamma-glutamyltransferase 7
ASHG19A3A020794	-15.2696	-3.93259	15.2696	down	434.36	34.3304	17.6019	36.4539	8.7702	4.92283	4.76143	4.82856	coding	NM_001131010	SATB1	RefSeq_coding	3908	chr3	-	18389265	18480252		TACTTTTTCAGACATCTCCTGTAGGGCTAGATTCAGAGAGCAGCTTCTGATATTTGGAGG	6304	Hs.517717	GO:0003690|GO:0043565|GO:0003700|GO:0006915|GO:0006921|GO:0016568|GO:0006325|GO:0044419|GO:0000122|GO:0006355|GO:0016605|GO:0016363|GO:0005654|GO:0005634	NP_002962	SATB homeobox 1
ASHG19A3A025140	-2.83474	-1.50322	2.83474	down	451.642	182.51	159.917	168.481	8.82453	7.17205	7.57841	7.21347	coding	NM_000283	PDE6B	RefSeq_coding	3414	chr4	+	619362	664680		TTTGCTGACGAGCTCACTGACTACAAGACAAAGAATATGCTGGCCACACCCATCATGAAT	5158	Hs.654544	GO:0047555|GO:0016787|GO:0046872|GO:0008081|GO:0046037|GO:0007596|GO:0051480|GO:0009583|GO:0007603|GO:0030168|GO:0050896|GO:0007165|GO:0007601|GO:0005829|GO:0016020	NP_001138764	Phosphodiesterase 6B, cGMP-specific, rod, beta
ASHG19A3A035310	-5.44486	-2.4449	5.44486	down	93.3016	20.7608	6.65475	37.8517	6.43591	4.2542	2.82793	4.89093	coding	NM_013400	REPIN1	RefSeq_coding	3310	chr7	+	150065878	150071133		ACAGCAGACACAGGGAGAGGGCAGCATAAGGCACTGTAGGGAGCAGTGGCCACATTTTCT	29803	Hs.647086	GO:0003677|GO:0046872|GO:0008270|GO:0006260|GO:0005622|GO:0005664|GO:0005634	NP_055189	Replication initiator 1
ASHG19A3A021357	-2.20308	-1.13952	2.20308	down	86.5974	31.3878	40.6093	40.3189	6.32114	4.80269	5.74351	4.99864	coding	NM_000986	RPL24	RefSeq_coding	579	chr3	-	101399933	101405563		CCCGAGTTGGTGGAAAACGCTAAACTGGCAGATTAGATTTTTAAATAAAGATTGGATTAT	6152	Hs.477028	GO:0003723|GO:0005515|GO:0003735|GO:0044267|GO:0031018|GO:0010458|GO:0010467|GO:0031575|GO:0021554|GO:0060041|GO:0031290|GO:0000027|GO:0006412|GO:0006414|GO:0006415|GO:0019058|GO:0016032|GO:0019083|GO:0005829|GO:0005829|GO:0022625|GO:0005840	NP_000977	Ribosomal protein L24
ASHG19A3A018119	-2.24553	-1.16706	2.24553	down	377.396	225.502	154.069	166.657	8.56026	7.45476	7.52791	7.19694	coding	NM_012255	XRN2	RefSeq_coding	3449	chr20	+	21283941	21370463		TGCTTCAGACTTTGAAGGCATTGCAGACATGCCATCTGATTTTGAGAAGGGTACGAAACC	22803	Hs.255932	GO:0008409|GO:0004534|GO:0016787|GO:0046872|GO:0004518|GO:0003676|GO:0005515|GO:0008270|GO:0000738|GO:0006401|GO:0016070|GO:0006396|GO:0016049|GO:0006397|GO:0006139|GO:0007283|GO:0006353|GO:0005622|GO:0005730|GO:0005634	NP_036387	5'-3' exoribonuclease 2
ASHG19A3A004945	-2.33582	-1.22393	2.33582	down	4343.38	2737.66	1823.71	2022.55	12.1266	10.9013	10.8965	10.9103	coding	NM_001018054	LRP8	RefSeq_coding	4351	chr1	-	53711217	53793726	NM_017522,	CTGCTCAGATTGGCCATGTCTATCCTGCACGAGTGGCATTAAGCCTTGAAGATGATGGAC	7804	Hs.726256	GO:0034187|GO:0005509|GO:0005515|GO:0004888|GO:0030229|GO:0007596|GO:0019221|GO:0006897|GO:0021766|GO:0021819|GO:0006629|GO:0030168|GO:0045860|GO:0006508|GO:0007165|GO:0005901|GO:0005576|GO:0005615|GO:0016021|GO:0005886	NP_150643	Low density lipoprotein receptor-related protein 8, apolipoprotein e receptor
ASHG19A3A012559	-5.47613	-2.45316	5.47613	down	375.885	88.4473	55.5575	72.5546	8.55238	6.20013	6.15517	5.94238	coding	NM_014364	GAPDHS	RefSeq_coding	1492	chr19	+	36024313	36036221		TACATGTTTAAGTATGACTCCACCCACGGCCGATACAAGGGAAGTGTGGAATTCAGGAAT	26330	Hs.248017	GO:0051287|GO:0004365|GO:0016491|GO:0005515|GO:0005975|GO:0006094|GO:0006006|GO:0006096|GO:0055114|GO:0045821|GO:0030317|GO:0007286|GO:0005737|GO:0005829|GO:0009434	NP_055179	Glyceraldehyde-3-phosphate dehydrogenase, spermatogenic
ASHG19A3A053950	-3.16282	-1.66121	3.16282	down	909.19	746.731	395.783	120.282	9.85661	9.09188	8.78738	6.70693	coding	NM_006324	CFDP1	RefSeq_coding	1281	chr16	-	75327608	75467387		TTTGGGGAAAATTGGTGCCAAGAAGCAGAAAATGAGCACCCTTGAGAAGTCCAAACTGGA	10428	Hs.461361	GO:0003674|GO:0006916|GO:0008150|GO:0007155|GO:0007275|GO:0042127|GO:0008360|GO:0005575	NP_006315	Craniofacial development protein 1
ASHG19A3A031823	-4.29219	-2.10171	4.29219	down	122.557	22.4003	13.5308	50.997	6.84018	4.35268	4.47526	5.38745	coding	NM_014942	ANKRD6	RefSeq_coding	5207	chr6	+	90142896	90343402		ACCAGAAGAACCTGCATGCTCATAATCACCCTAAAAAGAGGAACAGGCATCGGTGTTCAT	22881	Hs.702213	GO:0005515	NP_055757	Ankyrin repeat domain 6
ASHG19A3A000830	-2.84737	-1.50963	2.84737	down	47.6255	9.65117	6.88654	29.878	5.39818	3.39086	3.7881	4.48668	coding	NM_001006638	RAB37	RefSeq_coding	2698	chr17	+	72733355	72743473		TCCGAGCTACGACCTCACGGGCAAGGTGATGCTTCTGGGAGACACAGGCGTCGGCAAAAC	326624	Hs.351413	GO:0005525|GO:0000166|GO:0015031|GO:0007264|GO:0005793|GO:0016023	NP_783865	RAB37, member RAS oncogene family
ASHG19A3A010032	-2.35533	-1.23593	2.35533	down	93.0382	92.5028	91.3078	5	6.4319	6.25742	6.82072	2.50977	coding	NM_024110	CARD14	RefSeq_coding	3917	chr17	+	78152280	78182851		TGGTCCGCATCGTCAGTATGGACAAAGCCAAGGCCAGCCCTCTGCGTTTGTCCTTTGACA	79092	Hs.696253	GO:0050700|GO:0007250|GO:0001934|GO:0042981|GO:0016235|GO:0005737|GO:0005622|GO:0005886	NP_438170	Caspase recruitment domain family, member 14
ASHG19A3A028833	-2.80783	-1.48946	2.80783	down	267.589	138.562	67.0325	99.6625	8.03157	6.79957	6.39905	6.42773	coding	NM_012159	FBXL21	RefSeq_coding	1794	chr5	+	135266005	135277367		TTGTTCCATCCAGACCTTGGGCTTGATTTCAACAGCCAAGCCAAGTTTCATGAATGTGTC	26223	Hs.591275	GO:0004842|GO:0016567|GO:0048511|GO:0000151	NP_036291	F-box and leucine-rich repeat protein 21 (gene/pseudogene)
ASHG19A3A023435	-3.08918	-1.62722	3.08918	down	556.933	281.607	137.401	186.072	9.12128	7.7512	7.37194	7.35902	coding	NM_015508	TIPARP	RefSeq_coding	4047	chr3	+	156392378	156424529		ATTTACCACACAGTCTGGAAATTCTTCTGTAGGGACCACTTTGGATGGAGAGAGTATCCC	25976	Hs.12813	GO:0003950|GO:0046872|GO:0003676|GO:0005515|GO:0016757|GO:0008270|GO:0008209|GO:0008210|GO:0060325|GO:0008585|GO:0030097|GO:0001822|GO:0044236|GO:0006807|GO:0060021|GO:0048008|GO:0009791|GO:0006471|GO:0048705|GO:0048745|GO:0001570	NP_056323	TCDD-inducible poly(ADP-ribose) polymerase
ASHG19A3A029337	-2.26773	-1.18125	2.26773	down	167.043	162.648	172.345	19.0647	7.309	7.00825	7.6786	3.69641	coding	NM_015482	SLC22A23	RefSeq_coding	6159	chr6	-	3269206	3456793		TCATCGGCTTCAGCCAGTTCTCGGACTCGTTCCTCCTGGACCAGCCCAACTTCTGGTGCC	63027	Hs.713588	GO:0005215|GO:0006811|GO:0055085|GO:0016021|GO:0016020	NP_068764	Solute carrier family 22, member 23
ASHG19A3A052270	-2.50881	-1.32701	2.50881	down	602.849	318.465	291.931	196.079	9.24453	7.92311	8.38478	7.44468	coding	NM_001127889	SPG21	RefSeq_coding	1635	chr15	-	65255363	65281812		GTGTGCTTGTGACCCTGCCTTTGTGTGGCTGTCACCGGTGGGACTGGCGGGGAGCTGTGT	51324	Hs.242458	GO:0042609|GO:0050851|GO:0008219|GO:0005794|GO:0005737|GO:0005829|GO:0005768|GO:0010008|GO:0016020|GO:0030140	NP_057714	Spastic paraplegia 21 (autosomal recessive, Mast syndrome)
ASHG19A3A039147	-7.05001	-2.81763	7.05001	down	153.005	15.7598	21.4315	25.2203	7.17695	3.89826	4.98406	4.19566	coding	NM_153045	C9orf91	RefSeq_coding	4413	chr9	+	117373705	117408696		AAGTCTTAAGGCTCTGTGTTAGTGATAGATGTGGCCATGGTGTAGGCAGTGCAATGTCTT	203197	Hs.522357	GO:0016021|GO:0016020	NP_694590	Chromosome 9 open reading frame 91
ASHG19A3A006434	-2.32815	-1.21919	2.32815	down	87.6396	36.2086	24.3618	46.1805	6.33787	4.99595	5.12836	5.23176	coding	NM_175767	IL6ST	RefSeq_coding	3159	chr5	-	55236694	55290763		AAGCAAGTGGGATCACCTATGAAGATAACATTGCCTCCTTTTGAAGCCAATGGAAAAATC	3572	Hs.532082	GO:0004897|GO:0005127|GO:0019838|GO:0019838|GO:0004921|GO:0045509|GO:0019981|GO:0004915|GO:0004915|GO:0005138|GO:0004923|GO:0004924|GO:0005515|GO:0042803|GO:0004872|GO:0007259|GO:0070120|GO:0019221|GO:0005977|GO:0070106|GO:0070106|GO:0070102|GO:0070102|GO:0048861|GO:0070104|GO:0042102|GO:0002675|GO:0002821|GO:0045768|GO:0048711|GO:0010613|GO:0008284|GO:0008284|GO:0045669|GO:0014911|GO:0042511|GO:…	NP_786943	Interleukin 6 signal transducer (gp130, oncostatin M receptor)
ASHG19A3A033831	-3.50488	-1.80937	3.50488	down	53.7051	8.45112	37.4941	10.8487	5.58388	2.67938	5.64171	3.00245	coding	NM_003382	VIPR2	RefSeq_coding	3961	chr7	-	158820866	158937649		TCAGGTTTTTGAGGAAACAAAGATTTGTGGTAACTGAAGGTGTTGGGTCAGTGGCCAGGT	7434	Hs.585052	GO:0004930|GO:0004999|GO:0007186|GO:0007267|GO:0007165|GO:0005887|GO:0005886|GO:0005886	NP_003373	Vasoactive intestinal peptide receptor 2
ASHG19A3A047414	-2.1184	-1.08297	2.1184	down	119.028	77.3335	50.1178	42.9704	6.79806	6.01836	6.01566	5.11124	coding	NM_033360	KRAS	RefSeq_coding	5436	chr12	-	25358179	25403854		AGAGTGGAGGATGCTTTTTATACATTGGTGAGGGAGATCCGACAATACAGATTGAAAAAA	3845	Hs.505033	GO:0019003|GO:0019002|GO:0005525|GO:0003924|GO:0030275|GO:0000166|GO:0005515|GO:0000165|GO:0007265|GO:0000186|GO:0007411|GO:0007596|GO:0019221|GO:0007173|GO:0008286|GO:0050900|GO:0048011|GO:0043406|GO:0051092|GO:0051000|GO:0051384|GO:0051385|GO:0007165|GO:0007264|GO:0035176|GO:0005622|GO:0045121|GO:0005739|GO:0005886|GO:0005886	NP_203524	V-Ki-ras2 Kirsten rat sarcoma viral oncogene homolog
ASHG19A3A026078	-2.18861	-1.13001	2.18861	down	564.222	305.154	241.756	294.291	9.14052	7.85743	8.13209	8.04198	coding	NM_014487	ZNF330	RefSeq_coding	1906	chr4	+	142142048	142155848		TGTGACTTCTGTGAAGCTTGGGTTTGCCATGGTAGGAAATGTCTCAGTACACATGCTTGT	27309	Hs.120766	GO:0046872|GO:0005515|GO:0008270|GO:0008150|GO:0000775|GO:0030496|GO:0005730|GO:0005634	NP_055302	Zinc finger protein 330
ASHG19A3A043635	-2.31244	-1.20941	2.31244	down	100.488	37.0989	36.4561	50.7392	6.54743	5.02955	5.60479	5.37972	coding	NM_001099439	EPHA10	RefSeq_coding	5526	chr1	-	38181646	38230824		GGGTTCCTTCTGGAGATGTTTTTATATTTCTTGGGTTCTCTATGCAGGATAATAAAAACT	284656	Hs.129435	GO:0005524|GO:0005003|GO:0000166|GO:0005515|GO:0004872|GO:0016740|GO:0005005|GO:0008150|GO:0006468|GO:0007169|GO:0005576|GO:0016021|GO:0005887|GO:0005886	NP_775912	EPH receptor A10
ASHG19A3H0000508	-10.5715	-3.40211	10.5715	down	273.953	19.1652	15.9918	44.7948	8.06532	4.15312	4.65499	5.18152	coding	NM_004503_intron1-	NM_004503	HOX cluster	732	chr12	-	54422705	54423438		TAAAGATCCGGGCACAAAACACACTAAAAGCAATCAGCAAAGCGTCCTCTGCAGACTGTT
ASHG19A3A003464	-15.6799	-3.97085	15.6799	down	1292.93	88.1174	119.288	70.4937	10.3954	6.19536	7.1777	5.90046	coding	NM_001168324	CD300LG	RefSeq_coding	996	chr17	+	41924515	41935127		CGAGAAGTTCTGCCTCTCACGCTTGAATCACAGAACATCAGAGCTGGATCCAGATGAAGC	146894	Hs.147313	GO:0004872|GO:0016324|GO:0016323|GO:0005768|GO:0016021|GO:0032585|GO:0005886	NP_660316	CD300 molecule-like family member g
ASHG19A3A029670	-17.3408	-4.1161	17.3408	down	1410.76	87.4255	86.8541	91.1971	10.5235	6.18548	6.7505	6.2863	coding	NM_007243	NRM	RefSeq_coding	1433	chr6	-	30655826	30658769		TTTATTCTCTGGGTCCAGCTCCATACCCTAAATTCTGAGTTTCAGCCACTGAACTCCAAG	11270	Hs.519993	GO:0003674|GO:0008150|GO:0016021|GO:0016020|GO:0005635|GO:0005637|GO:0005634	NP_009174	Nurim (nuclear envelope membrane protein)
[truncated: 651 more rows]

## Sheet: mimic vs Control_up
# Fold Change cut-off: 2.0 # Condition pairs: mimic vs Control # Column A: ProbeName, it represents probe name. # Column B: FC, Fold Change, positive value indicates up-regulation and negative value indicates down-regulation. # Column C: Log FC, Log Fold Change, log2 value of absolute fold change. Positive value indicates up-regulation and negative value indicates down-regulation. # Column D: FC …
[truncated: 344 more rows]

[truncated: 1 more sheets: mimic vs Control_down]
